# Supplementary material for: Extreme terahertz magnon multiplication induced by resonant magnetic pulse pairs
Source: Nat Commun. 2024 Apr 13;15:3214. doi: 10.1038/s41467-024-47471-6 (PMC11016094; doi:10.1038/s41467-024-47471-6)
Supplement: Supplementary file 2 — Source Data [file 41467_2024_47471_MOESM2_ESM.zip]

Archive with 4 entries (4 files):
- Source data/Figure1.xlsx
- Source data/Figure2.xlsx
- Source data/Figure3.xlsx
- Source data/Figure4.xlsx
