# Supplementary material for: Extreme terahertz magnon multiplication induced by resonant magnetic pulse pairs
Source: Nat Commun. 2024 Apr 13;15:3214. doi: 10.1038/s41467-024-47471-6 (PMC11016094; doi:10.1038/s41467-024-47471-6)
Supplement: Supplementary file 2 — Source Data [file 41467_2024_47471_MOESM2_ESM.zip › Source data/Figure1.xlsx]

## Sheet: Fig. 1b
wt (meV)	Transmission ratio
1.49521	0.995086
1.50146	0.998868
1.50772	1.00162
1.51398	1.00346
1.52023	1.00456
1.52649	1.0052
1.53275	1.00568
1.539	1.00633
1.54526	1.00746
1.55151	1.00935
1.55777	1.01213
1.56403	1.01583
1.57028	1.02032
1.57654	1.02533
1.58279	1.0305
1.58905	1.03545
1.59531	1.03982
1.60156	1.04331
1.60782	1.04571
1.61407	1.04692
1.62033	1.04693
1.62659	1.0458
1.63284	1.04368
1.6391	1.04075
1.64536	1.03724
1.65161	1.03342
1.65787	1.02955
1.66412	1.02592
1.67038	1.02284
1.67664	1.02057
1.68289	1.01937
1.68915	1.01945
1.6954	1.02096
1.70166	1.02395
1.70792	1.02834
1.71417	1.03393
1.72043	1.04038
1.72668	1.04721
1.73294	1.05386
1.7392	1.05971
1.74545	1.06419
1.75171	1.06683
1.75797	1.06732
1.76422	1.06559
1.77048	1.06179
1.77673	1.05625
1.78299	1.04948
1.78925	1.04203
1.7955	1.03451
1.80176	1.02745
1.80801	1.02129
1.81427	1.01637
1.82053	1.01287
1.82678	1.01086
1.83304	1.01027
1.83929	1.01093
1.84555	1.01261
1.85181	1.01499
1.85806	1.01776
1.86432	1.02056
1.87057	1.0231
1.87683	1.02507
1.88309	1.02625
1.88934	1.02647
1.8956	1.02563
1.90186	1.02376
1.90811	1.02096
1.91437	1.01746
1.92062	1.01362
1.92688	1.00988
1.93314	1.00675
1.93939	1.00478
1.94565	1.00445
1.9519	1.00611
1.95816	1.00993
1.96442	1.0158
1.97067	1.02339
1.97693	1.03215
1.98318	1.0414
1.98944	1.05047
1.9957	1.05872
2.00195	1.06562
2.00821	1.07084
2.01447	1.07417
2.02072	1.07558
2.02698	1.07515
2.03323	1.07307
2.03949	1.06962
2.04575	1.06514
2.052	1.06001
2.05826	1.05462
2.06451	1.04939
2.07077	1.0447
2.07703	1.0409
2.08328	1.03825
2.08954	1.03692
2.09579	1.03695
2.10205	1.03825
2.10831	1.04057
2.11456	1.04355
2.12082	1.04677
2.12708	1.04977
2.13333	1.05209
2.13959	1.05339
2.14584	1.0534
2.1521	1.052
2.15836	1.04919
2.16461	1.04509
2.17087	1.0399
2.17712	1.0339
2.18338	1.0274
2.18964	1.02072
2.19589	1.01421
2.20215	1.00815
2.2084	1.00281
2.21466	0.998422
2.22092	0.995126
2.22717	0.99301
2.23343	0.992077
2.23969	0.992246
2.24594	0.993343
2.2522	0.995106
2.25845	0.997191
2.26471	0.999191
2.27097	1.00066
2.27722	1.00114
2.28348	1.00026
2.28973	0.997707
2.29599	0.993363
2.30225	0.987298
2.3085	0.979803
2.31476	0.971367
2.32101	0.962623
2.32727	0.954271
2.33353	0.94698
2.33978	0.941304
2.34604	0.937616
2.35229	0.936079
2.35855	0.936639
2.36481	0.93905
2.37106	0.942914
2.37732	0.947716
2.38358	0.952867
2.38983	0.957735
2.39609	0.96166
2.40234	0.963971
2.4086	0.963991
2.41486	0.961038
2.42111	0.954428
2.42737	0.943473
2.43362	0.927488
2.43988	0.905805
2.44614	0.877795
2.45239	0.842905
2.45865	0.800722
2.4649	0.751054
2.47116	0.694052
2.47742	0.630387
2.48367	0.56149
2.48993	0.489944
2.49619	0.420118
2.50244	0.359127
2.5087	0.317467
2.51495	0.306234
2.52121	0.32876
2.52747	0.377042
2.53372	0.439444
2.53998	0.507077
2.54623	0.574461
2.55249	0.638431
2.55875	0.697224
2.565	0.749937
2.57126	0.796199
2.57751	0.835977
2.58377	0.869459
2.59003	0.896968
2.59628	0.91892
2.60254	0.935793
2.6088	0.94811
2.61505	0.956432
2.62131	0.961351
2.62756	0.963492
2.63382	0.963497
2.64008	0.962018
2.64633	0.959698
2.65259	0.957139
2.65884	0.954875
2.6651	0.953337
2.67136	0.952828
2.67761	0.953505
2.68387	0.955379
2.69012	0.958333
2.69638	0.962148
2.70264	0.966542
2.70889	0.971208
2.71515	0.975847
2.72141	0.980198
2.72766	0.984052
2.73392	0.987262
2.74017	0.989744
2.74643	0.991474
2.75269	0.992478
2.75894	0.992827
2.7652	0.992623
2.77145	0.991991
2.77771	0.991072
2.78397	0.99001
2.79022	0.988944
2.79648	0.988003
2.80273	0.987293
2.80899	0.986893
2.81525	0.986849
2.8215	0.987167
2.82776	0.987818
2.83401	0.988732
2.84027	0.989813
2.84653	0.990944
2.85278	0.992
2.85904	0.992871
2.8653	0.993466
2.87155	0.993733
2.87781	0.99366
2.88406	0.993278
2.89032	0.992654
2.89658	0.991879
2.90283	0.991061
2.90909	0.990307
2.91534	0.989716
2.9216	0.989368
2.92786	0.989319
2.93411	0.989601
2.94037	0.99022
2.94662	0.991159
2.95288	0.992377
2.95914	0.993821
2.96539	0.995419
2.97165	0.997093
2.97791	0.998758
2.98416	1.00033
2.99042	1.00171
2.99667	1.00284
3.00293	1.00364
3.00919	1.00406
3.01544	1.00408
3.0217	1.00369
3.02795	1.00294
3.03421	1.00191
3.04047	1.0007
3.04672	0.999469
3.05298	0.998364
3.05923	0.997541
3.06549	0.997126
3.07175	0.997197
3.078	0.997775
3.08426	0.99882
3.09052	1.00025
3.09677	1.00193
3.10303	1.00375
3.10928	1.00557
3.11554	1.00727
3.1218	1.00876
3.12805	1.00998
3.13431	1.01088
3.14056	1.01143
3.14682	1.01164
3.15308	1.01152
3.15933	1.01109
3.16559	1.01041
3.17184	1.00951
3.1781	1.00845
3.18436	1.00731
3.19061	1.00614
3.19687	1.00501
3.20312	1.00398
3.20938	1.00311
3.21564	1.00245
3.22189	1.00201
3.22815	1.00182
3.23441	1.00186
3.24066	1.00211
3.24692	1.00254
3.25317	1.0031
3.25943	1.00374
3.26569	1.0044
3.27194	1.00505
3.2782	1.00565
3.28445	1.00618
3.29071	1.00662
3.29697	1.00696
3.30322	1.00722
3.30948	1.00739
3.31573	1.00749
3.32199	1.00753
3.32825	1.00753
3.3345	1.0075
3.34076	1.00745
3.34702	1.00739
3.35327	1.00732
3.35953	1.00723
3.36578	1.00714
3.37204	1.00702
3.3783	1.00689
3.38455	1.00672
3.39081	1.00651
3.39706	1.00628
3.40332	1.00601
3.40958	1.00573
3.41583	1.00545
3.42209	1.00519
3.42834	1.00498
3.4346	1.00483
3.44086	1.00479
3.44711	1.00485
3.45337	1.00503
3.45963	1.00534
3.46588	1.00577
3.47214	1.00632
3.47839	1.00697
3.48465	1.0077
3.49091	1.00848
3.49716	1.0093
3.50342	1.01012
3.50967	1.01093
3.51593	1.01169
3.52219	1.01238
3.52844	1.01297
3.5347	1.01345
3.54095	1.0138
3.54721	1.014
3.55347	1.01406
3.55972	1.01396
3.56598	1.01374
3.57224	1.0134
3.57849	1.01298
3.58475	1.01253
3.591	1.0121
3.59726	1.01174
3.60352	1.01152
3.60977	1.01147
3.61603	1.01162
3.62228	1.01199
3.62854	1.01255
3.6348	1.01328
3.64105	1.01413
3.64731	1.01506
3.65356	1.016
3.65982	1.01692
3.66608	1.01778
3.67233	1.01853
3.67859	1.01916
3.68484	1.01965
3.6911	1.01999
3.69736	1.02016
3.70361	1.02018
3.70987	1.02005
3.71613	1.01977
3.72238	1.01936
3.72864	1.01883
3.73489	1.0182
3.74115	1.01749
3.74741	1.01674
3.75366	1.01598
3.75992	1.01525
3.76617	1.01458
3.77243	1.01402
3.77869	1.0136
3.78494	1.01335
3.7912	1.01329
3.79745	1.01343
3.80371	1.01377
3.80997	1.01429
3.81622	1.01496
3.82248	1.01577
3.82874	1.01666
3.83499	1.0176
3.84125	1.01855
3.8475	1.01949
3.85376	1.02037
3.86002	1.02118
3.86627	1.02189
3.87253	1.02247
3.87878	1.02292
3.88504	1.02322
3.8913	1.02337
3.89755	1.02335
3.90381	1.02317
3.91006	1.02284
3.91632	1.02235
3.92258	1.02173
3.92883	1.021
3.93509	1.02017
3.94135	1.0193
3.9476	1.01841
3.95386	1.01756
3.96011	1.01677
3.96637	1.01609
3.97263	1.01556
3.97888	1.01519
3.98514	1.015
3.99139	1.01501
3.99765	1.01519
4.00391	1.01556
4.01016	1.01609
4.01642	1.01676
4.02267	1.01757
4.02893	1.01849
4.03519	1.01951
4.04144	1.02062
4.0477	1.0218

## Sheet: Fig. 1cd
tgate (ps)	E1	E2	E12	ENL
-8.29487	0.0620085	0.0468638	0.0959518	-0.0215342
-8.19507	0.0956398	0.00362469	0.0846915	-0.0242883
-8.09513	0.125933	-0.0299488	0.0792895	-0.0278238
-7.9952	0.151497	-0.0383959	0.0932695	-0.0330524
-7.89527	0.174057	-0.0211252	0.132119	-0.0346884
-7.79527	0.200874	0.0160139	0.189439	-0.0457479
-7.69533	0.237244	0.0453479	0.259473	-0.0385312
-7.5954	0.289217	0.0597728	0.325232	-0.0395964
-7.49547	0.358805	0.0548313	0.394388	-0.0320796
-7.39553	0.440754	0.0448518	0.4717	-0.0231756
-7.2956	0.538767	0.0443187	0.573958	-0.0152137
-7.19567	0.643304	0.0509581	0.698544	0.00713627
-7.09567	0.749072	0.0632806	0.824934	0.0209693
-6.99573	0.84587	0.0679456	0.936893	0.038463
-6.8958	0.925117	0.0669484	1.02284	0.0512921
-6.79587	0.980205	0.0679718	1.08052	0.0539023
-6.69593	1.0136	0.0682497	1.11598	0.0568901
-6.596	1.02016	0.068105	1.1228	0.0575478
-6.49607	1.00233	0.0603691	1.0934	0.0511663
-6.39607	0.94178	0.0422272	1.01566	0.0527496
-6.29613	0.805207	0.0187677	0.859238	0.0587721
-6.1962	0.526543	-0.00128979	0.561248	0.059991
-6.09627	0.0115802	-0.0200485	0.0326005	0.0684481
-5.99633	-0.824286	-0.0379843	-0.812826	0.0824082
-5.8964	-1.80858	-0.0491357	-1.81247	0.0754015
-5.79647	-2.43468	-0.0636175	-2.44953	0.0812779
-5.69653	-2.61193	-0.0664895	-2.63562	0.0713321
-5.59653	-2.6458	-0.0710471	-2.67033	0.0775316
-5.4966	-2.64381	-0.0609936	-2.66839	0.0606996
-5.39667	-2.63969	-0.0394464	-2.66539	0.0229114
-5.29673	-2.64747	-0.0199565	-2.67297	-0.00924862
-5.1968	-2.57637	0.00141546	-2.60508	-0.0502077
-5.09687	0.155528	-0.00163038	0.0303523	-0.205909
-4.99693	2.48425	0.0167533	2.49042	-0.0176536
-4.89693	2.86019	0.0153453	2.8928	0.0287735
-4.797	2.90144	0.0105265	2.9406	0.0477366
-4.69707	2.78015	0.00834601	2.82018	0.0528036
-4.59713	2.1942	-0.0285839	2.23297	0.112253
-4.4972	0.389275	-0.0660463	0.435317	0.186814
-4.39727	-2.6381	-0.0766034	-2.65734	0.0956055
-4.29733	-2.65426	-0.0986021	-2.67901	0.123085
-4.19733	-2.65228	-0.103415	-2.67665	0.131734
-4.0974	-2.64626	-0.0676798	-2.6717	0.0704004
-3.99747	-2.0782	-0.0268256	-2.16751	-0.104145
-3.89767	2.12207	-0.00854877	2.09018	-0.0388943
-3.7976	3.00085	0.0160377	3.02162	0.00789699
-3.69767	3.20892	0.035766	3.2465	0.00303341
-3.59773	3.23383	0.0643206	3.27272	-0.0423832
-3.49773	3.23585	0.0804136	3.27552	-0.0679131
-3.3978	3.11388	0.107355	3.1646	-0.0943918
-3.29787	2.42755	0.149978	2.51198	-0.109244
-3.19793	-0.479434	0.193561	-0.169525	0.193912
-3.098	-2.60617	0.257304	-2.61866	-0.449659
-2.99807	-2.62954	0.315712	-2.653	-0.565282
-2.89813	-2.63097	0.406241	-2.65462	-0.716491
-2.79813	-2.59939	0.512236	-2.60264	-0.859146
-2.6982	-1.08724	0.634588	-0.507127	-0.0907967
-2.59827	1.75323	0.746493	2.16611	-0.556015
-2.49833	2.50052	0.846495	2.81213	-0.891479
-2.3984	2.27301	0.931708	2.69741	-0.845502
-2.29847	1.16412	0.997315	1.91729	-0.406915
-2.19853	-0.72867	1.03087	0.371212	0.115012
-2.09853	-1.86258	1.03135	-1.02185	-0.317713
-1.99873	-2.01192	1.01339	-1.29548	-0.494903
-1.89867	-1.51611	0.960898	-0.610176	-0.0916113
-1.79873	-0.55354	0.8625	0.335838	0.0447961
-1.6988	-0.23744	0.706783	0.483105	0.0229359
-1.59887	-0.883236	0.463395	-0.398338	0.035839
-1.49893	-1.64434	0.0676797	-1.59625	-0.0326581
-1.399	-1.78867	-0.51982	-2.08163	0.378102
-1.299	-1.26041	-1.28909	-2.13133	0.696946
-1.19907	-0.25965	-2.01188	-2.14931	0.203695
-1.09913	0.431455	-2.4518	-2.35786	-0.562533
-0.9992	0.618307	-2.58567	-2.54592	-0.964252
-0.8994	0.62942	-2.6212	-2.60912	-1.0289
-0.79933	0.740436	-2.63089	-2.62017	-1.21619
-0.6994	0.991279	-2.62553	-2.61231	-1.63011
-0.5994	1.17097	-2.61918	-2.60141	-1.92198
-0.49947	1.06041	-2.59805	-2.53773	-1.66681
-0.39953	0.581981	-1.89344	-1.44328	-0.219693
-0.2996	-0.0861953	1.80092	1.86746	0.254555
-0.19967	-0.610435	2.86163	2.88644	1.05874
-0.09973	-0.787636	3.04143	3.05873	1.34155
0.0002	-0.759012	3.05275	3.07551	1.30295
0.1002	-0.778873	2.94477	2.94311	1.29536
0.20013	-0.839763	2.42298	2.33349	1.25046
0.30007	-0.702079	0.519186	-0.112628	0.117108
0.4	-0.24677	-2.59927	-2.60555	0.400815
0.49993	0.363013	-2.63469	-2.63082	-0.598565
0.59987	0.812026	-2.62083	-2.61153	-1.33787
0.6998	0.967875	-2.61375	-2.60147	-1.59266
0.7998	0.894234	-1.85934	-1.05338	-0.147121
0.89973	0.71274	2.24443	2.45607	-0.835162
0.99967	0.501394	3.01695	3.06179	-0.760926
1.0996	0.265353	3.22017	3.2177	-0.446361
1.19953	0.0273512	3.22299	3.21247	-0.0631156
1.29947	-0.187549	3.19589	3.17424	0.2765
1.3994	-0.354799	2.96086	2.87803	0.453292
1.4994	-0.456072	1.86641	1.588	0.29611
1.59933	-0.531304	-1.4934	-1.88228	0.237378
1.69927	-0.627806	-2.59485	-2.61548	1.01195
1.7992	-0.71011	-2.6203	-2.6304	1.16667
1.89913	-0.673077	-2.62172	-2.63077	1.10671
1.99907	-0.460013	-2.5943	-2.60497	0.748904
2.099	-0.133443	-2.04496	-2.08841	0.149991
2.19893	0.16431	0.411949	0.611182	0.0582055
2.29893	0.396385	1.62681	1.92096	-0.170405
2.39887	0.604296	1.56034	1.99543	-0.281998
2.4988	0.800428	0.704081	1.41452	-0.149987
2.59873	0.919264	-0.559806	0.374627	0.0252833
2.69867	0.872729	-1.46099	-0.655964	-0.112835
2.7986	0.612884	-1.70946	-1.22657	-0.216666
2.89853	0.187292	-1.41511	-1.24773	-0.0331898
2.99853	-0.278194	-0.684973	-0.934079	0.0484796
3.09847	-0.661047	0.00952482	-0.643058	0.0141075
3.1984	-0.820079	0.0167574	-0.810253	-0.0115517
3.29833	-0.776112	-0.5616	-1.30224	0.0591125
3.39827	-0.592662	-1.0771	-1.56638	0.172304
3.4982	-0.337533	-1.01926	-1.31582	0.0682751
3.59813	-0.0823614	-0.385267	-0.46206	0.00928055
3.69813	0.153379	0.380406	0.532844	-0.00156727
3.79807	0.356916	0.813095	1.13561	-0.0573369
3.898	0.511062	0.941942	1.38905	-0.106591
3.99793	0.586972	0.985631	1.49503	-0.129281
4.09787	0.564662	1.06836	1.55208	-0.134903
4.1978	0.446277	1.08755	1.46881	-0.108367
4.29773	0.279786	0.885737	1.13331	-0.053685
4.39773	0.120491	0.404926	0.516525	-0.0148206
4.49767	0.00406076	-0.215212	-0.214246	-0.00515902
4.5976	-0.0763851	-0.710277	-0.783658	0.00500845
4.69753	-0.153136	-0.937111	-1.07435	0.0264931
4.79747	-0.24988	-0.949984	-1.1728	0.0451128
4.8974	-0.368883	-0.870478	-1.20322	0.0602426
4.99733	-0.487515	-0.758616	-1.20531	0.0680371
5.09733	-0.55815	-0.570566	-1.09775	0.0516115
5.19727	-0.5336	-0.198923	-0.725384	0.0118984
5.2972	-0.404726	0.305557	-0.0879201	0.0187486
5.39713	-0.179024	0.767654	0.602175	0.022574
5.49707	0.0773681	0.9922	1.05921	-0.0172666
5.597	0.290214	0.964126	1.21553	-0.0646788
5.69693	0.424066	0.782919	1.16477	-0.0703503
5.79687	0.47625	0.558782	1.00324	-0.0529803
5.89687	0.461619	0.332177	0.774833	-0.0316048
5.9968	0.39187	0.0970564	0.481267	-0.0127653
6.09673	0.269593	-0.164117	0.107968	0.0041524
6.19667	0.10353	-0.395586	-0.290495	0.00260161
6.2966	-0.0909971	-0.566225	-0.652443	0.00796561
6.39653	-0.279445	-0.659576	-0.924009	0.0250204
6.49647	-0.428906	-0.705757	-1.10241	0.0537564
6.59647	-0.503019	-0.711052	-1.17635	0.0628741
6.6964	-0.493684	-0.644435	-1.10986	0.0471057
6.79633	-0.415308	-0.456751	-0.863439	0.0143668
6.89627	-0.280701	-0.131629	-0.415052	-0.00453485
6.9962	-0.124531	0.234191	0.110122	0.000770716
7.09613	0.0369045	0.541652	0.573091	-0.00910943
7.19607	0.18871	0.756679	0.927403	-0.029977
7.29607	0.313986	0.880039	1.15931	-0.0578563
7.396	0.408322	0.912743	1.27509	-0.0766171
7.49593	0.46016	0.809033	1.2211	-0.0801489
7.59587	0.454168	0.531253	0.953928	-0.0524879
7.6958	0.378695	0.107342	0.476513	-0.0158731
7.79573	0.231821	-0.338477	-0.106015	0.00106811
7.89567	0.0290059	-0.681838	-0.653253	-0.000701715
7.99567	-0.179202	-0.839162	-1.00556	0.0213351
8.0956	-0.351188	-0.810265	-1.1317	0.049593
8.19553	-0.443162	-0.638167	-1.05445	0.0447919
8.29547	-0.445667	-0.378214	-0.814644	0.0153945
8.3954	-0.375942	-0.0938407	-0.468	0.00297182
8.49533	-0.261429	0.159176	-0.100849	0.0023383
8.59527	-0.121352	0.372839	0.253408	0.00320124
8.69513	0.0279033	0.522732	0.546964	-0.00611817
8.7952	0.176815	0.595226	0.758389	-0.0227531
8.89513	0.308898	0.581249	0.869392	-0.034591
8.99507	0.410361	0.489038	0.877124	-0.037123
9.095	0.453544	0.340578	0.776634	-0.0291471
9.19493	0.425525	0.174729	0.591694	-0.0142655
9.29487	0.331857	0.0194929	0.351167	-0.000303812
9.39487	0.188523	-0.11786	0.0743641	0.0061672
9.4948	0.0220939	-0.24273	-0.216974	0.00610299
9.59473	-0.147339	-0.369093	-0.511998	0.00738943
9.69467	-0.293988	-0.489753	-0.775209	0.014221
9.7946	-0.399471	-0.581622	-0.962028	0.0317731
9.89453	-0.445213	-0.611124	-1.03488	0.0357582
9.99447	-0.420533	-0.552059	-0.956109	0.0274706
10.0944	-0.327795	-0.39526	-0.71918	0.00645906
10.1944	-0.184146	-0.160923	-0.34511	-6.74152e-05
10.2943	-0.0174705	0.114485	0.0968255	-0.000315544
10.3943	0.123425	0.340206	0.460255	-0.00562564
10.4942	0.236725	0.49611	0.721319	-0.0191926
10.5941	0.314085	0.551217	0.847372	-0.0298837
10.6941	0.351737	0.518004	0.850976	-0.0312754
10.794	0.338352	0.410149	0.73548	-0.0217025
10.894	0.274012	0.2522	0.520294	-0.0098636
10.9939	0.168202	0.0623279	0.230247	-0.000471442
11.0939	0.0489425	-0.138079	-0.0874691	0.00277886
11.1938	-0.069646	-0.32512	-0.393393	0.0022869
11.2937	-0.176693	-0.460685	-0.635204	0.00362343
11.3937	-0.282147	-0.524821	-0.799143	0.013042
11.4936	-0.3702	-0.508859	-0.867495	0.0192729
11.5936	-0.409716	-0.417503	-0.818697	0.0142051
11.6935	-0.363697	-0.268235	-0.630168	0.00293932
11.7935	-0.22937	-0.0977915	-0.328808	-0.00274554
11.8934	-0.0378865	0.0847043	0.0437192	-0.00516409
11.9933	0.136762	0.246857	0.37808	-0.00923148
12.0933	0.248199	0.377579	0.614747	-0.0183848
12.1932	0.295315	0.464345	0.744783	-0.0247956
12.2932	0.305654	0.498883	0.788383	-0.0269228
12.3931	0.303852	0.471703	0.758821	-0.0278897
12.4931	0.283687	0.376053	0.646654	-0.0218086
12.593	0.228432	0.219882	0.442053	-0.0104345
12.6929	0.129125	0.0206167	0.146231	-0.00585194
12.7929	0.0034074	-0.187658	-0.183675	0.000960221
12.8928	-0.11954	-0.361979	-0.482176	-0.00109319
12.9928	-0.205657	-0.461453	-0.665888	0.00203692
13.0927	-0.259422	-0.479873	-0.736359	0.00489387
13.1927	-0.286757	-0.418934	-0.701189	0.00750216
13.2926	-0.29002	-0.290247	-0.579577	0.00115106
13.3925	-0.258347	-0.130221	-0.388045	0.000872019
13.4925	-0.172958	0.0471338	-0.125755	0.00011566
13.5924	-0.0469306	0.213073	0.166053	-0.000149783
13.6923	0.089542	0.349874	0.436679	-0.00456202
13.7923	0.201053	0.442207	0.634613	-0.0144118
13.8923	0.27631	0.474746	0.738212	-0.0214078
13.9922	0.30964	0.435536	0.731779	-0.0223285
14.0921	0.300833	0.328599	0.619413	-0.0166986
14.1921	0.248353	0.168462	0.412394	-0.00736859
14.292	0.148478	-0.0178464	0.13147	0.00139782
14.3919	0.0191923	-0.191809	-0.171661	0.00159237
14.4919	-0.122387	-0.345205	-0.466899	0.00115478
14.5919	-0.231293	-0.443422	-0.669786	0.00821533
14.6918	-0.296694	-0.476663	-0.768141	0.00869344
14.7917	-0.315785	-0.439518	-0.750128	0.00862522
14.8917	-0.303282	-0.333639	-0.634667	0.00375616
14.9916	-0.265991	-0.183198	-0.449116	0.000122607
15.0915	-0.201885	-0.0110237	-0.212996	-0.000145245
15.1915	-0.108595	0.147389	0.0384424	-0.000586856
15.2915	0.0135552	0.272923	0.285128	-0.00224958
15.3914	0.149488	0.355845	0.498078	-0.0120916
15.4913	0.26314	0.388192	0.640631	-0.0178366
15.5913	0.321811	0.36899	0.678222	-0.0209665
15.6912	0.310441	0.299337	0.60109	-0.01448
15.7911	0.244398	0.186486	0.42676	-0.00687422
15.8911	0.157271	0.047669	0.204819	-0.000202006
15.9911	0.0696174	-0.0931877	-0.0220746	0.00249289
16.091	-0.0145214	-0.217332	-0.231311	0.000905056
16.1909	-0.10943	-0.318054	-0.426536	0.00158066
16.2909	-0.207116	-0.38591	-0.591708	0.00219496
16.3908	-0.280888	-0.404943	-0.682068	0.0062725
16.4907	-0.296998	-0.354946	-0.651222	0.00120383
16.5907	-0.246219	-0.232567	-0.476996	0.00298355
16.6907	-0.148288	-0.0611281	-0.20977	-0.000589774
16.7906	-0.0310427	0.119761	0.0880927	-0.00104231
16.8905	0.0724557	0.256858	0.327025	-0.00381529
16.9905	0.152584	0.330199	0.477128	-0.00942441
17.0904	0.216116	0.351067	0.559133	-0.013418
17.1903	0.261399	0.337095	0.589087	-0.0156766
17.2903	0.278156	0.295403	0.565871	-0.0128135
17.3903	0.250933	0.224906	0.470817	-0.00836851
17.4902	0.181367	0.116574	0.295739	-0.00366924
17.5901	0.0939861	-0.0179588	0.0767027	0.00112572
17.6901	0.0119579	-0.147365	-0.135587	-0.00029982
17.79	-0.0632456	-0.246319	-0.310024	-0.0007646
17.8899	-0.137182	-0.303565	-0.440103	0.00107323
17.9899	-0.203148	-0.321136	-0.523659	0.00103992
18.0899	-0.236499	-0.30353	-0.540329	-0.000498882
18.1898	-0.215894	-0.250439	-0.467036	-0.00117208
18.2897	-0.142205	-0.154729	-0.297671	-0.00122885
18.3897	-0.0498597	-0.026664	-0.076218	0.00050956
18.4896	0.0305125	0.113241	0.144459	0.00117636
18.5895	0.0833921	0.229309	0.312419	-0.000469569
18.6895	0.122391	0.308016	0.427363	-0.00507264
18.7895	0.160125	0.333891	0.488553	-0.00910514
18.8894	0.195011	0.313381	0.502765	-0.0093775
18.9893	0.207592	0.246311	0.447477	-0.0107106
19.0893	0.179017	0.141666	0.316403	-0.00713275
19.1892	0.106673	0.00750875	0.113181	-0.00166833
19.2891	0.011816	-0.135658	-0.123746	0.000160169
19.3891	-0.072285	-0.255388	-0.327905	-0.000385894
19.4891	-0.129611	-0.333245	-0.462298	0.000930651
19.589	-0.160591	-0.360599	-0.519837	0.00225599
19.6889	-0.181096	-0.343087	-0.521873	0.00385023
19.7889	-0.198751	-0.287253	-0.4836	0.00400587
19.8888	-0.204932	-0.203539	-0.406753	0.00286389
19.9887	-0.183617	-0.0901412	-0.273195	0.000938107
20.0887	-0.130124	0.0374196	-0.0920372	0.00111186
20.1887	-0.0543298	0.170897	0.117086	0.000864007
20.2886	0.0181947	0.276726	0.293423	-0.00249663
20.3885	0.0686164	0.336618	0.401365	-0.00644943
20.4885	0.0902833	0.334451	0.420431	-0.00717165
20.5884	0.0866549	0.274785	0.357367	-0.00678736
20.6883	0.0657669	0.180503	0.243615	-0.00442453
20.7883	0.0347761	0.0708381	0.10424	-0.00229035
20.8882	0.0001276	-0.0372459	-0.0373534	-0.000391764
20.9882	-0.0346375	-0.140261	-0.174825	0.000122328
21.0881	-0.0608402	-0.226778	-0.287366	0.000421085
21.1881	-0.0749732	-0.287992	-0.362698	0.000444273
21.288	-0.0749885	-0.29758	-0.372052	0.000860023
21.3879	-0.0705247	-0.247394	-0.317144	0.00129096
21.4879	-0.0707949	-0.146413	-0.216208	0.00166593
21.5879	-0.0700451	-0.0244476	-0.0948009	-0.000513556
21.6878	-0.050295	0.0931256	0.0414612	-0.00228236
21.7877	0.0015033	0.184278	0.183202	-0.00429874
21.8877	0.0808783	0.249635	0.326866	-0.00607845
21.9876	0.155825	0.288248	0.438357	-0.00952596
22.0875	0.200014	0.294685	0.488369	-0.0105501
22.1875	0.209173	0.26136	0.465922	-0.00768546
22.2874	0.195704	0.192032	0.384411	-0.00554223
22.3874	0.173701	0.0978381	0.268989	-0.00425049
22.4873	0.137869	-0.0007935	0.136193	-0.00147031
22.5873	0.0780213	-0.0895329	-0.0109464	0.000942095
22.6872	-0.0039282	-0.16006	-0.163839	0.000249716
22.7871	-0.0923531	-0.2148	-0.30699	0.000270777
22.8871	-0.14975	-0.242485	-0.392184	8.31615e-05
22.987	-0.159003	-0.228358	-0.386748	0.00102286
23.087	-0.129541	-0.167967	-0.29724	0.000446406
23.1869	-0.084178	-0.0759201	-0.159544	0.000923446
23.2869	-0.0460646	0.0189785	-0.0258184	0.00211286
23.3868	-0.016963	0.0945712	0.0781817	0.000955956
23.4867	0.0139649	0.146603	0.160284	-0.000472514
23.5867	0.051724	0.181931	0.231991	-0.00277432
23.6866	0.0902274	0.205721	0.293705	-0.0037388
23.7865	0.114337	0.206741	0.319424	-0.00275726
23.8865	0.11587	0.172888	0.287837	-0.00153453
23.9865	0.0904987	0.104651	0.193282	-0.00311412
24.0864	0.0385339	0.0109614	0.0499569	0.000769403
24.1863	-0.0329926	-0.0862227	-0.118535	0.00113398
24.2863	-0.109069	-0.157931	-0.266974	4.37138e-05
24.3862	-0.17309	-0.202731	-0.376047	-0.000377094
24.4861	-0.207242	-0.22604	-0.434138	-0.00142579
24.5861	-0.201107	-0.233804	-0.435187	-0.000459976
24.6861	-0.159636	-0.224366	-0.384916	-0.00152307
24.786	-0.0970962	-0.192235	-0.291412	-0.00346777
24.8859	-0.0382987	-0.135741	-0.174153	-0.000188417
24.9859	0.0121136	-0.0603098	-0.0467685	0.00237937
25.0858	0.0541963	0.0150916	0.06935	0.000103671
25.1858	0.0935322	0.0699513	0.163623	0.00023293
25.2857	0.128189	0.0979798	0.224711	-0.00243053
25.3857	0.142095	0.0974906	0.239749	0.000272379
25.4856	0.129096	0.0788192	0.209381	0.00244307
25.5855	0.0935436	0.0516315	0.14579	0.00102499
25.6855	0.0471361	0.0205838	0.0686265	0.00151109
25.7854	0.0029451	-0.0103837	-0.0076814	-0.000404823
25.8853	-0.03506	-0.0348601	-0.0705304	-0.00101725
25.9853	-0.0665534	-0.0518119	-0.11864	-0.000458389
26.0853	-0.0836288	-0.0579181	-0.143251	-0.00284042
26.1852	-0.0885354	-0.0563103	-0.145127	-0.000469315
26.2851	-0.0807883	-0.0481943	-0.129663	-0.00113425
26.3851	-0.0646447	-0.0357749	-0.100874	-0.000757676
26.485	-0.0411856	-0.0113373	-0.0542209	-0.00283003
26.5849	-0.0091625	0.0329097	0.023544	-0.000338729
26.6849	0.026053	0.0995313	0.125564	-3.41112e-05
26.7849	0.0586874	0.167737	0.225635	-0.00131573
26.8848	0.0816874	0.214062	0.293823	-0.00321192
26.9847	0.0897248	0.225788	0.313737	-0.00295927
27.0847	0.0837711	0.204315	0.286235	-0.00308613
27.1846	0.0677342	0.163011	0.229363	-0.0023042
27.2845	0.0519002	0.108618	0.159383	-0.00189086
27.3845	0.0400422	0.0448216	0.0839622	-0.00150283
27.4845	0.0257779	-0.0308342	-0.0059844	-0.0015468
27.5844	-0.0014575	-0.107131	-0.108461	0.000212139
27.6843	-0.0443375	-0.163415	-0.207826	-0.000122856
27.7843	-0.0880438	-0.180744	-0.26877	2.90552e-05
27.8842	-0.114451	-0.159831	-0.274839	-0.000929832
27.9841	-0.113564	-0.117364	-0.230033	0.00149377
28.0841	-0.0820938	-0.0673444	-0.149639	-0.000335529
28.1841	-0.0363944	-0.0231576	-0.0600446	-0.000821105
28.284	0.0122771	0.0178013	0.0295457	-0.000887731
28.3839	0.0558234	0.0593925	0.113953	-0.00210539
28.4839	0.0906734	0.0952439	0.183702	-0.00369243
28.5838	0.116849	0.115087	0.22901	-0.00487678
28.6837	0.135393	0.108068	0.239488	-0.0066216
28.7837	0.144724	0.0753054	0.215985	-0.00673993
28.8837	0.139256	0.0203959	0.155912	-0.00623197
28.9836	0.116449	-0.0475432	0.0647624	-0.00690624
29.0835	0.0774414	-0.114006	-0.0406325	-0.00677965
29.1835	0.0345916	-0.167633	-0.136833	-0.00631779
29.2834	0.0004955	-0.195285	-0.199692	-0.00817027
29.3833	-0.016105	-0.190068	-0.210567	-0.00732252
29.4833	-0.0178107	-0.154526	-0.175519	-0.00530453
29.5833	-0.00526	-0.0941676	-0.101242	-0.00302484
29.6832	0.0184693	-0.0264686	-0.0092466	-0.00207901
29.7831	0.0511406	0.0357334	0.0887644	0.0031509
29.8831	0.0900398	0.0845919	0.178237	0.00600892
29.983	0.133031	0.122234	0.260925	0.00943139
30.0829	0.177511	0.147734	0.333296	0.0134173
30.1829	0.215483	0.15555	0.382073	0.0183996
30.2829	0.232198	0.137769	0.386275	0.0271802
30.3828	0.209731	0.0994793	0.326468	0.0287629
30.4826	0.138436	0.0438425	0.20245	0.0336192
30.5827	0.026804	-0.0120473	0.0386324	0.0397928
30.6826	-0.127295	-0.0587822	-0.163241	0.0380589
30.7825	-0.312381	-0.0907763	-0.384612	0.0309078
30.8825	-0.512078	-0.109098	-0.604453	0.0278709
30.9825	-0.711239	-0.112495	-0.807128	0.0276774
31.0824	-0.891454	-0.097619	-0.97621	0.0214396
31.1823	-1.04251	-0.0704416	-1.10733	0.00935835
31.2823	-1.15324	-0.035939	-1.1951	-0.00987699
31.3822	-1.20648	0.0036992	-1.22325	-0.0341114
31.4821	-1.17047	0.0416892	-1.16035	-0.0526131
31.5821	-0.999401	0.07874	-0.963991	-0.0722162

## Sheet: Fig. 1e
wt (meV)	Mag (B // c)		wt (meV)	Mag (B ⊥ c)
0	0.00314351		0.711885	0.000308685
0.00504883	0.00314249		0.716934	0.000266061
0.0100977	0.0031394		0.721982	0.000224868
0.0151465	0.00313427		0.727031	0.000185712
0.0201953	0.0031271		0.73208	0.000149685
0.0252441	0.00311789		0.737129	0.000118929
0.030293	0.00310667		0.742178	9.75408e-05
0.0353418	0.00309345		0.747227	9.11593e-05
0.0403906	0.00307826		0.752275	0.000101547
0.0454395	0.0030611		0.757324	0.000123647
0.0504883	0.00304202		0.762373	0.000151659
0.0555371	0.00302104		0.767422	0.000182209
0.0605859	0.00299819		0.772471	0.000213628
0.0656348	0.00297351		0.77752	0.000245065
0.0706836	0.00294704		0.782568	0.000276057
0.0757324	0.00291881		0.787617	0.000306329
0.0807812	0.00288887		0.792666	0.000335709
0.0858301	0.00285726		0.797715	0.000364082
0.0908789	0.00282404		0.802764	0.00039137
0.0959277	0.00278925		0.807813	0.00041752
0.100977	0.00275294		0.812861	0.000442493
0.106025	0.00271516		0.81791	0.000466267
0.111074	0.00267598		0.822959	0.000488825
0.116123	0.00263546		0.828008	0.000510161
0.121172	0.00259364		0.833057	0.000530277
0.126221	0.0025506		0.838105	0.000549178
0.13127	0.00250639		0.843154	0.000566877
0.136318	0.00246108		0.848203	0.000583391
0.141367	0.00241474		0.853252	0.000598743
0.146416	0.00236742		0.858301	0.000612957
0.151465	0.00231921		0.86335	0.000626065
0.156514	0.00227016		0.868398	0.000638099
0.161562	0.00222035		0.873447	0.000649098
0.166611	0.00216984		0.878496	0.000659099
0.17166	0.0021187		0.883545	0.000668146
0.176709	0.00206702		0.888594	0.000676284
0.181758	0.00201484		0.893643	0.000683558
0.186807	0.00196226		0.898691	0.000690017
0.191855	0.00190933		0.90374	0.00069571
0.196904	0.00185613		0.908789	0.000700686
0.201953	0.00180273		0.913838	0.000704995
0.207002	0.0017492		0.918887	0.000708686
0.212051	0.0016956		0.923936	0.00071181
0.2171	0.00164202		0.928984	0.000714414
0.222148	0.00158851		0.934033	0.000716544
0.227197	0.00153515		0.939082	0.000718244
0.232246	0.001482		0.944131	0.000719557
0.237295	0.00142913		0.94918	0.000720521
0.242344	0.00137661		0.954229	0.000721173
0.247393	0.0013245		0.959277	0.000721545
0.252441	0.00127287		0.964326	0.000721665
0.25749	0.00122177		0.969375	0.000721558
0.262539	0.00117128		0.974424	0.000721244
0.267588	0.00112146		0.979473	0.000720738
0.272637	0.00107236		0.984521	0.000720052
0.277686	0.00102404		0.98957	0.000719192
0.282734	0.000976579		0.994619	0.000718161
0.287783	0.000930022		0.999668	0.000716956
0.292832	0.000884434		1.00472	0.000715571
0.297881	0.000839873		1.00977	0.000713996
0.30293	0.0007964		1.01481	0.000712217
0.307979	0.000754075		1.01986	0.000710218
0.313027	0.00071296		1.02491	0.000707978
0.318076	0.000673119		1.02996	0.000705475
0.323125	0.000634614		1.03501	0.000702684
0.328174	0.000597513		1.04006	0.00069958
0.333223	0.000561884		1.04511	0.000696136
0.338271	0.0005278		1.05016	0.000692323
0.34332	0.000495335		1.05521	0.000688114
0.348369	0.000464568		1.06025	0.000683481
0.353418	0.000435579		1.0653	0.000678396
0.358467	0.000408451		1.07035	0.000672834
0.363516	0.000383268		1.0754	0.000666769
0.368564	0.000360112		1.08045	0.000660177
0.373613	0.000339055		1.0855	0.000653039
0.378662	0.000320161		1.09055	0.000645335
0.383711	0.000303473		1.0956	0.000637048
0.38876	0.000289006		1.10064	0.000628166
0.393809	0.00027674		1.10569	0.000618677
0.398857	0.000266612		1.11074	0.000608575
0.403906	0.000258513		1.11579	0.000597856
0.408955	0.000252287		1.12084	0.00058652
0.414004	0.00024774		1.12589	0.000574571
0.419053	0.000244644		1.13094	0.000562016
0.424102	0.000242755		1.13599	0.000548867
0.42915	0.000241822		1.14104	0.000535141
0.434199	0.000241598		1.14608	0.000520858
0.439248	0.000241852		1.15113	0.000506044
0.444297	0.000242371		1.15618	0.000490729
0.449346	0.000242966		1.16123	0.000474949
0.454395	0.00024347		1.16628	0.000458747
0.459443	0.000243742		1.17133	0.000442169
0.464492	0.000243662		1.17638	0.000425272
0.469541	0.000243128		1.18143	0.000408119
0.47459	0.000242057		1.18647	0.000390781
0.479639	0.000240381		1.19152	0.000373342
0.484687	0.000238047		1.19657	0.000355896
0.489736	0.000235013		1.20162	0.000338551
0.494785	0.000231245		1.20667	0.000321433
0.499834	0.000226721		1.21172	0.000304687
0.504883	0.000221425		1.21677	0.000288478
0.509932	0.000215348		1.22182	0.000273001
0.51498	0.000208489		1.22687	0.000258476
0.520029	0.000200852		1.23191	0.000245148
0.525078	0.000192444		1.23696	0.000233292
0.530127	0.000183282		1.24201	0.000223192
0.535176	0.000173387		1.24706	0.000215129
0.540225	0.000162787		1.25211	0.000209356
0.545273	0.000151519		1.25716	0.000206059
0.550322	0.000139632		1.26221	0.000205333
0.555371	0.000127192		1.26726	0.000207162
0.56042	0.000114292		1.2723	0.000211416
0.565469	0.00010107		1.27735	0.000217878
0.570518	8.77447e-05		1.2824	0.000226267
0.575566	7.46891e-05		1.28745	0.000236279
0.580615	6.25781e-05		1.2925	0.000247607
0.585664	5.26635e-05		1.29755	0.000259967
0.590713	4.70167e-05		1.3026	0.0002731
0.595762	4.77997e-05		1.30765	0.00028678
0.600811	5.52334e-05		1.3127	0.000300813
0.605859	6.75242e-05		1.31774	0.000315033
0.610908	8.28164e-05		1.32279	0.000329297
0.615957	9.99547e-05		1.32784	0.000343486
0.621006	0.000118301		1.33289	0.000357497
0.626055	0.000137494		1.33794	0.000371243
0.631104	0.000157313		1.34299	0.000384652
0.636152	0.000177611		1.34804	0.000397658
0.641201	0.000198283		1.35309	0.000410211
0.64625	0.000219246		1.35813	0.000422263
0.651299	0.000240433		1.36318	0.000433777
0.656348	0.000261784		1.36823	0.000444722
0.661396	0.000283246		1.37328	0.000455072
0.666445	0.000304769		1.37833	0.000464806
0.671494	0.000326308		1.38338	0.000473908
0.676543	0.000347817		1.38843	0.000482367
0.681592	0.000369254		1.39348	0.000490174
0.686641	0.000390577		1.39853	0.000497326
0.691689	0.000411746		1.40357	0.000503823
0.696738	0.00043272		1.40862	0.000509667
0.701787	0.000453461		1.41367	0.000514865
0.706836	0.000473931		1.41872	0.000519425
0.711885	0.000494093		1.42377	0.000523359
0.716934	0.00051391		1.42882	0.000526681
0.721982	0.000533348		1.43387	0.000529407
0.727031	0.000552371		1.43892	0.000531557
0.73208	0.000570945		1.44396	0.00053315
0.737129	0.00058904		1.44901	0.000534211
0.742178	0.000606621		1.45406	0.000534763
0.747227	0.00062366		1.45911	0.000534832
0.752275	0.000640127		1.46416	0.000534446
0.757324	0.000655993		1.46921	0.000533633
0.762373	0.000671232		1.47426	0.000532423
0.767422	0.000685817		1.47931	0.000530846
0.772471	0.000699725		1.48436	0.000528933
0.77752	0.000712932		1.4894	0.000526714
0.782568	0.000725417		1.49445	0.000524223
0.787617	0.00073716		1.4995	0.000521489
0.792666	0.000748142		1.50455	0.000518544
0.797715	0.000758345		1.5096	0.000515418
0.802764	0.000767755		1.51465	0.000512141
0.807813	0.000776356		1.5197	0.000508741
0.812861	0.000784138		1.52475	0.000505247
0.81791	0.000791088		1.52979	0.000501683
0.822959	0.000797198		1.53484	0.000498075
0.828008	0.000802461		1.53989	0.000494444
0.833057	0.00080687		1.54494	0.000490811
0.838105	0.000810421		1.54999	0.000487194
0.843154	0.000813112		1.55504	0.00048361
0.848203	0.000814941		1.56009	0.00048007
0.853252	0.00081591		1.56514	0.000476588
0.858301	0.000816021		1.57019	0.000473169
0.86335	0.000815277		1.57523	0.000469821
0.868398	0.000813685		1.58028	0.000466546
0.873447	0.000811252		1.58533	0.000463346
0.878496	0.000807986		1.59038	0.000460218
0.883545	0.000803897		1.59543	0.000457158
0.888594	0.000798997		1.60048	0.00045416
0.893643	0.000793299		1.60553	0.000451217
0.898691	0.000786817		1.61058	0.000448318
0.90374	0.000779567		1.61563	0.000445452
0.908789	0.000771567		1.62067	0.000442607
0.913838	0.000762835		1.62572	0.000439768
0.918887	0.000753389		1.63077	0.000436922
0.923936	0.000743251		1.63582	0.000434054
0.928984	0.000732442		1.64087	0.000431148
0.934033	0.000720985		1.64592	0.00042819
0.939082	0.000708904		1.65097	0.000425163
0.944131	0.000696223		1.65602	0.000422054
0.94918	0.000682968		1.66106	0.000418849
0.954229	0.000669165		1.66611	0.000415534
0.959277	0.000654841		1.67116	0.000412097
0.964326	0.000640024		1.67621	0.000408526
0.969375	0.000624742		1.68126	0.000404813
0.974424	0.000609024		1.68631	0.000400948
0.979473	0.000592901		1.69136	0.000396924
0.984521	0.000576401		1.69641	0.000392736
0.98957	0.000559556		1.70146	0.00038838
0.994619	0.000542397		1.7065	0.000383854
0.999668	0.000524957		1.71155	0.000379158
1.00472	0.000507267		1.7166	0.000374292
1.00977	0.000489362		1.72165	0.000369261
1.01481	0.000471274		1.7267	0.000364069
1.01986	0.000453038		1.73175	0.000358724
1.02491	0.000434692		1.7368	0.000353235
1.02996	0.000416271		1.74185	0.000347612
1.03501	0.000397814		1.74689	0.000341869
1.04006	0.000379362		1.75194	0.000336021
1.04511	0.000360957		1.75699	0.000330085
1.05016	0.000342646		1.76204	0.000324079
1.05521	0.000324479		1.76709	0.000318025
1.06025	0.00030651		1.77214	0.000311944
1.0653	0.0002888		1.77719	0.000305863
1.07035	0.000271418		1.78224	0.000299807
1.0754	0.000254444		1.78729	0.000293805
1.08045	0.00023797		1.79233	0.000287888
1.0855	0.000222104		1.79738	0.000282085
1.09055	0.000206977		1.80243	0.000276432
1.0956	0.000192742		1.80748	0.000270961
1.10064	0.000179581		1.81253	0.000265708
1.10569	0.00016771		1.81758	0.000260708
1.11074	0.000157367		1.82263	0.000255997
1.11579	0.000148812		1.82768	0.00025161
1.12084	0.000142293		1.83272	0.00024758
1.12589	0.000138017		1.83777	0.000243939
1.13094	0.000136107		1.84282	0.000240718
1.13599	0.000136567		1.84787	0.000237941
1.14104	0.000139272		1.85292	0.000235633
1.14608	0.000143999		1.85797	0.000233809
1.15113	0.000150456		1.86302	0.000232482
1.15618	0.000158335		1.86807	0.000231659
1.16123	0.000167341		1.87312	0.000231341
1.16628	0.000177212		1.87816	0.000231521
1.17133	0.000187723		1.88321	0.00023219
1.17638	0.000198691		1.88826	0.00023333
1.18143	0.000209963		1.89331	0.00023492
1.18647	0.000221419		1.89836	0.000236936
1.19152	0.000232958		1.90341	0.000239348
1.19657	0.000244502		1.90846	0.000242124
1.20162	0.000255983		1.91351	0.000245232
1.20667	0.000267349		1.91855	0.000248638
1.21172	0.000278555		1.9236	0.000252307
1.21677	0.000289563		1.92865	0.000256204
1.22182	0.000300342		1.9337	0.000260297
1.22687	0.000310865		1.93875	0.000264552
1.23191	0.000321109		1.9438	0.000268938
1.23696	0.000331053		1.94885	0.000273427
1.24201	0.000340681		1.9539	0.000277989
1.24706	0.000349977		1.95895	0.0002826
1.25211	0.000358927		1.96399	0.000287234
1.25716	0.000367518		1.96904	0.000291871
1.26221	0.000375739		1.97409	0.00029649
1.26726	0.00038358		1.97914	0.000301072
1.2723	0.000391031		1.98419	0.000305601
1.27735	0.000398083		1.98924	0.000310061
1.2824	0.000404728		1.99429	0.00031444
1.28745	0.000410957		1.99934	0.000318725
1.2925	0.000416763		2.00438	0.000322906
1.29755	0.000422139		2.00943	0.000326974
1.3026	0.000427078		2.01448	0.00033092
1.30765	0.000431574		2.01953	0.000334738
1.3127	0.00043562		2.02458	0.000338422
1.31774	0.000439209		2.02963	0.000341967
1.32279	0.000442337		2.03468	0.000345369
1.32784	0.000444997		2.03973	0.000348626
1.33289	0.000447184		2.04478	0.000351734
1.33794	0.000448892		2.04982	0.000354692
1.34299	0.000450117		2.05487	0.000357499
1.34804	0.000450853		2.05992	0.000360154
1.35309	0.000451097		2.06497	0.000362658
1.35813	0.000450843		2.07002	0.00036501
1.36318	0.000450089		2.07507	0.000367211
1.36823	0.00044883		2.08012	0.000369262
1.37328	0.000447063		2.08517	0.000371165
1.37833	0.000444786		2.09021	0.000372921
1.38338	0.000441995		2.09526	0.000374532
1.38843	0.000438689		2.10031	0.000375999
1.39348	0.000434867		2.10536	0.000377325
1.39853	0.000430528		2.11041	0.000378512
1.40357	0.000425671		2.11546	0.000379561
1.40862	0.000420297		2.12051	0.000380476
1.41367	0.000414407		2.12556	0.000381258
1.41872	0.000408002		2.13061	0.000381909
1.42377	0.000401086		2.13565	0.000382433
1.42882	0.000393662		2.1407	0.00038283
1.43387	0.000385734		2.14575	0.000383103
1.43892	0.000377308		2.1508	0.000383254
1.44396	0.00036839		2.15585	0.000383286
1.44901	0.000358989		2.1609	0.0003832
1.45406	0.000349113		2.16595	0.000382999
1.45911	0.000338774		2.171	0.000382683
1.46416	0.000327982		2.17604	0.000382256
1.46921	0.000316753		2.18109	0.000381718
1.47426	0.000305103		2.18614	0.000381072
1.47931	0.000293048		2.19119	0.00038032
1.48436	0.000280612		2.19624	0.000379462
1.4894	0.000267817		2.20129	0.000378501
1.49445	0.000254693		2.20634	0.000377438
1.4995	0.000241271		2.21139	0.000376276
1.50455	0.000227591		2.21644	0.000375014
1.5096	0.0002137		2.22148	0.000373655
1.51465	0.000199655		2.22653	0.000372201
1.5197	0.000185526		2.23158	0.000370652
1.52475	0.000171403		2.23663	0.000369011
1.52979	0.000157404		2.24168	0.000367279
1.53484	0.000143685		2.24673	0.000365457
1.53989	0.000130456		2.25178	0.000363546
1.54494	0.000118009		2.25683	0.000361549
1.54999	0.000106742		2.26187	0.000359466
1.55504	9.71897e-05		2.26692	0.000357299
1.56009	9.0012e-05		2.27197	0.00035505
1.56514	8.59045e-05		2.27702	0.000352719
1.57019	8.53869e-05		2.28207	0.000350308
1.57523	8.85723e-05		2.28712	0.000347818
1.58028	9.51135e-05		2.29217	0.000345251
1.58533	0.000104383		2.29722	0.000342607
1.59038	0.000115709		2.30227	0.000339889
1.59543	0.000128515		2.30731	0.000337096
1.60048	0.000142356		2.31236	0.00033423
1.60553	0.000156901		2.31741	0.000331292
1.61058	0.000171905		2.32246	0.000328282
1.61563	0.000187187		2.32751	0.000325202
1.62067	0.000202605		2.33256	0.000322053
1.62572	0.000218048		2.33761	0.000318834
1.63077	0.000233427		2.34266	0.000315546
1.63582	0.000248664		2.34771	0.000312189
1.64087	0.000263695		2.35275	0.000308765
1.64592	0.000278461		2.3578	0.000305272
1.65097	0.000292911		2.36285	0.000301711
1.65602	0.000306997		2.3679	0.000298082
1.66106	0.000320675		2.37295	0.000294385
1.66611	0.000333906		2.378	0.000290619
1.67116	0.00034665		2.38305	0.000286784
1.67621	0.000358874		2.3881	0.000282879
1.68126	0.000370541		2.39314	0.000278903
1.68631	0.000381622		2.39819	0.000274856
1.69136	0.000392086		2.40324	0.000270737
1.69641	0.000401906		2.40829	0.000266545
1.70146	0.000411054		2.41334	0.000262278
1.7065	0.000419507		2.41839	0.000257935
1.71155	0.000427241		2.42344	0.000253516
1.7166	0.000434237		2.42849	0.000249018
1.72165	0.000440476		2.43354	0.00024444
1.7267	0.000445939		2.43858	0.00023978
1.73175	0.000450612		2.44363	0.000235038
1.7368	0.000454483		2.44868	0.00023021
1.74185	0.00045754		2.45373	0.000225296
1.74689	0.000459773		2.45878	0.000220293
1.75194	0.000461177		2.46383	0.0002152
1.75699	0.000461746		2.46888	0.000210014
1.76204	0.000461479		2.47393	0.000204735
1.76709	0.000460375		2.47897	0.000199359
1.77214	0.000458435		2.48402	0.000193886
1.77719	0.000455666		2.48907	0.000188313
1.78224	0.000452072		2.49412	0.000182639
1.78729	0.000447665		2.49917	0.000176861
1.79233	0.000442455		2.50422	0.000170979
1.79738	0.000436456		2.50927	0.00016499
1.80243	0.000429685		2.51432	0.000158894
1.80748	0.000422161		2.51937	0.000152689
1.81253	0.000413905		2.52441	0.000146375
1.81758	0.000404943		2.52946	0.000139951
1.82263	0.000395299		2.53451	0.000133417
1.82768	0.000385005		2.53956	0.000126774
1.83272	0.000374092		2.54461	0.000120024
1.83777	0.000362594		2.54966	0.000113168
1.84282	0.000350549		2.55471	0.00010621
1.84787	0.000337999		2.55976	9.91564e-05
1.85292	0.000324987		2.5648	9.20149e-05
1.85797	0.00031156		2.56985	8.47975e-05
1.86302	0.000297769		2.5749	7.75216e-05
1.86807	0.000283669		2.57995	7.02131e-05
1.87312	0.00026932		2.585	6.29112e-05
1.87816	0.000254788		2.59005	5.56773e-05
1.88321	0.000240143		2.5951	4.86105e-05
1.88826	0.000225465		2.60015	4.18771e-05
1.89331	0.000210844		2.6052	3.57632e-05
1.89836	0.00019638		2.61024	3.07556e-05
1.90341	0.000182192		2.61529	2.75941e-05
1.90846	0.000168413		2.62034	2.70672e-05
1.91351	0.000155208		2.62539	2.94368e-05
1.91855	0.000142766		2.63044	3.42063e-05
1.9236	0.000131316		2.63549	4.06217e-05
1.92865	0.000121124		2.64054	4.80976e-05
1.9337	0.000112485		2.64559	5.62703e-05
1.93875	0.000105702		2.65063	6.49251e-05
1.9438	0.000101036		2.65568	7.39332e-05
1.94885	9.86434e-05		2.66073	8.32133e-05
1.9539	9.85193e-05		2.66578	9.27118e-05
1.95895	0.000100483		2.67083	0.000102391
1.96399	0.000104213		2.67588	0.000112223
1.96904	0.000109324		2.68093	0.000122185
1.97409	0.000115425		2.68598	0.000132259
1.97914	0.000122166		2.69103	0.00014243
1.98419	0.000129254		2.69607	0.000152682
1.98924	0.000136453		2.70112	0.000163004
1.99429	0.00014358		2.70617	0.000173381
1.99934	0.000150492		2.71122	0.000183802
2.00438	0.000157084		2.71627	0.000194254
2.00943	0.000163281		2.72132	0.000204726
2.01448	0.000169033		2.72637	0.000215205
2.01953	0.000174316		2.73142	0.000225679
2.02458	0.000179125		2.73646	0.000236135
2.02963	0.000183482		2.74151	0.000246561
2.03468	0.000187427		2.74656	0.000256944
2.03973	0.000191029		2.75161	0.000267272
2.04478	0.000194378		2.75666	0.000277532
2.04982	0.000197595		2.76171	0.00028771
2.05487	0.000200827		2.76676	0.000297793
2.05992	0.00020425		2.77181	0.000307768
2.06497	0.000208068		2.77686	0.000317621
2.07002	0.000212507		2.7819	0.00032734
2.07507	0.000217812		2.78695	0.000336911
2.08012	0.000224235		2.792	0.000346319
2.08517	0.000232026		2.79705	0.000355553
2.09021	0.00024142		2.8021	0.000364598
2.09526	0.000252626		2.80715	0.000373441
2.10031	0.00026582		2.8122	0.000382069
2.10536	0.000281136		2.81725	0.000390469
2.11041	0.000298666		2.82229	0.000398629
2.11546	0.000318467		2.82734	0.000406535
2.12051	0.000340562		2.83239	0.000414175
2.12556	0.000364947		2.83744	0.000421537
2.13061	0.000391598		2.84249	0.00042861
2.13565	0.000420477		2.84754	0.000435381
2.1407	0.000451538		2.85259	0.00044184
2.14575	0.000484726		2.85764	0.000447976
2.1508	0.000519987		2.86269	0.000453779
2.15585	0.00055726		2.86773	0.000459238
2.1609	0.000596489		2.87278	0.000464345
2.16595	0.000637613		2.87783	0.00046909
2.171	0.000680574		2.88288	0.000473465
2.17604	0.000725313		2.88793	0.000477462
2.18109	0.000771772		2.89298	0.000481074
2.18614	0.000819893		2.89803	0.000484293
2.19119	0.000869616		2.90308	0.000487114
2.19624	0.000920882		2.90813	0.000489531
2.20129	0.000973632		2.91317	0.00049154
2.20634	0.0010278		2.91822	0.000493135
2.21139	0.00108334		2.92327	0.000494314
2.21644	0.00114017		2.92832	0.000495073
2.22148	0.00119824		2.93337	0.00049541
2.22653	0.00125748		2.93842	0.000495323
2.23158	0.00131783		2.94347	0.000494812
2.23663	0.00137921		2.94852	0.000493877
2.24168	0.00144156		2.95356	0.000492517
2.24673	0.00150481		2.95861	0.000490735
2.25178	0.00156889		2.96366	0.000488533
2.25683	0.00163372		2.96871	0.000485913
2.26187	0.00169923		2.97376	0.000482878
2.26692	0.00176536		2.97881	0.000479434
2.27197	0.00183201		2.98386	0.000475585
2.27702	0.00189911		2.98891	0.000471338
2.28207	0.00196659		2.99396	0.000466698
2.28712	0.00203437		2.999	0.000461674
2.29217	0.00210236		3.00405	0.000456274
2.29722	0.00217049		3.0091	0.000450506
2.30227	0.00223867		3.01415	0.00044438
2.30731	0.00230682		3.0192	0.000437907
2.31236	0.00237486		3.02425	0.000431099
2.31741	0.00244271		3.0293	0.000423967
2.32246	0.00251028		3.03435	0.000416525
2.32751	0.00257748		3.03939	0.000408786
2.33256	0.00264425		3.04444	0.000400765
2.33761	0.00271048		3.04949	0.000392478
2.34266	0.0027761		3.05454	0.00038394
2.34771	0.00284103		3.05959	0.000375169
2.35275	0.00290517		3.06464	0.000366184
2.3578	0.00296846		3.06969	0.000357002
2.36285	0.0030308		3.07474	0.000347645
2.3679	0.00309213		3.07979	0.000338133
2.37295	0.00315234		3.08483	0.000328488
2.378	0.00321138		3.08988	0.000318733
2.38305	0.00326915		3.09493	0.000308894
2.3881	0.00332559		3.09998	0.000298995
2.39314	0.00338061		3.10503	0.000289064
2.39819	0.00343415		3.11008	0.00027913
2.40324	0.00348613		3.11513	0.000269222
2.40829	0.00353648		3.12018	0.000259374
2.41334	0.00358513		3.12522	0.000249619
2.41839	0.00363201		3.13027	0.000239993
2.42344	0.00367706		3.13532	0.000230536
2.42849	0.00372022		3.14037	0.000221287
2.43354	0.00376143		3.14542	0.000212292
2.43858	0.00380062		3.15047	0.000203597
2.44363	0.00383775		3.15552	0.00019525
2.44868	0.00387275		3.16057	0.000187303
2.45373	0.00390558		3.16562	0.00017981
2.45878	0.00393619		3.17066	0.000172826
2.46383	0.00396454		3.17571	0.000166404
2.46888	0.00399058		3.18076	0.000160599
2.47393	0.00401428		3.18581	0.000155459
2.47897	0.0040356		3.19086	0.000151028
2.48402	0.0040545		3.19591	0.000147338
2.48907	0.00407095		3.20096	0.000144413
2.49412	0.00408494		3.20601	0.000142258
2.49917	0.00409643		3.21105	0.000140866
2.50422	0.00410541		3.2161	0.000140212
2.50927	0.00411185		3.22115	0.000140255
2.51432	0.00411576		3.2262	0.000140943
2.51937	0.00411711		3.23125	0.000142212
2.52441	0.0041159		3.2363	0.000143991
2.52946	0.00411213		3.24135	0.000146207
2.53451	0.0041058		3.2464	0.000148785
2.53956	0.00409691		3.25145	0.000151652
2.54461	0.00408548		3.25649	0.000154738
2.54966	0.00407151		3.26154	0.00015798
2.55471	0.00405501		3.26659	0.000161318
2.55976	0.00403601		3.27164	0.000164699
2.5648	0.00401453		3.27669	0.000168076
2.56985	0.00399059		3.28174	0.000171405
2.5749	0.00396422		3.28679	0.000174651
2.57995	0.00393545		3.29184	0.00017778
2.585	0.00390433		3.29688	0.000180766
2.59005	0.00387087		3.30193	0.000183583
2.5951	0.00383514		3.30698	0.000186213
2.60015	0.00379717		3.31203	0.000188637
2.6052	0.00375702		3.31708	0.000190843
2.61024	0.00371472		3.32213	0.000192819
2.61529	0.00367034		3.32718	0.000194557
2.62034	0.00362393		3.33223	0.00019605
2.62539	0.00357555		3.33728	0.000197295
2.63044	0.00352527		3.34232	0.000198289
2.63549	0.00347315		3.34737	0.000199033
2.64054	0.00341925		3.35242	0.000199527
2.64559	0.00336364		3.35747	0.000199776
2.65063	0.0033064		3.36252	0.000199785
2.65568	0.00324761		3.36757	0.00019956
2.66073	0.00318733		3.37262	0.000199109
2.66578	0.00312564		3.37767	0.000198442
2.67083	0.00306263		3.38271	0.00019757
2.67588	0.00299837		3.38776	0.000196505
2.68093	0.00293296		3.39281	0.00019526
2.68598	0.00286647		3.39786	0.000193851
2.69103	0.00279899		3.40291	0.000192295
2.69607	0.00273061		3.40796	0.000190608
2.70112	0.00266142		3.41301	0.000188809
2.70617	0.00259151		3.41806	0.000186918
2.71122	0.00252097		3.42311	0.000184957
2.71627	0.00244989		3.42815	0.000182948
2.72132	0.00237837		3.4332	0.000180913
2.72637	0.0023065		3.43825	0.000178877
2.73142	0.00223439		3.4433	0.000176864
2.73646	0.00216211		3.44835	0.000174901
2.74151	0.00208978		3.4534	0.000173011
2.74656	0.0020175		3.45845	0.000171221
2.75161	0.00194535		3.4635	0.000169557
2.75666	0.00187345		3.46854	0.000168043
2.76171	0.0018019		3.47359	0.000166703
2.76676	0.0017308		3.47864	0.00016556
2.77181	0.00166026		3.48369	0.000164634
2.77686	0.00159039		3.48874	0.000163944
2.7819	0.00152129		3.49379	0.000163505
2.78695	0.0014531		3.49884	0.000163331
2.792	0.00138591		3.50389	0.00016343
2.79705	0.00131986		3.50894	0.00016381
2.8021	0.00125509		3.51398	0.000164471
2.80715	0.00119171		3.51903	0.000165413
2.8122	0.00112989		3.52408	0.000166631
2.81725	0.00106977		3.52913	0.000168116
2.82229	0.00101153		3.53418	0.000169857
2.82734	0.000955339		3.53923	0.000171839
2.83239	0.0009014		3.54428	0.000174046
2.83744	0.000849926		3.54933	0.00017646
2.84249	0.00080115		3.55437	0.00017906
2.84754	0.000755323		3.55942	0.000181825
2.85259	0.000712716		3.56447	0.000184733
2.85764	0.00067361		3.56952	0.000187762
2.86269	0.000638295		3.57457	0.000190889
2.86773	0.000607049		3.57962	0.000194092
2.87278	0.000580125		3.58467	0.000197348
2.87783	0.000557723		3.58972	0.000200635
2.88288	0.000539967		3.59477	0.000203933
2.88793	0.000526875		3.59981	0.00020722
2.89298	0.000518347		3.60486	0.000210477
2.89803	0.000514157		3.60991	0.000213685
2.90308	0.000513968		3.61496	0.000216826
2.90813	0.000517351		3.62001	0.000219882
2.91317	0.000523824		3.62506	0.000222838
2.91822	0.000532878		3.63011	0.000225676
2.92327	0.000544012		3.63516	0.000228383
2.92832	0.000556752		3.64021	0.000230944
2.93337	0.000570667		3.64525	0.000233347
2.93842	0.000585371		3.6503	0.000235578
2.94347	0.000600531		3.65535	0.000237627
2.94852	0.000615861		3.6604	0.000239483
2.95356	0.00063112		3.66545	0.000241135
2.95861	0.000646106		3.6705	0.000242575
2.96366	0.000660652		3.67555	0.000243794
2.96871	0.000674621		3.6806	0.000244784
2.97376	0.000687903		3.68564	0.000245539
2.97881	0.00070041		3.69069	0.000246052
2.98386	0.000712072		3.69574	0.000246318
2.98891	0.000722837		3.70079	0.000246332
2.99396	0.000732666		3.70584	0.000246091
2.999	0.000741533		3.71089	0.000245592
3.00405	0.000749422		3.71594	0.000244831
3.0091	0.000756326		3.72099	0.000243807
3.01415	0.000762247		3.72604	0.00024252
3.0192	0.000767192		3.73108	0.00024097
3.02425	0.000771176		3.73613	0.000239157
3.0293	0.000774218		3.74118	0.000237082
3.03435	0.000776343		3.74623	0.000234749
3.03939	0.000777578		3.75128	0.00023216
3.04444	0.000777957		3.75633	0.00022932
3.04949	0.000777513		3.76138	0.000226232
3.05454	0.000776284		3.76643	0.000222904
3.05959	0.00077431		3.77147	0.000219341
3.06464	0.000771634		3.77652	0.00021555
3.06969	0.000768299		3.78157	0.000211541
3.07474	0.000764349		3.78662	0.000207323
3.07979	0.000759832		3.79167	0.000202905
3.08483	0.000754792		3.79672	0.000198299
3.08988	0.000749279		3.80177	0.000193518
3.09493	0.000743337		3.80682	0.000188574
3.09998	0.000737016		3.81187	0.000183483
3.10503	0.000730361		3.81691	0.000178259
3.11008	0.000723418		3.82196	0.00017292
3.11513	0.000716234		3.82701	0.000167485
3.12018	0.00070885		3.83206	0.000161972
3.12522	0.000701311		3.83711	0.000156404
3.13027	0.000693656		3.84216	0.000150804
3.13532	0.000685925		3.84721	0.000145195
3.14037	0.000678155		3.85226	0.000139607
3.14542	0.000670379		3.8573	0.000134068
3.15047	0.000662629		3.86235	0.000128609
3.15552	0.000654936		3.8674	0.000123266
3.16057	0.000647324		3.87245	0.000118075
3.16562	0.000639817		3.8775	0.000113077
3.17066	0.000632435		3.88255	0.000108314
3.17571	0.000625194		3.8876	0.00010383
3.18076	0.00061811		3.89265	9.9674e-05
3.18581	0.000611191		3.8977	9.58913e-05
3.19086	0.000604445		3.90274	9.2528e-05
3.19591	0.000597876		3.90779	8.96265e-05
3.20096	0.000591487		3.91284	8.72229e-05
3.20601	0.000585274		3.91789	8.53443e-05
3.21105	0.000579234		3.92294	8.40059e-05
3.2161	0.00057336		3.92799	8.32088e-05
3.22115	0.000567644		3.93304	8.29395e-05
3.2262	0.000562074		3.93809	8.317e-05
3.23125	0.000556639		3.94313	8.38594e-05
3.2363	0.000551324		3.94818	8.49576e-05
3.24135	0.000546116		3.95323	8.64074e-05
3.2464	0.000540998		3.95828	8.81486e-05
3.25145	0.000535954		3.96333	9.01207e-05
3.25649	0.000530969		3.96838	9.22646e-05
3.26154	0.000526026		3.97343	9.45248e-05
3.26659	0.00052111		3.97848	9.68497e-05
3.27164	0.000516204		3.98353	9.91923e-05
3.27669	0.000511295		3.98857	0.00010151
3.28174	0.000506368		3.99362	0.000103766
3.28679	0.000501411		3.99867	0.000105926
3.29184	0.000496412		4.00372	0.000107961
3.29688	0.000491361		4.00877	0.000109844
3.30193	0.000486249		4.01382	0.000111552
3.30698	0.000481067		4.01887	0.000113066
3.31203	0.00047581		4.02392	0.000114368
3.31708	0.000470473		4.02896	0.000115444
3.32213	0.000465052		4.03401	0.00011628
3.32718	0.000459545		4.03906	0.000116866
3.33223	0.00045395		4.04411	0.000117193
3.33728	0.00044827		4.04916	0.000117253
3.34232	0.000442504		4.05421	0.000117041
3.34737	0.000436657		4.05926	0.000116553
3.35242	0.00043073		4.06431	0.000115784
3.35747	0.00042473		4.06936	0.000114735
3.36252	0.000418662		4.0744	0.000113404
3.36757	0.000412531		4.07945	0.000111793
3.37262	0.000406344		4.0845	0.000109903
3.37767	0.000400109		4.08955	0.000107739
3.38271	0.000393833		4.0946	0.000105304
3.38776	0.000387523		4.09965	0.000102605
3.39281	0.000381187		4.1047	9.96485e-05
3.39786	0.000374833		4.10975	9.64434e-05
3.40291	0.000368469		4.11479	9.29998e-05
3.40796	0.000362101		4.11984	8.93295e-05
3.41301	0.000355737		4.12489	8.54468e-05
3.41806	0.000349383		4.12994	8.13681e-05
3.42311	0.000343046		4.13499	7.71132e-05
3.42815	0.000336729		4.14004	7.2706e-05
3.4332	0.000330439		4.14509	6.81759e-05
3.43825	0.000324178		4.15014	6.35595e-05
3.4433	0.00031795		4.15519	5.89042e-05
3.44835	0.000311758		4.16023	5.4272e-05
3.4534	0.000305603		4.16528	4.97458e-05
3.45845	0.000299486		4.17033	4.54385e-05
3.4635	0.000293406		4.17538	4.15035e-05
3.46854	0.000287363		4.18043	3.81443e-05
3.47359	0.000281356		4.18548	3.56129e-05
3.47864	0.000275383		4.19053	3.41798e-05
3.48369	0.00026944		4.19558	3.40627e-05
3.48874	0.000263525		4.20062	3.53433e-05
3.49379	0.000257634		4.20567	3.79368e-05
3.49884	0.000251763		4.21072	4.16429e-05
3.50389	0.000245909		4.21577	4.62286e-05
3.50894	0.000240068		4.22082	5.14841e-05
3.51398	0.000234234		4.22587	5.7242e-05
3.51903	0.000228405		4.23092	6.33761e-05
3.52408	0.000222576		4.23597	6.97925e-05
3.52913	0.000216746		4.24102	7.6421e-05
3.53418	0.000210909		4.24606	8.32083e-05
3.53923	0.000205066		4.25111	9.01128e-05
3.54428	0.000199213		4.25616	9.71016e-05
3.54933	0.000193351		4.26121	0.000104148
3.55437	0.00018748		4.26626	0.000111228
3.55942	0.000181602		4.27131	0.000118324
3.56447	0.000175718		4.27636	0.000125419
3.56952	0.000169833		4.28141	0.000132498
3.57457	0.000163953		4.28646	0.000139547
3.57962	0.000158083		4.2915	0.000146556
3.58467	0.000152232		4.29655	0.000153514
3.58972	0.00014641		4.3016	0.00016041
3.59477	0.000140631		4.30665	0.000167235
3.59981	0.000134907		4.3117	0.000173983
3.60486	0.000129256		4.31675	0.000180644
3.60991	0.000123698		4.3218	0.000187211
3.61496	0.000118253		4.32685	0.000193679
3.62001	0.000112949		4.33189	0.000200041
3.62506	0.000107813		4.33694	0.000206292
3.63011	0.000102878		4.34199	0.000212426
3.63516	9.81797e-05		4.34704	0.000218438
3.64021	9.37587e-05		4.35209	0.000224324
3.64525	8.96576e-05		4.35714	0.00023008
3.6503	8.59223e-05		4.36219	0.000235702
3.65535	8.25995e-05		4.36724	0.000241187
3.6604	7.9735e-05		4.37229	0.000246531
3.66545	7.7371e-05		4.37733	0.000251732
3.6705	7.55424e-05		4.38238	0.000256786
3.67555	7.42736e-05		4.38743	0.000261692
3.6806	7.35753e-05		4.39248	0.000266448
3.68564	7.34427e-05		4.39753	0.000271051
3.69069	7.38555e-05		4.40258	0.0002755
3.69574	7.47791e-05		4.40763	0.000279793
3.70079	7.6168e-05		4.41268	0.000283929
3.70584	7.79693e-05		4.41772	0.000287908
3.71089	8.01265e-05		4.42277	0.000291728
3.71594	8.25831e-05		4.42782	0.000295389
3.72099	8.52845e-05		4.43287	0.00029889
3.72604	8.81803e-05		4.43792	0.000302232
3.73108	9.12249e-05		4.44297	0.000305414
3.73613	9.4378e-05		4.44802	0.000308437
3.74118	9.76044e-05		4.45307	0.000311301
3.74623	0.000100874		4.45812	0.000314007
3.75128	0.000104162		4.46316	0.000316557
3.75633	0.000107446		4.46821	0.00031895
3.76138	0.00011071		4.47326	0.00032119
3.76643	0.000113939		4.47831	0.000323277
3.77147	0.000117123		4.48336	0.000325213
3.77652	0.000120254		4.48841	0.000327002
3.78157	0.000123326		4.49346	0.000328645
3.78662	0.000126335		4.49851	0.000330145
3.79167	0.00012928		4.50355	0.000331505
3.79672	0.000132163		4.5086	0.00033273
3.80177	0.000134984		4.51365	0.000333822
3.80682	0.000137749		4.5187	0.000334785
3.81187	0.000140461		4.52375	0.000335625
3.81691	0.000143126		4.5288	0.000336344
3.82196	0.000145753		4.53385	0.000336949
3.82701	0.000148349		4.5389	0.000337444
3.83206	0.000150922		4.54395	0.000337835
3.83711	0.000153484		4.54899	0.000338127
3.84216	0.000156043		4.55404	0.000338326
3.84721	0.00015861		4.55909	0.000338438
3.85226	0.000161195		4.56414	0.00033847
3.8573	0.00016381		4.56919	0.000338426
3.86235	0.000166465		4.57424	0.000338315
3.8674	0.00016917		4.57929	0.000338141
3.87245	0.000171936		4.58434	0.000337913
3.8775	0.000174771		4.58938	0.000337636
3.88255	0.000177687		4.59443	0.000337317
3.8876	0.00018069		4.59948	0.000336962
3.89265	0.000183789		4.60453	0.000336577
3.8977	0.00018699		4.60958	0.000336169
3.90274	0.000190301		4.61463	0.000335743
3.90779	0.000193725		4.61968	0.000335304
3.91284	0.000197268		4.62473	0.000334858
3.91789	0.000200933		4.62978	0.00033441
3.92294	0.000204722		4.63482	0.000333963
3.92799	0.000208637		4.63987	0.000333522
3.93304	0.000212678		4.64492	0.000333089
3.93809	0.000216844		4.64997	0.000332668
3.94313	0.000221136		4.65502	0.00033226
3.94818	0.000225551		4.66007	0.000331868
3.95323	0.000230086		4.66512	0.000331491
3.95828	0.000234738		4.67017	0.00033113
3.96333	0.000239503		4.67521	0.000330785
3.96838	0.000244377		4.68026	0.000330454
3.97343	0.000249355		4.68531	0.000330135
3.97848	0.000254432		4.69036	0.000329827
3.98353	0.000259602		4.69541	0.000329525
3.98857	0.00026486		4.70046	0.000329226
3.99362	0.000270198		4.70551	0.000328926
3.99867	0.000275611		4.71056	0.00032862
4.00372	0.000281091		4.71561	0.000328302
4.00877	0.000286632		4.72065	0.000327968
4.01382	0.000292227		4.7257	0.000327609
4.01887	0.000297869		4.73075	0.000327222
4.02392	0.000303551		4.7358	0.000326797
4.02896	0.000309264		4.74085	0.000326329
4.03401	0.000315003		4.7459	0.000325811
4.03906	0.000320758		4.75095	0.000325234
4.04411	0.000326524		4.756	0.000324593
4.04916	0.000332291		4.76104	0.000323879
4.05421	0.000338053		4.76609	0.000323086
4.05926	0.000343801		4.77114	0.000322207
4.06431	0.000349528		4.77619	0.000321234
4.06936	0.000355225		4.78124	0.000320161
4.0744	0.000360886		4.78629	0.000318983
4.07945	0.0003665		4.79134	0.000317693
4.0845	0.000372062		4.79639	0.000316285
4.08955	0.000377562		4.80144	0.000314755
4.0946	0.000382992		4.80648	0.000313097
4.09965	0.000388343		4.81153	0.000311308
4.1047	0.000393608		4.81658	0.000309384
4.10975	0.000398778		4.82163	0.000307322
4.11479	0.000403844		4.82668	0.000305118
4.11984	0.000408798		4.83173	0.000302772
4.12489	0.000413631		4.83678	0.00030028
4.12994	0.000418334		4.84183	0.000297644
4.13499	0.0004229		4.84687	0.000294861
4.14004	0.000427319		4.85192	0.000291932
4.14509	0.000431583		4.85697	0.000288859
4.15014	0.000435684		4.86202	0.000285642
4.15519	0.000439612		4.86707	0.000282282
4.16023	0.00044336		4.87212	0.000278784
4.16528	0.000446919		4.87717	0.000275149
4.17033	0.000450282		4.88222	0.000271381
4.17538	0.000453439		4.88727	0.000267484
4.18043	0.000456384		4.89231	0.000263462
4.18548	0.000459108		4.89736	0.00025932
4.19053	0.000461605		4.90241	0.000255064
4.19558	0.000463866		4.90746	0.0002507
4.20062	0.000465886		4.91251	0.000246232
4.20567	0.000467657		4.91756	0.000241669
4.21072	0.000469173		4.92261	0.000237016
4.21577	0.000470429		4.92766	0.000232281
4.22082	0.000471418		4.93271	0.000227471
4.22587	0.000472136		4.93775	0.000222594
4.23092	0.000472578		4.9428	0.000217657
4.23597	0.000472739		4.94785	0.000212669
4.24102	0.000472615		4.9529	0.000207637
4.24606	0.000472204		4.95795	0.00020257
4.25111	0.000471502		4.963	0.000197475
4.25616	0.000470507		4.96805	0.000192362
4.26121	0.000469217		4.9731	0.000187239
4.26626	0.000467631		4.97814	0.000182114
4.27131	0.000465749		4.98319	0.000176994
4.27636	0.00046357		4.98824	0.00017189
4.28141	0.000461096		4.99329	0.000166808
4.28646	0.000458328		4.99834	0.000161756
4.2915	0.000455267		5.00339	0.000156743
4.29655	0.000451917		5.00844	0.000151775
4.3016	0.000448281		5.01349	0.000146861
4.30665	0.000444363		5.01854	0.000142008
4.3117	0.000440169		5.02358	0.000137223
4.31675	0.000435703		5.02863	0.000132511
4.3218	0.000430974		5.03368	0.00012788
4.32685	0.000425988		5.03873	0.000123336
4.33189	0.000420754		5.04378	0.000118885
4.33694	0.00041528		5.04883	0.000114532
4.34199	0.000409578		5.05388	0.000110281
4.34704	0.000403658		5.05893	0.000106138
4.35209	0.000397532		5.06397	0.000102108
4.35714	0.000391213		5.06902	9.81929e-05
4.36219	0.000384716		5.07407	9.43976e-05
4.36724	0.000378055		5.07912	9.07249e-05
4.37229	0.000371248		5.08417	8.71775e-05
4.37733	0.000364311		5.08922	8.37575e-05
4.38238	0.000357263		5.09427	8.04668e-05
4.38743	0.000350125		5.09932	7.73067e-05
4.39248	0.000342917		5.10437	7.42781e-05
4.39753	0.000335662		5.10941	7.13814e-05
4.40258	0.000328384		5.11446	6.86165e-05
4.40763	0.000321109		5.11951	6.59828e-05
4.41268	0.000313863		5.12456	6.34794e-05
4.41772	0.000306675		5.12961	6.11046e-05
4.42277	0.000299574		5.13466	5.88565e-05
4.42782	0.000292592		5.13971	5.67326e-05
4.43287	0.000285761		5.14476	5.47299e-05
4.43792	0.000279116		5.1498	5.28451e-05
4.44297	0.00027269		5.15485	5.10742e-05
4.44802	0.00026652		5.1599	4.94131e-05
4.45307	0.000260642		5.16495	4.78571e-05
4.45812	0.000255092		5.17	4.64012e-05
4.46316	0.000249906		5.17505	4.50402e-05
4.46821	0.000245119		5.1801	4.37686e-05
4.47326	0.000240764		5.18515	4.25807e-05
4.47831	0.000236872		5.1902	4.14706e-05
4.48336	0.00023347		5.19524	4.04325e-05
4.48841	0.000230582		5.20029	3.94605e-05
4.49346	0.000228225		5.20534	3.85486e-05
4.49851	0.000226415		5.21039	3.7691e-05
4.50355	0.000225156		5.21544	3.6882e-05
4.5086	0.000224451		5.22049	3.61161e-05
4.51365	0.000224292		5.22554	3.53879e-05
4.5187	0.00022467		5.23059	3.46925e-05
4.52375	0.000225565		5.23563	3.40249e-05
4.5288	0.000226957		5.24068	3.33806e-05
4.53385	0.000228818		5.24573	3.27555e-05
4.5389	0.000231118		5.25078	3.21455e-05
4.54395	0.000233825		5.25583	3.15472e-05
4.54899	0.000236905		5.26088	3.09573e-05
4.55404	0.000240326		5.26593	3.03729e-05
4.55909	0.000244052		5.27098	2.97914e-05
4.56414	0.000248052		5.27603	2.92106e-05
4.56919	0.000252295		5.28107	2.86289e-05
4.57424	0.000256752		5.28612	2.80446e-05
4.57929	0.000261397		5.29117	2.74567e-05
4.58434	0.000266206		5.29622	2.68646e-05
4.58938	0.000271159		5.30127	2.62681e-05
4.59443	0.00027624		5.30632	2.56673e-05
4.59948	0.000281434		5.31137	2.50628e-05
4.60453	0.00028673		5.31642	2.44559e-05
4.60958	0.000292121		5.32146	2.38481e-05
4.61463	0.000297603		5.32651	2.32415e-05
4.61968	0.000303174		5.33156	2.2639e-05
4.62473	0.000308837		5.33661	2.20438e-05
4.62978	0.000314597		5.34166	2.14599e-05
4.63482	0.00032046		5.34671	2.08918e-05
4.63987	0.000326438		5.35176	2.03447e-05
4.64492	0.000332543		5.35681	1.98246e-05
4.64997	0.00033879		5.36186	1.93377e-05
4.65502	0.000345197		5.3669	1.88909e-05
4.66007	0.000351783		5.37195	1.84916e-05
4.66512	0.000358567		5.377	1.8147e-05
4.67017	0.000365573		5.38205	1.78643e-05
4.67521	0.000372823		5.3871	1.76504e-05
4.68026	0.000380341		5.39215	1.75113e-05
4.68531	0.000388149		5.3972	1.74518e-05
4.69036	0.000396274		5.40225	1.74752e-05
4.69541	0.000404737		5.40729	1.75834e-05
4.70046	0.000413562		5.41234	1.77762e-05
4.70551	0.00042277		5.41739	1.80518e-05
4.71056	0.000432383		5.42244	1.84066e-05
4.71561	0.000442419		5.42749	1.88359e-05
4.72065	0.000452896		5.43254	1.93337e-05
4.7257	0.000463828		5.43759	1.98935e-05
4.73075	0.000475229		5.44264	2.05082e-05
4.7358	0.000487109		5.44769	2.11706e-05
4.74085	0.000499475		5.45273	2.18736e-05
4.7459	0.000512334		5.45778	2.26103e-05
4.75095	0.000525688		5.46283	2.3374e-05
4.756	0.000539536		5.46788	2.41586e-05
4.76104	0.000553877		5.47293	2.49584e-05
4.76609	0.000568704		5.47798	2.57681e-05
4.77114	0.000584011		5.48303	2.65829e-05
4.77619	0.000599788		5.48808	2.73984e-05
4.78124	0.000616021		5.49313	2.82108e-05
4.78629	0.000632697		5.49817	2.90165e-05
4.79134	0.000649798		5.50322	2.98125e-05
4.79639	0.000667307		5.50827	3.05961e-05
4.80144	0.000685202		5.51332	3.1365e-05
4.80648	0.000703462		5.51837	3.21172e-05
4.81153	0.000722063		5.52342	3.28511e-05
4.81658	0.000740981		5.52847	3.35654e-05
4.82163	0.000760189		5.53352	3.42591e-05
4.82668	0.00077966		5.53856	3.49315e-05
4.83173	0.000799366		5.54361	3.55822e-05
4.83678	0.000819278		5.54866	3.62109e-05
4.84183	0.000839365		5.55371	3.68179e-05
4.84687	0.000859597		5.55876	3.74033e-05
4.85192	0.000879944		5.56381	3.79678e-05
4.85697	0.000900372		5.56886	3.8512e-05
4.86202	0.000920851		5.57391	3.90368e-05
4.86707	0.000941347		5.57896	3.95432e-05
4.87212	0.000961829		5.584	4.00325e-05
4.87717	0.000982263		5.58905	4.0506e-05
4.88222	0.00100262		5.5941	4.09649e-05
4.88727	0.00102286		5.59915	4.14107e-05
4.89231	0.00104295		5.6042	4.18449e-05
4.89736	0.00106287		5.60925	4.2269e-05
4.90241	0.00108258		5.6143	4.26844e-05
4.90746	0.00110204		5.61935	4.30925e-05
4.91251	0.00112123		5.62439	4.34947e-05
4.91756	0.00114012		5.62944	4.38922e-05
4.92261	0.00115867		5.63449	4.42862e-05
4.92766	0.00117685		5.63954	4.46777e-05
4.93271	0.00119464		5.64459	4.50675e-05
4.93775	0.001212		5.64964	4.54564e-05
4.9428	0.00122891		5.65469	4.58447e-05
4.94785	0.00124534		5.65974	4.62329e-05
4.9529	0.00126126		5.66479	4.6621e-05
4.95795	0.00127664		5.66983	4.70089e-05
4.963	0.00129147		5.67488	4.73964e-05
4.96805	0.00130572		5.67993	4.77828e-05
4.9731	0.00131936		5.68498	4.81675e-05
4.97814	0.00133237		5.69003	4.85496e-05
4.98319	0.00134474		5.69508	4.89279e-05
4.98824	0.00135643		5.70013	4.93013e-05
4.99329	0.00136744		5.70518	4.96683e-05
4.99834	0.00137773		5.71022	5.00275e-05
5.00339	0.00138731		5.71527	5.0377e-05
5.00844	0.00139615		5.72032	5.07152e-05
5.01349	0.00140423		5.72537	5.10402e-05
5.01854	0.00141155		5.73042	5.13502e-05
5.02358	0.00141809		5.73547	5.16432e-05
5.02863	0.00142384		5.74052	5.19172e-05
5.03368	0.00142879		5.74557	5.21703e-05
5.03873	0.00143294		5.75062	5.24004e-05
5.04378	0.00143627		5.75566	5.26058e-05
5.04883	0.00143879		5.76071	5.27844e-05
5.05388	0.00144048		5.76576	5.29345e-05
5.05893	0.00144134		5.77081	5.30543e-05
5.06397	0.00144138		5.77586	5.31422e-05
5.06902	0.00144059		5.78091	5.31965e-05
5.07407	0.00143897		5.78596	5.32158e-05
5.07912	0.00143652		5.79101	5.31987e-05
5.08417	0.00143325		5.79605	5.3144e-05
5.08922	0.00142917		5.8011	5.30506e-05
5.09427	0.00142427		5.80615	5.29173e-05
5.09932	0.00141857		5.8112	5.27435e-05
5.10437	0.00141207		5.81625	5.25283e-05
5.10941	0.00140478		5.8213	5.22712e-05
5.11446	0.00139672		5.82635	5.19716e-05
5.11951	0.00138788		5.8314	5.16292e-05
5.12456	0.0013783		5.83645	5.12439e-05
5.12961	0.00136798		5.84149	5.08155e-05
5.13466	0.00135693		5.84654	5.03442e-05
5.13971	0.00134518		5.85159	4.98301e-05
5.14476	0.00133273		5.85664	4.92735e-05
5.1498	0.00131961		5.86169	4.86748e-05
5.15485	0.00130583		5.86674	4.80346e-05
5.1599	0.00129142		5.87179	4.73535e-05
5.16495	0.00127638		5.87684	4.66322e-05
5.17	0.00126076		5.88188	4.58716e-05
5.17505	0.00124456		5.88693	4.50727e-05
5.1801	0.00122781		5.89198	4.42364e-05
5.18515	0.00121053		5.89703	4.33638e-05
5.1902	0.00119275		5.90208	4.24562e-05
5.19524	0.00117449		5.90713	4.15147e-05
5.20029	0.00115577		5.91218	4.05406e-05
5.20534	0.00113662		5.91723	3.95353e-05
5.21039	0.00111707		5.92228	3.85002e-05
5.21544	0.00109715		5.92732	3.74367e-05
5.22049	0.00107687		5.93237	3.63463e-05
5.22554	0.00105627		5.93742	3.52305e-05
5.23059	0.00103537		5.94247	3.40909e-05
5.23563	0.0010142		5.94752	3.29289e-05
5.24068	0.000992796		5.95257	3.17461e-05
5.24573	0.000971176		5.95762	3.05442e-05
5.25078	0.000949373		5.96267	2.93247e-05
5.25583	0.000927414		5.96771	2.8089e-05
5.26088	0.000905328		5.97276	2.6839e-05
5.26593	0.000883143		5.97781	2.5576e-05
5.27098	0.000860889		5.98286	2.43016e-05
5.27603	0.000838595		5.98791	2.30174e-05
5.28107	0.000816288		5.99296	2.17248e-05
5.28612	0.000793999		5.99801	2.04254e-05
5.29117	0.000771756		6.00306	1.91206e-05
5.29622	0.000749588		6.00811	1.78118e-05
5.30127	0.000727525		6.01315	1.65005e-05
5.30632	0.000705594		6.0182	1.51879e-05
5.31137	0.000683826		6.02325	1.38755e-05
5.31642	0.000662248		6.0283	1.25646e-05
5.32146	0.000640891		6.03335	1.12563e-05
5.32651	0.000619784		6.0384	9.95186e-06
5.33156	0.000598954		6.04345	8.65252e-06
5.33661	0.000578433		6.0485	7.35938e-06
5.34166	0.000558249		6.05354	6.07352e-06
5.34671	0.000538431		6.05859	4.796e-06
5.35176	0.00051901		6.06364	3.52783e-06
5.35681	0.000500014		6.06869	2.27002e-06
5.36186	0.000481475		6.07374	1.02384e-06
5.3669	0.000463423		6.07879	2.17913e-07
5.37195	0.000445887		6.08384	1.43506e-06
5.377	0.000428898		6.08889	2.6431e-06
5.38205	0.000412487		6.09394	3.8371e-06
5.3871	0.000396684		6.09898	5.01624e-06
5.39215	0.000381519		6.10403	6.17985e-06
5.3972	0.000367023		6.10908	7.32736e-06
5.40225	0.000353225		6.11413	8.45825e-06
5.40729	0.000340151		6.11918	9.57207e-06
5.41234	0.000327829		6.12423	1.06684e-05
5.41739	0.000316282		6.12928	1.17468e-05
5.42244	0.000305531		6.13433	1.28071e-05
5.42749	0.000295594		6.13938	1.38489e-05
5.43254	0.000286482		6.14442	1.48721e-05
5.43759	0.000278204		6.14947	1.58764e-05
5.44264	0.00027076		6.15452	1.68617e-05
5.44769	0.000264144		6.15957	1.78279e-05
5.45273	0.000258343		6.16462	1.8775e-05
5.45778	0.000253336		6.16967	1.9703e-05
5.46283	0.000249094		6.17472	2.06119e-05
5.46788	0.000245582		6.17977	2.15018e-05
5.47293	0.000242758		6.18481	2.23727e-05
5.47798	0.000240574		6.18986	2.32249e-05
5.48303	0.000238977		6.19491	2.40585e-05
5.48808	0.000237914		6.19996	2.48737e-05
5.49313	0.000237327		6.20501	2.56708e-05
5.49817	0.000237159		6.21006	2.64499e-05
5.50322	0.000237355		6.21511	2.72114e-05
5.50827	0.000237859		6.22016	2.79555e-05
5.51332	0.000238619		6.22521	2.86826e-05
5.51837	0.000239588		6.23025	2.93929e-05
5.52342	0.000240719		6.2353	3.00868e-05
5.52847	0.000241971		6.24035	3.07647e-05
5.53352	0.000243308		6.2454	3.14267e-05
5.53856	0.000244695		6.25045	3.20734e-05
5.54361	0.000246104		6.2555	3.2705e-05
5.54866	0.000247509		6.26055	3.33218e-05
5.55371	0.000248887		6.2656	3.39242e-05
5.55876	0.00025022		6.27064	3.45124e-05
5.56381	0.000251493		6.27569	3.50867e-05
5.56886	0.000252692		6.28074	3.56475e-05
5.57391	0.000253807		6.28579	3.61949e-05
5.57896	0.000254831		6.29084	3.67293e-05
5.584	0.000255758		6.29589	3.72507e-05
5.58905	0.000256584		6.30094	3.77596e-05
5.5941	0.000257308		6.30599	3.82559e-05
5.59915	0.00025793		6.31104	3.87399e-05
5.6042	0.00025845		6.31608	3.92118e-05
5.60925	0.00025887		6.32113	3.96716e-05
5.6143	0.000259195		6.32618	4.01195e-05
5.61935	0.000259429		6.33123	4.05556e-05
5.62439	0.000259577		6.33628	4.09798e-05
5.62944	0.000259644		6.34133	4.13924e-05
5.63449	0.000259636		6.34638	4.17933e-05
5.63954	0.000259562		6.35143	4.21826e-05
5.64459	0.000259427		6.35647	4.25603e-05
5.64964	0.000259239		6.36152	4.29265e-05
5.65469	0.000259004		6.36657	4.32812e-05
5.65974	0.000258732		6.37162	4.36245e-05
5.66479	0.000258428		6.37667	4.39563e-05
5.66983	0.0002581		6.38172	4.42767e-05
5.67488	0.000257754		6.38677	4.45858e-05
5.67993	0.000257398		6.39182	4.48837e-05
5.68498	0.000257037		6.39687	4.51704e-05
5.69003	0.000256676		6.40191	4.54461e-05
5.69508	0.000256322		6.40696	4.57108e-05
5.70013	0.000255978		6.41201	4.59648e-05
5.70518	0.000255648		6.41706	4.62081e-05
5.71022	0.000255337		6.42211	4.64411e-05
5.71527	0.000255046		6.42716	4.66639e-05
5.72032	0.000254778		6.43221	4.68767e-05
5.72537	0.000254534		6.43726	4.70799e-05
5.73042	0.000254315		6.4423	4.72737e-05
5.73547	0.00025412		6.44735	4.74585e-05
5.74052	0.00025395		6.4524	4.76346e-05
5.74557	0.000253803		6.45745	4.78024e-05
5.75062	0.000253676		6.4625	4.79624e-05
5.75566	0.000253568		6.46755	4.81149e-05
5.76071	0.000253476		6.4726	4.82603e-05
5.76576	0.000253396		6.47765	4.83992e-05
5.77081	0.000253324		6.4827	4.85319e-05
5.77586	0.000253256		6.48774	4.86591e-05
5.78091	0.000253187		6.49279	4.8781e-05
5.78596	0.000253113		6.49784	4.88983e-05
5.79101	0.000253028		6.50289	4.90115e-05
5.79605	0.000252926		6.50794	4.91209e-05
5.8011	0.000252803		6.51299	4.9227e-05
5.80615	0.000252653		6.51804	4.93303e-05
5.8112	0.000252469		6.52309	4.94313e-05
5.81625	0.000252247		6.52813	4.95302e-05
5.8213	0.000251981		6.53318	4.96275e-05
5.82635	0.000251666		6.53823	4.97235e-05
5.8314	0.000251296		6.54328	4.98185e-05
5.83645	0.000250866		6.54833	4.99128e-05
5.84149	0.000250371		6.55338	5.00066e-05
5.84654	0.000249808		6.55843	5.00999e-05
5.85159	0.00024917		6.56348	5.0193e-05
5.85664	0.000248455		6.56853	5.02859e-05
5.86169	0.000247658		6.57357	5.03786e-05
5.86674	0.000246776		6.57862	5.04711e-05
5.87179	0.000245806		6.58367	5.05632e-05
5.87684	0.000244745		6.58872	5.06548e-05
5.88188	0.000243591		6.59377	5.07456e-05
5.88693	0.000242342		6.59882	5.08354e-05
5.89198	0.000240997		6.60387	5.09239e-05
5.89703	0.000239554		6.60892	5.10106e-05
5.90208	0.000238012		6.61396	5.10951e-05
5.90713	0.000236371		6.61901	5.1177e-05
5.91218	0.000234631		6.62406	5.12556e-05
5.91723	0.000232793		6.62911	5.13305e-05
5.92228	0.000230857		6.63416	5.1401e-05
5.92732	0.000228824		6.63921	5.14664e-05
5.93237	0.000226696		6.64426	5.1526e-05
5.93742	0.000224475		6.64931	5.15792e-05
5.94247	0.000222163		6.65436	5.16251e-05
5.94752	0.000219763		6.6594	5.16631e-05
5.95257	0.000217278		6.66445	5.16923e-05
5.95762	0.00021471		6.6695	5.17119e-05
5.96267	0.000212065		6.67455	5.17212e-05
5.96771	0.000209344		6.6796	5.17193e-05
5.97276	0.000206554		6.68465	5.17054e-05
5.97781	0.000203698		6.6897	5.16787e-05
5.98286	0.00020078		6.69475	5.16385e-05
5.98791	0.000197807		6.69979	5.15838e-05
5.99296	0.000194783		6.70484	5.15141e-05
5.99801	0.000191714		6.70989	5.14284e-05
6.00306	0.000188605		6.71494	5.13262e-05
6.00811	0.000185463		6.71999	5.12066e-05
6.01315	0.000182293		6.72504	5.1069e-05
6.0182	0.000179101		6.73009	5.09128e-05
6.02325	0.000175893		6.73514	5.07374e-05
6.0283	0.000172677		6.74019	5.05421e-05
6.03335	0.000169459		6.74523	5.03265e-05
6.0384	0.000166244		6.75028	5.009e-05
6.04345	0.00016304		6.75533	4.98322e-05
6.0485	0.000159854		6.76038	4.95527e-05
6.05354	0.000156691		6.76543	4.92511e-05
6.05859	0.00015356		6.77048	4.89272e-05
6.06364	0.000150465		6.77553	4.85807e-05
6.06869	0.000147415		6.78058	4.82114e-05
6.07374	0.000144414		6.78562	4.78191e-05
6.07879	0.000141471		6.79067	4.74037e-05
6.08384	0.00013859		6.79572	4.69653e-05
6.08889	0.000135778		6.80077	4.65037e-05
6.09394	0.000133042		6.80582	4.60192e-05
6.09898	0.000130386		6.81087	4.55118e-05
6.10403	0.000127817		6.81592	4.49818e-05
6.10908	0.00012534		6.82097	4.44293e-05
6.11413	0.000122961		6.82602	4.38547e-05
6.11918	0.000120683		6.83106	4.32585e-05
6.12423	0.000118512		6.83611	4.26409e-05
6.12928	0.000116453		6.84116	4.20026e-05
6.13433	0.000114509		6.84621	4.1344e-05
6.13938	0.000112685		6.85126	4.06658e-05
6.14442	0.000110984		6.85631	3.99686e-05
6.14947	0.000109411		6.86136	3.92532e-05
6.15452	0.000107967		6.86641	3.85204e-05
6.15957	0.000106656		6.87146	3.77709e-05
6.16462	0.000105482		6.8765	3.70058e-05
6.16967	0.000104445		6.88155	3.62259e-05
6.17472	0.000103549		6.8866	3.54322e-05
6.17977	0.000102796		6.89165	3.46258e-05
6.18481	0.000102187		6.8967	3.38078e-05
6.18986	0.000101724		6.90175	3.29794e-05
6.19491	0.000101409		6.9068	3.21416e-05
6.19996	0.000101242		6.91185	3.12958e-05
6.20501	0.000101225		6.91689	3.04433e-05
6.21006	0.000101358		6.92194	2.95853e-05
6.21511	0.000101641		6.92699	2.87232e-05
6.22016	0.000102075		6.93204	2.78584e-05
6.22521	0.000102659		6.93709	2.69924e-05
6.23025	0.000103394		6.94214	2.61265e-05
6.2353	0.000104277		6.94719	2.52622e-05
6.24035	0.000105309		6.95224	2.44012e-05
6.2454	0.000106487		6.95729	2.35448e-05
6.25045	0.000107809		6.96233	2.26948e-05
6.2555	0.000109274		6.96738	2.18526e-05
6.26055	0.000110877		6.97243	2.102e-05
6.2656	0.000112617		6.97748	2.01984e-05
6.27064	0.000114489		6.98253	1.93897e-05
6.27569	0.00011649		6.98758	1.85953e-05
6.28074	0.000118614		6.99263	1.78171e-05
6.28579	0.000120856		6.99768	1.70567e-05
6.29084	0.000123212		7.00272	1.63157e-05
6.29589	0.000125676		7.00777	1.5596e-05
6.30094	0.000128241		7.01282	1.4899e-05
6.30599	0.000130901		7.01787	1.42267e-05
6.31104	0.000133649		7.02292	1.35804e-05
6.31608	0.000136478		7.02797	1.29619e-05
6.32113	0.00013938		7.03302	1.23725e-05
6.32618	0.000142348		7.03807	1.18138e-05
6.33123	0.000145374		7.04312	1.12869e-05
6.33628	0.00014845		7.04816	1.0793e-05
6.34133	0.000151567		7.05321	1.03328e-05
6.34638	0.000154717		7.05826	9.90704e-06
6.35143	0.000157892		7.06331	9.51585e-06
6.35647	0.000161082		7.06836	9.15913e-06
6.36152	0.00016428		7.07341	8.83631e-06
6.36657	0.000167477		7.07846	8.5464e-06
6.37162	0.000170663		7.08351	8.28791e-06
6.37667	0.000173831		7.08855	8.05892e-06
6.38172	0.000176972		7.0936	7.85708e-06
6.38677	0.000180077		7.09865	7.67968e-06
6.39182	0.000183138		7.1037	7.52371e-06
6.39687	0.000186147		7.10875	7.38596e-06
6.40191	0.000189096		7.1138	7.2631e-06
6.40696	0.000191978		7.11885	7.15179e-06
6.41201	0.000194785		7.1239	7.04872e-06
6.41706	0.00019751		7.12895	6.95072e-06
6.42211	0.000200145		7.13399	6.85479e-06
6.42716	0.000202685		7.13904	6.75817e-06
6.43221	0.000205124		7.14409	6.65833e-06
6.43726	0.000207455		7.14914	6.55301e-06
6.4423	0.000209673		7.15419	6.44023e-06
6.44735	0.000211774		7.15924	6.31832e-06
6.4524	0.000213753		7.16429	6.18586e-06
6.45745	0.000215605		7.16934	6.04173e-06
6.4625	0.000217328		7.17438	5.88513e-06
6.46755	0.000218919		7.17943	5.71554e-06
6.4726	0.000220374		7.18448	5.53278e-06
6.47765	0.000221693		7.18953	5.33705e-06
6.4827	0.000222873		7.19458	5.12895e-06
6.48774	0.000223914		7.19963	4.90959e-06
6.49279	0.000224815		7.20468	4.68071e-06
6.49784	0.000225578		7.20973	4.44484e-06
6.50289	0.000226202		7.21478	4.20552e-06
6.50794	0.000226689		7.21982	3.96764e-06
6.51299	0.000227042		7.22487	3.73784e-06
6.51804	0.000227262		7.22992	3.52493e-06
6.52309	0.000227352		7.23497	3.34026e-06
6.52813	0.000227317		7.24002	3.19765e-06
6.53318	0.000227161		7.24507	3.11249e-06
6.53823	0.000226887		7.25012	3.09948e-06
6.54328	0.0002265		7.25517	3.16955e-06
6.54833	0.000226007		7.26021	3.32719e-06
6.55338	0.000225413		7.26526	3.57004e-06
6.55843	0.000224723		7.27031	3.89068e-06
6.56348	0.000223945		7.27536	4.27943e-06
6.56853	0.000223084		7.28041	4.7265e-06
6.57357	0.000222148		7.28546	5.22318e-06
6.57862	0.000221143		7.29051	5.76221e-06
6.58367	0.000220075		7.29556	6.3377e-06
6.58872	0.000218953		7.30061	6.94489e-06
6.59377	0.000217781		7.30565	7.57991e-06
6.59882	0.000216568		7.3107	8.23958e-06
6.60387	0.000215319		7.31575	8.92118e-06
6.60892	0.000214039		7.3208	9.62236e-06
6.61396	0.000212736		7.32585	1.03411e-05
6.61901	0.000211412		7.3309	1.10754e-05
6.62406	0.000210074		7.33595	1.18235e-05
6.62911	0.000208725		7.341	1.25839e-05
6.63416	0.000207369		7.34604	1.33548e-05
6.63921	0.000206007		7.35109	1.41348e-05
6.64426	0.000204641		7.35614	1.49224e-05
6.64931	0.000203273		7.36119	1.57159e-05
6.65436	0.000201903		7.36624	1.6514e-05
6.6594	0.000200529		7.37129	1.7315e-05
6.66445	0.000199151		7.37634	1.81177e-05
6.6695	0.000197766		7.38139	1.89203e-05
6.67455	0.000196371		7.38644	1.97215e-05
6.6796	0.000194962		7.39148	2.05197e-05
6.68465	0.000193534		7.39653	2.13135e-05
6.6897	0.000192082		7.40158	2.21013e-05
6.69475	0.0001906		7.40663	2.28816e-05
6.69979	0.000189081		7.41168	2.3653e-05
6.70484	0.000187518		7.41673	2.4414e-05
6.70989	0.000185905		7.42178	2.5163e-05
6.71494	0.000184232		7.42683	2.58987e-05
6.71999	0.000182492		7.43187	2.66196e-05
6.72504	0.000180678		7.43692	2.73243e-05
6.73009	0.00017878		7.44197	2.80114e-05
6.73514	0.000176791		7.44702	2.86796e-05
6.74019	0.000174702		7.45207	2.93277e-05
6.74523	0.000172507		7.45712	2.99542e-05
6.75028	0.000170196		7.46217	3.05581e-05
6.75533	0.000167764		7.46722	3.11382e-05
6.76038	0.000165203		7.47227	3.16934e-05
6.76543	0.000162507		7.47731	3.22226e-05
6.77048	0.000159671		7.48236	3.2725e-05
6.77553	0.000156688		7.48741	3.31996e-05
6.78058	0.000153555		7.49246	3.36456e-05
6.78562	0.000150268		7.49751	3.40623e-05
6.79067	0.000146824		7.50256	3.44491e-05
6.79572	0.000143219		7.50761	3.48054e-05
6.80077	0.000139453		7.51266	3.51308e-05
6.80582	0.000135525		7.51771	3.54249e-05
6.81087	0.000131434		7.52275	3.56874e-05
6.81592	0.000127182		7.5278	3.59182e-05
6.82097	0.000122769		7.53285	3.61173e-05
6.82602	0.000118198		7.5379	3.62846e-05
6.83106	0.000113472		7.54295	3.64204e-05
6.83611	0.000108595		7.548	3.6525e-05
6.84116	0.000103572		7.55305	3.65986e-05
6.84621	9.84069e-05		7.5581	3.66418e-05
6.85126	9.3107e-05		7.56314	3.66551e-05
6.85631	8.76787e-05		7.56819	3.66393e-05
6.86136	8.21295e-05		7.57324	3.65952e-05
6.86641	7.64674e-05		7.57829	3.65236e-05
6.87146	7.07013e-05		7.58334	3.64256e-05
6.8765	6.48407e-05		7.58839	3.63022e-05
6.88155	5.88958e-05		7.59344	3.61547e-05
6.8866	5.28775e-05		7.59849	3.59844e-05
6.89165	4.67981e-05		7.60354	3.57925e-05
6.8967	4.0671e-05		7.60858	3.55806e-05
6.90175	3.45125e-05		7.61363	3.53501e-05
6.9068	2.83436e-05		7.61868	3.51026e-05
6.91185	2.21969e-05		7.62373	3.48397e-05
6.91689	1.61379e-05		7.62878	3.45632e-05
6.92194	1.03574e-05		7.63383	3.42746e-05
6.92699	5.77957e-06		7.63888	3.39757e-05
6.93204	6.19965e-06		7.64393	3.36682e-05
6.93709	1.10205e-05		7.64897	3.33539e-05
6.94214	1.67634e-05		7.65402	3.30345e-05
6.94719	2.26977e-05		7.65907	3.27117e-05
6.95224	2.86633e-05		7.66412	3.23871e-05
6.95729	3.46036e-05		7.66917	3.20623e-05
6.96233	4.04907e-05		7.67422	3.17389e-05
6.96738	4.63074e-05		7.67927	3.14183e-05
6.97243	5.20416e-05		7.68432	3.11018e-05
6.97748	5.7684e-05		7.68937	3.07908e-05
6.98253	6.32275e-05		7.69441	3.04862e-05
6.98758	6.86664e-05		7.69946	3.01892e-05
6.99263	7.39966e-05		7.70451	2.99006e-05
6.99768	7.92154e-05		7.70956	2.9621e-05
7.00272	8.43213e-05		7.71461	2.9351e-05
7.00777	8.93143e-05		7.71966	2.90911e-05
7.01282	9.41959e-05		7.72471	2.88414e-05
7.01787	9.89686e-05		7.72976	2.86021e-05
7.02292	0.000103637		7.7348	2.8373e-05
7.02797	0.000108206		7.73985	2.8154e-05
7.03302	0.000112684		7.7449	2.79446e-05
7.03807	0.000117079		7.74995	2.77445e-05
7.04312	0.000121401		7.755	2.75529e-05
7.04816	0.000125662		7.76005	2.73692e-05
7.05321	0.000129874		7.7651	2.71925e-05
7.05826	0.000134052		7.77015	2.70221e-05
7.06331	0.00013821		7.7752	2.68569e-05
7.06836	0.000142366		7.78024	2.6696e-05
7.07341	0.000146536		7.78529	2.65384e-05
7.07846	0.000150739		7.79034	2.63831e-05
7.08351	0.000154992		7.79539	2.62292e-05
7.08855	0.000159314		7.80044	2.60756e-05
7.0936	0.000163724		7.80549	2.59213e-05
7.09865	0.00016824		7.81054	2.57657e-05
7.1037	0.000172881		7.81559	2.56077e-05
7.10875	0.000177663		7.82063	2.54466e-05
7.1138	0.000182603		7.82568	2.52818e-05
7.11885	0.000187715		7.83073	2.51126e-05
7.1239	0.000193014		7.83578	2.49385e-05
7.12895	0.000198512		7.84083	2.47592e-05
7.13399	0.000204218		7.84588	2.45742e-05
7.13904	0.000210143		7.85093	2.43832e-05
7.14409	0.000216291		7.85598	2.41863e-05
7.14914	0.000222669		7.86103	2.39833e-05
7.15419	0.00022928		7.86607	2.37742e-05
7.15924	0.000236124		7.87112	2.35591e-05
7.16429	0.000243201		7.87617	2.33383e-05
7.16934	0.000250508		7.88122	2.31121e-05
7.17438	0.000258042		7.88627	2.28807e-05
7.17943	0.000265798		7.89132	2.26448e-05
7.18448	0.000273768		7.89637	2.24046e-05
7.18953	0.000281946		7.90142	2.21609e-05
7.19458	0.000290321		7.90646	2.19141e-05
7.19963	0.000298885		7.91151	2.16651e-05
7.20468	0.000307627		7.91656	2.14143e-05
7.20973	0.000316536		7.92161	2.11627e-05
7.21478	0.000325601		7.92666	2.0911e-05
7.21982	0.000334809		7.93171	2.06598e-05
7.22487	0.000344149		7.93676	2.04101e-05
7.22992	0.000353608		7.94181	2.01626e-05
7.23497	0.000363176		7.94686	1.99181e-05
7.24002	0.000372839		7.9519	1.96774e-05
7.24507	0.000382586		7.95695	1.94413e-05
7.25012	0.000392406		7.962	1.92106e-05
7.25517	0.000402288		7.96705	1.8986e-05
7.26021	0.000412221		7.9721	1.87683e-05
7.26526	0.000422196		7.97715	1.85581e-05
7.27031	0.000432202		7.9822	1.83562e-05
7.27536	0.000442231		7.98725	1.81631e-05
7.28041	0.000452275		7.99229	1.79795e-05
7.28546	0.000462325		7.99734	1.78059e-05
7.29051	0.000472375		8.00239	1.76428e-05
7.29556	0.000482419		8.00744	1.74908e-05
7.30061	0.00049245		8.01249	1.73501e-05
7.30565	0.000502465		8.01754	1.72213e-05
7.3107	0.000512457		8.02259	1.71046e-05
7.31575	0.000522425		8.02764	1.70004e-05
7.3208	0.000532364		8.03269	1.69088e-05
7.32585	0.000542271		8.03773	1.683e-05
7.3309	0.000552146		8.04278	1.67641e-05
7.33595	0.000561986		8.04783	1.67113e-05
7.341	0.00057179		8.05288	1.66716e-05
7.34604	0.000581557		8.05793	1.66448e-05
7.35109	0.000591287		8.06298	1.6631e-05
7.35614	0.000600979		8.06803	1.66299e-05
7.36119	0.000610634		8.07308	1.66413e-05
7.36624	0.000620251		8.07812	1.6665e-05
7.37129	0.00062983		8.08317	1.67006e-05
7.37634	0.000639372		8.08822	1.67477e-05
7.38139	0.000648876		8.09327	1.68059e-05
7.38644	0.000658341		8.09832	1.68746e-05
7.39148	0.000667767		8.10337	1.69533e-05
7.39653	0.000677153		8.10842	1.70413e-05
7.40158	0.000686497		8.11347	1.7138e-05
7.40663	0.000695797		8.11852	1.72425e-05
7.41168	0.000705052		8.12356	1.73542e-05
7.41673	0.000714256		8.12861	1.74721e-05
7.42178	0.000723408		8.13366	1.75955e-05
7.42683	0.000732501		8.13871	1.77234e-05
7.43187	0.000741531		8.14376	1.78549e-05
7.43692	0.000750492		8.14881	1.7989e-05
7.44197	0.000759377		8.15386	1.81248e-05
7.44702	0.000768178		8.15891	1.82612e-05
7.45207	0.000776887		8.16396	1.83974e-05
7.45712	0.000785494		8.169	1.85323e-05
7.46217	0.000793989		8.17405	1.8665e-05
7.46722	0.000802362		8.1791	1.87945e-05
7.47227	0.0008106		8.18415	1.89199e-05
7.47731	0.000818691		8.1892	1.90404e-05
7.48236	0.000826623		8.19425	1.9155e-05
7.48741	0.000834382		8.1993	1.9263e-05
7.49246	0.000841953		8.20435	1.93637e-05
7.49751	0.000849321		8.20939	1.94563e-05
7.50256	0.000856472		8.21444	1.95402e-05
7.50761	0.000863389		8.21949	1.96149e-05
7.51266	0.000870057		8.22454	1.968e-05
7.51771	0.00087646		8.22959	1.97349e-05
7.52275	0.000882581		8.23464	1.97795e-05
7.5278	0.000888403		8.23969	1.98135e-05
7.53285	0.000893911		8.24474	1.98368e-05
7.5379	0.000899088		8.24979	1.98494e-05
7.54295	0.000903917		8.25483	1.98513e-05
7.548	0.000908383		8.25988	1.98429e-05
7.55305	0.000912471		8.26493	1.98242e-05
7.5581	0.000916163		8.26998	1.97958e-05
7.56314	0.000919447		8.27503	1.97582e-05
7.56819	0.000922307		8.28008	1.9712e-05
7.57324	0.000924731		8.28513	1.96579e-05
7.57829	0.000926704		8.29018	1.95966e-05
7.58334	0.000928215		8.29522	1.95292e-05
7.58839	0.000929252		8.30027	1.94566e-05
7.59344	0.000929804		8.30532	1.93798e-05
7.59849	0.000929863		8.31037	1.93001e-05
7.60354	0.000929419		8.31542	1.92186e-05
7.60858	0.000928465		8.32047	1.91366e-05
7.61363	0.000926994		8.32552	1.90553e-05
7.61868	0.000925		8.33057	1.89761e-05
7.62373	0.00092248		8.33562	1.89002e-05
7.62878	0.00091943		8.34066	1.8829e-05
7.63383	0.000915848		8.34571	1.87635e-05
7.63888	0.000911734		8.35076	1.87051e-05
7.64393	0.000907088		8.35581	1.86548e-05
7.64897	0.000901912		8.36086	1.86135e-05
7.65402	0.000896208		8.36591	1.8582e-05
7.65907	0.000889981		8.37096	1.85612e-05
7.66412	0.000883238		8.37601	1.85515e-05
7.66917	0.000875983		8.38105	1.85533e-05
7.67422	0.000868226		8.3861	1.85667e-05
7.67927	0.000859976		8.39115	1.85918e-05
7.68432	0.000851243		8.3962	1.86282e-05
7.68937	0.000842039		8.40125	1.86757e-05
7.69441	0.000832378		8.4063	1.87336e-05
7.69946	0.000822272		8.41135	1.88011e-05
7.70451	0.000811738		8.4164	1.88773e-05
7.70956	0.000800791		8.42145	1.89611e-05
7.71461	0.000789449		8.42649	1.90512e-05
7.71966	0.000777731		8.43154	1.91464e-05
7.72471	0.000765656		8.43659	1.92451e-05
7.72976	0.000753243		8.44164	1.93459e-05
7.7348	0.000740515		8.44669	1.94472e-05
7.73985	0.000727494		8.45174	1.95473e-05
7.7449	0.000714202		8.45679	1.96448e-05
7.74995	0.000700663		8.46184	1.97379e-05
7.755	0.000686901		8.46688	1.98251e-05
7.76005	0.000672942		8.47193	1.99047e-05
7.7651	0.000658811		8.47698	1.99754e-05
7.77015	0.000644534		8.48203	2.00357e-05
7.7752	0.000630138		8.48708	2.00842e-05
7.78024	0.00061565		8.49213	2.01196e-05
7.78529	0.000601097		8.49718	2.01408e-05
7.79034	0.000586507		8.50223	2.01467e-05
7.79539	0.000571908		8.50728	2.01362e-05
7.80044	0.000557329		8.51232	2.01086e-05
7.80549	0.000542798		8.51737	2.00631e-05
7.81054	0.000528342		8.52242	1.99991e-05
7.81559	0.000513992		8.52747	1.99162e-05
7.82063	0.000499774		8.53252	1.98139e-05
7.82568	0.000485717		8.53757	1.96921e-05
7.83073	0.000471849		8.54262	1.95506e-05
7.83578	0.000458197		8.54767	1.93896e-05
7.84083	0.000444789		8.55271	1.92093e-05
7.84588	0.000431652		8.55776	1.901e-05
7.85093	0.00041881		8.56281	1.87923e-05
7.85598	0.00040629		8.56786	1.85567e-05
7.86103	0.000394115		8.57291	1.83042e-05
7.86607	0.000382309		8.57796	1.80356e-05
7.87112	0.000370892		8.58301	1.77522e-05
7.87617	0.000359886		8.58806	1.74552e-05
7.88122	0.000349309		8.59311	1.71462e-05
7.88627	0.000339176		8.59815	1.68268e-05
7.89132	0.000329504		8.6032	1.64987e-05
7.89637	0.000320303		8.60825	1.61642e-05
7.90142	0.000311582		8.6133	1.58253e-05
7.90646	0.000303349		8.61835	1.54844e-05
7.91151	0.000295606		8.6234	1.51443e-05
7.91656	0.000288355		8.62845	1.48076e-05
7.92161	0.00028159		8.6335	1.44773e-05
7.92666	0.000275307		8.63854	1.41565e-05
7.93171	0.000269495		8.64359	1.38486e-05
7.93676	0.00026414		8.64864	1.35568e-05
7.94181	0.000259227		8.65369	1.32847e-05
7.94686	0.000254737		8.65874	1.30357e-05
7.9519	0.000250647		8.66379	1.28131e-05
7.95695	0.000246934		8.66884	1.26201e-05
7.962	0.000243572		8.67389	1.24597e-05
7.96705	0.000240534		8.67894	1.23345e-05
7.9721	0.000237792		8.68398	1.22465e-05
7.97715	0.000235318		8.68903	1.21973e-05
7.9822	0.000233083		8.69408	1.21879e-05
7.98725	0.00023106		8.69913	1.22185e-05
7.99229	0.000229221		8.70418	1.22886e-05
7.99734	0.000227541		8.70923	1.23973e-05
8.00239	0.000225995		8.71428	1.25429e-05
8.00744	0.00022456		8.71933	1.27232e-05
8.01249	0.000223215		8.72438	1.29357e-05
8.01754	0.000221939		8.72942	1.31775e-05
8.02259	0.000220717		8.73447	1.34457e-05
8.02764	0.000219531		8.73952	1.37371e-05
8.03269	0.000218368		8.74457	1.40486e-05
8.03773	0.000217216		8.74962	1.43772e-05
8.04278	0.000216066		8.75467	1.47198e-05
8.04783	0.000214908		8.75972	1.50736e-05
8.05288	0.000213736		8.76477	1.5436e-05
8.05793	0.000212544		8.76981	1.58045e-05
8.06298	0.00021133		8.77486	1.61767e-05
8.06803	0.00021009		8.77991	1.65506e-05
8.07308	0.000208824		8.78496	1.69243e-05
8.07812	0.00020753		8.79001	1.72959e-05
8.08317	0.00020621		8.79506	1.7664e-05
8.08822	0.000204866		8.80011	1.8027e-05
8.09327	0.0002035		8.80516	1.83837e-05
8.09832	0.000202114		8.81021	1.8733e-05
8.10337	0.000200714		8.81525	1.90738e-05
8.10842	0.000199302		8.8203	1.94052e-05
8.11347	0.000197883		8.82535	1.97265e-05
8.11852	0.000196463		8.8304	2.00369e-05
8.12356	0.000195046		8.83545	2.03359e-05
8.12861	0.000193637		8.8405	2.06229e-05
8.13366	0.000192241		8.84555	2.08974e-05
8.13871	0.000190865		8.8506	2.1159e-05
8.14376	0.000189512		8.85564	2.14075e-05
8.14881	0.000188189		8.86069	2.16425e-05
8.15386	0.000186899		8.86574	2.18637e-05
8.15891	0.000185649		8.87079	2.2071e-05
8.16396	0.000184441		8.87584	2.22642e-05
8.169	0.000183282		8.88089	2.2443e-05
8.17405	0.000182174		8.88594	2.26075e-05
8.1791	0.000181121		8.89099	2.27574e-05
8.18415	0.000180126		8.89604	2.28927e-05
8.1892	0.000179192		8.90108	2.30133e-05
8.19425	0.000178322		8.90613	2.31192e-05
8.1993	0.000177517		8.91118	2.32101e-05
8.20435	0.000176779		8.91623	2.32862e-05
8.20939	0.000176109		8.92128	2.33473e-05
8.21444	0.000175508		8.92633	2.33933e-05
8.21949	0.000174975		8.93138	2.34244e-05
8.22454	0.00017451		8.93643	2.34403e-05
8.22959	0.000174112		8.94147	2.34411e-05
8.23464	0.000173781		8.94652	2.34267e-05
8.23969	0.000173514		8.95157	2.33971e-05
8.24474	0.000173309		8.95662	2.33524e-05
8.24979	0.000173163		8.96167	2.32925e-05
8.25483	0.000173074		8.96672	2.32174e-05
8.25988	0.000173037		8.97177	2.31272e-05
8.26493	0.00017305		8.97682	2.3022e-05
8.26998	0.000173107		8.98187	2.29018e-05
8.27503	0.000173204		8.98691	2.27667e-05
8.28008	0.000173335		8.99196	2.2617e-05
8.28513	0.000173497		8.99701	2.24527e-05
8.29018	0.000173683		9.00206	2.22742e-05
8.29522	0.000173887		9.00711	2.20816e-05
8.30027	0.000174103		9.01216	2.18754e-05
8.30532	0.000174325		9.01721	2.16558e-05
8.31037	0.000174546		9.02226	2.14234e-05
8.31542	0.00017476		9.0273	2.11785e-05
8.32047	0.00017496		9.03235	2.09218e-05
8.32552	0.000175139		9.0374	2.06539e-05
8.33057	0.00017529		9.04245	2.03755e-05
8.33562	0.000175406		9.0475	2.00873e-05
8.34066	0.00017548		9.05255	1.97901e-05
8.34571	0.000175506		9.0576	1.9485e-05
8.35076	0.000175476		9.06265	1.91729e-05
8.35581	0.000175383		9.0677	1.88548e-05
8.36086	0.00017522		9.07274	1.85321e-05
8.36591	0.000174982		9.07779	1.82058e-05
8.37096	0.000174661		9.08284	1.78773e-05
8.37601	0.000174251		9.08789	1.7548e-05
8.38105	0.000173746		9.09294	1.72194e-05
8.3861	0.00017314		9.09799	1.68931e-05
8.39115	0.000172428		9.10304	1.65706e-05
8.3962	0.000171604		9.10809	1.62535e-05
8.40125	0.000170663		9.11313	1.59435e-05
8.4063	0.000169601		9.11818	1.56423e-05
8.41135	0.000168412		9.12323	1.53516e-05
8.4164	0.000167094		9.12828	1.50729e-05
8.42145	0.000165642		9.13333	1.4808e-05
8.42649	0.000164052		9.13838	1.45581e-05
8.43154	0.000162323		9.14343	1.43249e-05
8.43659	0.000160451		9.14848	1.41093e-05
8.44164	0.000158435		9.15353	1.39126e-05
8.44669	0.000156273		9.15857	1.37354e-05
8.45174	0.000153963		9.16362	1.35784e-05
8.45679	0.000151505		9.16867	1.34418e-05
8.46184	0.000148899		9.17372	1.33257e-05
8.46688	0.000146144		9.17877	1.32297e-05
8.47193	0.000143242		9.18382	1.31534e-05
8.47698	0.000140194		9.18887	1.30957e-05
8.48203	0.000137		9.19392	1.30557e-05
8.48708	0.000133664		9.19896	1.30318e-05
8.49213	0.000130188		9.20401	1.30225e-05
8.49718	0.000126574		9.20906	1.30259e-05
8.50223	0.000122826		9.21411	1.30403e-05
8.50728	0.000118949		9.21916	1.30634e-05
8.51232	0.000114947		9.22421	1.30932e-05
8.51737	0.000110824		9.22926	1.31276e-05
8.52242	0.000106587		9.23431	1.31644e-05
8.52747	0.000102242		9.23936	1.32016e-05
8.53252	9.7796e-05		9.2444	1.3237e-05
8.53757	9.32557e-05		9.24945	1.32687e-05
8.54262	8.86299e-05		9.2545	1.32948e-05
8.54767	8.39278e-05		9.25955	1.33136e-05
8.55271	7.91597e-05		9.2646	1.33233e-05
8.55776	7.43371e-05		9.26965	1.33226e-05
8.56281	6.94734e-05		9.2747	1.33099e-05
8.56786	6.4584e-05		9.27975	1.32841e-05
8.57291	5.96873e-05		9.28479	1.3244e-05
8.57796	5.4806e-05		9.28984	1.31887e-05
8.58301	4.99685e-05		9.29489	1.31173e-05
8.58806	4.52122e-05		9.29994	1.30291e-05
8.59311	4.05875e-05		9.30499	1.29237e-05
8.59815	3.61651e-05		9.31004	1.28006e-05
8.6032	3.20459e-05		9.31509	1.26595e-05
8.60825	2.83757e-05		9.32014	1.25003e-05
8.6133	2.53582e-05		9.32519	1.23231e-05
8.61835	2.32495e-05		9.33023	1.2128e-05
8.6234	2.23017e-05		9.33528	1.19153e-05
8.62845	2.26462e-05		9.34033	1.16854e-05
8.6335	2.42068e-05		9.34538	1.14389e-05
8.63854	2.67461e-05		9.35043	1.11766e-05
8.64359	2.99887e-05		9.35548	1.08992e-05
8.64864	3.37026e-05		9.36053	1.06078e-05
8.65369	3.77186e-05		9.36558	1.03036e-05
8.65874	4.19191e-05		9.37063	9.98802e-06
8.66379	4.62233e-05		9.37567	9.66251e-06
8.66884	5.05743e-05		9.38072	9.32883e-06
8.67389	5.4931e-05		9.38577	8.98897e-06
8.67894	5.9263e-05		9.39082	8.64514e-06
8.68398	6.35466e-05		9.39587	8.29981e-06
8.68903	6.77633e-05		9.40092	7.95581e-06
8.69408	7.1898e-05		9.40597	7.61626e-06
8.69913	7.5938e-05		9.41102	7.28469e-06
8.70418	7.98727e-05		9.41606	6.96502e-06
8.70923	8.36931e-05		9.42111	6.66159e-06
8.71428	8.73912e-05		9.42616	6.37915e-06
8.71933	9.09604e-05		9.43121	6.12274e-06
8.72438	9.43945e-05		9.43626	5.89761e-06
8.72942	9.76885e-05		9.44131	5.70891e-06
8.73447	0.000100838		9.44636	5.56144e-06
8.73952	0.000103839		9.45141	5.45912e-06
8.74457	0.000106688		9.45646	5.40469e-06
8.74962	0.000109383		9.4615	5.39926e-06
8.75467	0.000111922		9.46655	5.44223e-06
8.75972	0.000114303		9.4716	5.53129e-06
8.76477	0.000116525		9.47665	5.6627e-06
8.76981	0.000118588		9.4817	5.83175e-06
8.77486	0.000120491		9.48675	6.03313e-06
8.77991	0.000122235		9.4918	6.26139e-06
8.78496	0.000123822		9.49685	6.5112e-06
8.79001	0.000125252		9.50189	6.77758e-06
8.79506	0.000126528		9.50694	7.05598e-06
8.80011	0.000127651		9.51199	7.34235e-06
8.80516	0.000128625		9.51704	7.63311e-06
8.81021	0.000129454		9.52209	7.92512e-06
8.81525	0.00013014		9.52714	8.21567e-06
8.8203	0.000130687		9.53219	8.50241e-06
8.82535	0.000131101		9.53724	8.78332e-06
8.8304	0.000131387		9.54229	9.05665e-06
8.83545	0.000131549		9.54733	9.32092e-06
8.8405	0.000131593		9.55238	9.57488e-06
8.84555	0.000131526		9.55743	9.81747e-06
8.8506	0.000131353		9.56248	1.00478e-05
8.85564	0.000131082		9.56753	1.02652e-05
8.86069	0.000130719		9.57258	1.0469e-05
8.86574	0.000130272		9.57763	1.06589e-05
8.87079	0.000129747		9.58268	1.08345e-05
8.87584	0.000129152		9.58772	1.09957e-05
8.88089	0.000128496		9.59277	1.11423e-05
8.88594	0.000127785		9.59782	1.12744e-05
8.89099	0.000127028		9.60287	1.13921e-05
8.89604	0.000126232		9.60792	1.14956e-05
8.90108	0.000125406		9.61297	1.15853e-05
8.90613	0.000124556		9.61802	1.16615e-05
8.91118	0.000123691		9.62307	1.17248e-05
8.91623	0.000122817		9.62812	1.17756e-05
8.92128	0.000121943		9.63316	1.18147e-05
8.92633	0.000121073		9.63821	1.18427e-05
8.93138	0.000120216		9.64326	1.18605e-05
8.93643	0.000119376		9.64831	1.18689e-05
8.94147	0.000118558		9.65336	1.18689e-05
8.94652	0.000117769		9.65841	1.18615e-05
8.95157	0.000117011		9.66346	1.18478e-05
8.95662	0.000116289		9.66851	1.1829e-05
8.96167	0.000115604		9.67355	1.18062e-05
8.96672	0.00011496		9.6786	1.17807e-05
8.97177	0.000114357		9.68365	1.17539e-05
8.97682	0.000113796		9.6887	1.17271e-05
8.98187	0.000113278		9.69375	1.17017e-05
8.98691	0.0001128		9.6988	1.16792e-05
8.99196	0.000112363		9.70385	1.16611e-05
8.99701	0.000111962		9.7089	1.16486e-05
9.00206	0.000111597		9.71395	1.16434e-05
9.00711	0.000111263		9.71899	1.16468e-05
9.01216	0.000110958		9.72404	1.16601e-05
9.01721	0.000110675		9.72909	1.16847e-05
9.02226	0.000110412		9.73414	1.17218e-05
9.0273	0.000110164		9.73919	1.17723e-05
9.03235	0.000109925		9.74424	1.18373e-05
9.0374	0.00010969		9.74929	1.19177e-05
9.04245	0.000109454		9.75434	1.2014e-05
9.0475	0.000109213		9.75938	1.21266e-05
9.05255	0.000108961		9.76443	1.22561e-05
9.0576	0.000108693		9.76948	1.24023e-05
9.06265	0.000108406		9.77453	1.25653e-05
9.0677	0.000108094		9.77958	1.27447e-05
9.07274	0.000107753		9.78463	1.29402e-05
9.07779	0.00010738		9.78968	1.31512e-05
9.08284	0.000106973		9.79473	1.33769e-05
9.08789	0.000106527		9.79978	1.36164e-05
9.09294	0.000106042		9.80482	1.38687e-05
9.09799	0.000105515		9.80987	1.41327e-05
9.10304	0.000104945		9.81492	1.44071e-05
9.10809	0.000104331		9.81997	1.46908e-05
9.11313	0.000103675		9.82502	1.49822e-05
9.11818	0.000102977		9.83007	1.52801e-05
9.12323	0.000102238		9.83512	1.55829e-05
9.12828	0.00010146		9.84017	1.58891e-05
9.13333	0.000100646		9.84521	1.61974e-05
9.13838	9.98008e-05		9.85026	1.6506e-05
9.14343	9.89275e-05		9.85531	1.68136e-05
9.14848	9.80317e-05		9.86036	1.71185e-05
9.15353	9.71193e-05		9.86541	1.74194e-05
9.15857	9.61969e-05		9.87046	1.77145e-05
9.16362	9.52721e-05		9.87551	1.80026e-05
9.16867	9.43531e-05		9.88056	1.8282e-05
9.17372	9.34487e-05		9.88561	1.85514e-05
9.17877	9.25686e-05		9.89065	1.88094e-05
9.18382	9.17231e-05		9.8957	1.90544e-05
9.18887	9.0923e-05		9.90075	1.92853e-05
9.19392	9.01796e-05		9.9058	1.95007e-05
9.19896	8.95045e-05		9.91085	1.96993e-05
9.20401	8.89096e-05		9.9159	1.988e-05
9.20906	8.84065e-05		9.92095	2.00415e-05
9.21411	8.80071e-05		9.926	2.01827e-05
9.21916	8.77225e-05		9.93104	2.03027e-05
9.22421	8.75634e-05		9.93609	2.04003e-05
9.22926	8.75395e-05		9.94114	2.04747e-05
9.23431	8.76596e-05		9.94619	2.0525e-05
9.23936	8.79309e-05		9.95124	2.05505e-05
9.2444	8.83593e-05		9.95629	2.05504e-05
9.24945	8.89492e-05		9.96134	2.0524e-05
9.2545	8.97029e-05		9.96639	2.04709e-05
9.25955	9.06213e-05		9.97144	2.03905e-05
9.2646	9.17032e-05		9.97648	2.02825e-05
9.26965	9.29459e-05		9.98153	2.01466e-05
9.2747	9.43451e-05		9.98658	1.99825e-05
9.27975	9.58948e-05		9.99163	1.97901e-05
9.28479	9.75878e-05		9.99668	1.95695e-05
9.28984	9.9416e-05		10.0017	1.93207e-05
9.29489	0.00010137		10.0068	1.90439e-05
9.29994	0.00010344		10.0118	1.87393e-05
9.30499	0.000105615		10.0169	1.84073e-05
9.31004	0.000107885		10.0219	1.80485e-05
9.31509	0.000110237		10.027	1.76633e-05
9.32014	0.000112661		10.032	1.72525e-05
9.32519	0.000115146		10.0371	1.6817e-05
9.33023	0.00011768		10.0421	1.63576e-05
9.33528	0.000120251		10.0472	1.58753e-05
9.34033	0.000122849		10.0522	1.53714e-05
9.34538	0.000125462		10.0573	1.48471e-05
9.35043	0.000128081		10.0623	1.43039e-05
9.35548	0.000130695		10.0674	1.37433e-05
9.36053	0.000133294		10.0724	1.3167e-05
9.36558	0.000135868		10.0775	1.2577e-05
9.37063	0.000138409		10.0825	1.19754e-05
9.37567	0.000140907		10.0876	1.13646e-05
9.38072	0.000143353		10.0926	1.07471e-05
9.38577	0.000145739		10.0977	1.01261e-05
9.39082	0.000148058		10.1027	9.50483e-06
9.39587	0.000150302		10.1078	8.88736e-06
9.40092	0.000152463		10.1128	8.27835e-06
9.40597	0.000154535		10.1179	7.68337e-06
9.41102	0.000156512		10.1229	7.10915e-06
9.41606	0.000158387		10.1279	6.56388e-06
9.42111	0.000160154		10.133	6.05756e-06
9.42616	0.000161809		10.138	5.60217e-06
9.43121	0.000163345		10.1431	5.21166e-06
9.43626	0.00016476		10.1481	4.90111e-06
9.44131	0.000166047		10.1532	4.68487e-06
9.44636	0.000167205		10.1582	4.57369e-06
9.45141	0.000168229		10.1633	4.57149e-06
9.45646	0.000169116		10.1683	4.67383e-06
9.4615	0.000169864		10.1734	4.86882e-06
9.46655	0.00017047		10.1784	5.14012e-06
9.4716	0.000170933		10.1835	5.4703e-06
9.47665	0.000171252		10.1885	5.8431e-06
9.4817	0.000171426		10.1936	6.24457e-06
9.48675	0.000171454		10.1986	6.66326e-06
9.4918	0.000171336		10.2037	7.08993e-06
9.49685	0.000171073		10.2087	7.51724e-06
9.50189	0.000170667		10.2138	7.93927e-06
9.50694	0.000170117		10.2188	8.35127e-06
9.51199	0.000169426		10.2239	8.74938e-06
9.51704	0.000168597		10.2289	9.13042e-06
9.52209	0.000167632		10.234	9.49178e-06
9.52714	0.000166534		10.239	9.83126e-06
9.53219	0.000165307		10.2441	1.01471e-05
9.53724	0.000163955		10.2491	1.04377e-05
9.54229	0.000162482		10.2542	1.07019e-05
9.54733	0.000160894		10.2592	1.09387e-05
9.55238	0.000159196		10.2643	1.11473e-05
9.55743	0.000157393		10.2693	1.13271e-05
9.56248	0.000155492		10.2744	1.14777e-05
9.56753	0.000153498		10.2794	1.15988e-05
9.57258	0.00015142		10.2845	1.16903e-05
9.57763	0.000149263		10.2895	1.17524e-05
9.58268	0.000147036		10.2946	1.17853e-05
9.58772	0.000144747		10.2996	1.17893e-05
9.59277	0.000142402		10.3047	1.17651e-05
9.59782	0.000140011		10.3097	1.17133e-05
9.60287	0.000137581		10.3148	1.16348e-05
9.60792	0.000135122		10.3198	1.15307e-05
9.61297	0.000132643		10.3249	1.14022e-05
9.61802	0.000130151		10.3299	1.12507e-05
9.62307	0.000127655		10.335	1.10778e-05
9.62812	0.000125165		10.34	1.08854e-05
9.63316	0.00012269		10.345	1.06754e-05
9.63821	0.000120237		10.3501	1.04501e-05
9.64326	0.000117817		10.3551	1.02122e-05
9.64831	0.000115436		10.3602	9.96442e-06
9.65336	0.000113103		10.3652	9.70991e-06
9.65841	0.000110826		10.3703	9.45216e-06
9.66346	0.000108613		10.3753	9.19501e-06
9.66851	0.000106471		10.3804	8.94263e-06
9.67355	0.000104407		10.3854	8.69958e-06
9.6786	0.000102428		10.3905	8.47072e-06
9.68365	0.000100539		10.3955	8.26119e-06
9.6887	9.87464e-05		10.4006	8.07627e-06
9.69375	9.70557e-05		10.4056	7.92121e-06
9.6988	9.54718e-05		10.4107	7.80106e-06
9.70385	9.39995e-05		10.4157	7.72033e-06
9.7089	9.26432e-05		10.4208	7.6828e-06
9.71395	9.14072e-05		10.4258	7.69117e-06
9.71899	9.02956e-05		10.4309	7.74693e-06
9.72404	8.93123e-05		10.4359	7.85024e-06
9.72909	8.84615e-05		10.441	7.99997e-06
9.73414	8.77473e-05		10.446	8.19386e-06
9.73919	8.7174e-05		10.4511	8.42871e-06
9.74424	8.6746e-05		10.4561	8.70069e-06
9.74929	8.64681e-05		10.4612	9.00556e-06
9.75434	8.63454e-05		10.4662	9.33894e-06
9.75938	8.63831e-05		10.4713	9.69645e-06
9.76443	8.65868e-05		10.4763	1.00739e-05
9.76948	8.69622e-05		10.4814	1.04673e-05
9.77453	8.75149e-05		10.4864	1.08729e-05
9.77958	8.82509e-05		10.4915	1.12874e-05
9.78463	8.91756e-05		10.4965	1.17077e-05
9.78968	9.02943e-05		10.5016	1.21309e-05
9.79473	9.16117e-05		10.5066	1.25546e-05
9.79978	9.31321e-05		10.5117	1.29765e-05
9.80482	9.48588e-05		10.5167	1.33946e-05
9.80987	9.67941e-05		10.5218	1.38071e-05
9.81492	9.89395e-05		10.5268	1.42123e-05
9.81997	0.000101295		10.5319	1.4609e-05
9.82502	0.00010386		10.5369	1.49957e-05
9.83007	0.000106633		10.542	1.53715e-05
9.83512	0.00010961		10.547	1.57354e-05
9.84017	0.000112786		10.5521	1.60865e-05
9.84521	0.000116156		10.5571	1.64242e-05
9.85026	0.000119714		10.5621	1.67479e-05
9.85531	0.000123451		10.5672	1.7057e-05
9.86036	0.000127359		10.5722	1.73513e-05
9.86541	0.000131428		10.5773	1.76303e-05
9.87046	0.000135648		10.5823	1.7894e-05
9.87551	0.000140007		10.5874	1.81422e-05
9.88056	0.000144495		10.5924	1.83748e-05
9.88561	0.000149098		10.5975	1.85919e-05
9.89065	0.000153805		10.6025	1.87935e-05
9.8957	0.0001586		10.6076	1.89798e-05
9.90075	0.000163472		10.6126	1.9151e-05
9.9058	0.000168405		10.6177	1.93074e-05
9.91085	0.000173385		10.6227	1.94492e-05
9.9159	0.000178398		10.6278	1.95768e-05
9.92095	0.000183429		10.6328	1.96905e-05
9.926	0.000188463		10.6379	1.97908e-05
9.93104	0.000193485		10.6429	1.98781e-05
9.93609	0.00019848		10.648	1.99529e-05
9.94114	0.000203432		10.653	2.00156e-05
9.94619	0.000208327		10.6581	2.00667e-05
9.95124	0.000213149		10.6631	2.01068e-05
9.95629	0.000217883		10.6682	2.01364e-05
9.96134	0.000222516		10.6732	2.0156e-05
9.96639	0.000227031		10.6783	2.0166e-05
9.97144	0.000231414		10.6833	2.01671e-05
9.97648	0.000235652		10.6884	2.01598e-05
9.98153	0.00023973		10.6934	2.01445e-05
9.98658	0.000243635		10.6985	2.01218e-05
9.99163	0.000247353		10.7035	2.00921e-05
9.99668	0.000250871		10.7086	2.00559e-05
10.0017	0.000254178		10.7136	2.00138e-05
10.0068	0.000257261		10.7187	1.9966e-05
10.0118	0.000260109		10.7237	1.9913e-05
10.0169	0.00026271		10.7288	1.98552e-05
10.0219	0.000265055		10.7338	1.97931e-05
10.027	0.000267133		10.7389	1.97269e-05
10.032	0.000268935		10.7439	1.9657e-05
10.0371	0.000270454		10.749	1.95837e-05
10.0421	0.00027168		10.754	1.95073e-05
10.0472	0.000272606		10.7591	1.9428e-05
10.0522	0.000273227		10.7641	1.93462e-05
10.0573	0.000273536		10.7692	1.92621e-05
10.0623	0.000273528		10.7742	1.91759e-05
10.0674	0.0002732		10.7792	1.90878e-05
10.0724	0.000272547		10.7843	1.8998e-05
10.0775	0.000271567		10.7893	1.89067e-05
10.0825	0.000270258		10.7944	1.88142e-05
10.0876	0.000268619		10.7994	1.87205e-05
[truncated: 1,111 more rows]
