# Supplementary material for: Extreme terahertz magnon multiplication induced by resonant magnetic pulse pairs
Source: Nat Commun. 2024 Apr 13;15:3214. doi: 10.1038/s41467-024-47471-6 (PMC11016094; doi:10.1038/s41467-024-47471-6)
Supplement: Supplementary file 2 — Source Data [file 41467_2024_47471_MOESM2_ESM.zip › Source data/Figure2.xlsx]

## Sheet: Fig. 2a
-0.373516	-0.339546	0.631175	0.622672	0.654809	0.40093	0.255822	0.287778	0.201158	0.195651	0.303395	0.250981	0.00517255	-0.0290051	0.237384	0.523944	0.603941	0.639832	0.509943	0.353089	0.168148	0.0293169	-0.0708836	-0.0546272	0.0603237	0.0953044	0.000670078	-0.1504	-0.251096	-0.3058	-0.245623	-0.0643127	0.16078	0.363891	0.483119	0.466881	0.398441	0.275293	0.0960689	-0.0118721	-0.023633	0.0331643	0.130285	0.168529	0.115247	-0.0613421	-0.0720844	0.0516777	0.213193	0.33051
-0.483012	-0.331154	0.592734	0.368914	0.350316	0.122132	0.180861	0.252982	0.140733	0.19155	0.23498	0.0663845	-0.136069	-0.00260453	0.340732	0.607379	0.583103	0.490939	0.338518	0.135257	-0.0130823	-0.121403	-0.110136	0.023082	0.176225	0.155396	0.0341953	-0.127846	-0.239084	-0.245171	-0.0885485	0.148753	0.368157	0.501374	0.504306	0.360925	0.237512	0.0936256	-0.0440519	-0.0839521	-0.056298	0.032961	0.15433	0.204571	0.100454	-0.00894278	0.0263482	0.178948	0.313077	0.378746
-0.4062	-0.238324	0.425631	0.186878	0.291035	-0.0891092	0.0379399	0.207538	0.126317	0.137015	0.0763688	-0.170026	-0.291397	-0.0556794	0.352608	0.545023	0.460227	0.308729	0.129507	-0.0450782	-0.172256	-0.206888	-0.138475	0.0474857	0.23699	0.175084	0.0018778	-0.145925	-0.200765	-0.111687	0.0916376	0.31523	0.461735	0.48506	0.379547	0.228888	0.079003	-0.0594077	-0.167505	-0.212037	-0.0859324	0.0486631	0.139728	0.147267	0.065582	0.00674148	0.0996435	0.26369	0.361936	0.401022
-0.322525	-0.100719	0.187389	0.340032	0.44309	-0.229078	0.0169098	0.157814	0.0888915	0.0523195	-0.132953	-0.417463	-0.44518	-0.0987545	0.326682	0.426361	0.268692	0.116884	-0.0405777	-0.171629	-0.251703	-0.269038	-0.145774	0.109169	0.249354	0.160736	-0.0381244	-0.138865	-0.139095	0.0202721	0.24529	0.428258	0.447941	0.368769	0.229401	0.0565997	-0.0686196	-0.195243	-0.23312	-0.19737	-0.097587	0.0696945	0.138446	0.0853173	-0.0114836	-0.0201589	0.106133	0.301458	0.382874	0.36548
-0.105135	0.105008	-0.0184732	0.737987	0.614739	-0.27596	0.00758305	0.119971	0.00264864	-0.0920025	-0.326652	-0.598307	-0.549437	-0.103169	0.262271	0.255613	0.0793958	-0.0454622	-0.14458	-0.236404	-0.279549	-0.30842	-0.133781	0.134481	0.219677	0.0805666	-0.117764	-0.15903	-0.0562181	0.12496	0.357022	0.414507	0.371956	0.224623	0.0719977	-0.0564689	-0.132496	-0.244378	-0.301625	-0.213953	-0.029798	0.0708369	0.0897843	-0.00576535	-0.106366	-0.0479905	0.146061	0.33711	0.355963	0.295291
0.178182	0.160366	-0.0886512	1	0.512557	-0.245897	0.0501106	0.0121917	-0.113544	-0.250317	-0.517848	-0.675063	-0.494555	-0.0500685	0.165044	0.0763879	-0.0701338	-0.141092	-0.18235	-0.240741	-0.285021	-0.308999	-0.156412	0.0688757	0.106986	-0.0682465	-0.183063	-0.137285	0.0082203	0.196389	0.350482	0.317806	0.220657	0.0781539	-0.0463111	-0.119317	-0.170384	-0.297418	-0.268875	-0.158422	-0.020861	0.0576525	0.0008787	-0.124866	-0.19976	-0.0910984	0.141698	0.306465	0.288216	0.192129
0.336722	0.0877194	-0.146998	0.879951	0.296125	-0.122145	0.0523637	-0.12619	-0.249163	-0.380275	-0.577285	-0.671395	-0.378461	-0.0431749	0.0282767	-0.0944893	-0.16909	-0.158243	-0.183181	-0.230377	-0.278926	-0.327961	-0.195801	0.0230961	-0.0459914	-0.198749	-0.243416	-0.11801	0.0654402	0.240305	0.286373	0.205703	0.07761	-0.060216	-0.13671	-0.140552	-0.198796	-0.275404	-0.230376	-0.0743066	0.0357369	0.0305324	-0.0835539	-0.244723	-0.272005	-0.0913835	0.132356	0.258796	0.184472	0.110203
0.253706	-0.0440587	-0.306425	0.531643	0.0820509	0.0877635	0.025353	-0.3025	-0.37968	-0.410687	-0.600713	-0.569646	-0.304891	-0.0872231	-0.103854	-0.228202	-0.180418	-0.121119	-0.131507	-0.183212	-0.309871	-0.310847	-0.169421	-0.058018	-0.203884	-0.338941	-0.277346	-0.0617044	0.0960697	0.207694	0.183408	0.0650016	-0.0744555	-0.163549	-0.182066	-0.164559	-0.182158	-0.241296	-0.133829	0.0232022	0.0502174	-0.0247451	-0.182803	-0.341814	-0.313941	-0.0895508	0.14613	0.176487	0.0835536	0.0444449
0.15565	-0.187215	-0.286767	0.156724	0.0675594	0.258164	-0.0346245	-0.400068	-0.41293	-0.411398	-0.471103	-0.380832	-0.198482	-0.128076	-0.240303	-0.285032	-0.160136	-0.0215789	-0.0585957	-0.163532	-0.281555	-0.266514	-0.10503	-0.139635	-0.353348	-0.40582	-0.25593	-0.0371569	0.113874	0.114114	0.0456632	-0.0740643	-0.191783	-0.188928	-0.188678	-0.157475	-0.167283	-0.151782	-0.0120942	0.0863938	0.0535806	-0.073007	-0.26909	-0.36845	-0.273355	-0.0210651	0.123156	0.0734379	0.00997043	0.0312828
0.0965617	-0.129691	-0.238801	0.0311193	0.212678	0.40234	-0.108166	-0.489581	-0.42945	-0.338097	-0.348469	-0.257668	-0.144585	-0.179988	-0.310004	-0.315211	-0.0579916	0.0753557	-0.0611039	-0.205678	-0.284956	-0.186481	-0.053472	-0.219692	-0.458002	-0.440862	-0.210178	0.00241655	0.0733147	0.0280676	-0.0982619	-0.217087	-0.2345	-0.239835	-0.204046	-0.153861	-0.123988	-0.0208906	0.1212	0.138766	0.0153737	-0.13891	-0.289659	-0.317209	-0.154428	0.0413931	0.0607402	-0.0400495	-0.0551597	-0.00741681
0.108576	-0.0521894	-0.0788921	0.0840304	0.391751	0.495535	-0.184551	-0.477171	-0.346494	-0.238464	-0.236126	-0.162674	-0.124716	-0.182135	-0.345204	-0.310597	-0.000147261	0.0764598	-0.102471	-0.245369	-0.202763	0.00265391	0.0261707	-0.230984	-0.483532	-0.38306	-0.145146	0.00119201	0.0282775	-0.0721485	-0.209795	-0.287961	-0.281683	-0.2291	-0.168473	-0.113361	-0.0185247	0.114398	0.211731	0.152276	-0.00500359	-0.154781	-0.23623	-0.196012	-0.0348926	0.0803191	0.00302189	-0.13081	-0.0834594	-0.0274453
0.128886	-0.0134768	0.128877	0.215185	0.55941	0.503594	-0.11808	-0.404753	-0.262907	-0.19396	-0.147331	-0.0956169	-0.0818821	-0.174235	-0.356213	-0.240166	0.0484325	0.039249	-0.178148	-0.187041	-0.0125955	0.178448	0.0986582	-0.234334	-0.388041	-0.267297	-0.0563194	0.0211189	-0.0384768	-0.188676	-0.29239	-0.314494	-0.271146	-0.207889	-0.127625	-0.0169779	0.108486	0.252929	0.267514	0.141125	-0.0178927	-0.122837	-0.124362	-0.0344271	0.103803	0.0932813	-0.0738396	-0.197806	-0.154134	-0.0792862
0.0766084	0.0096053	0.301231	0.316217	0.567244	0.522105	-0.0901577	-0.284412	-0.197368	-0.152297	-0.106805	0.000901063	0.0124589	-0.156255	-0.364999	-0.224542	0.00631506	-0.0993582	-0.179071	-0.0149045	0.224228	0.34563	0.142213	-0.182478	-0.251483	-0.112946	0.0191602	0.0096082	-0.110079	-0.258353	-0.34821	-0.341415	-0.239172	-0.152827	-0.02737	0.0940338	0.226816	0.326311	0.315335	0.148441	0.00104942	-0.0552227	-0.0142507	0.108541	0.177686	0.0704613	-0.142422	-0.255079	-0.185946	-0.104825
0.000621173	-0.0100509	0.438108	0.376258	0.549167	0.410388	-0.0689445	-0.198104	-0.148993	-0.112467	-0.0158835	0.105725	0.0801535	-0.149118	-0.376557	-0.291691	-0.144065	-0.140849	-0.0315	0.200675	0.395133	0.411838	0.162374	-0.104759	-0.108517	0.0113078	0.0645809	-0.034722	-0.150318	-0.317181	-0.333815	-0.256392	-0.184852	-0.0290386	0.0957719	0.224154	0.336769	0.412773	0.324479	0.141799	0.0490991	0.0326168	0.107622	0.215619	0.20553	0.0383308	-0.197247	-0.229482	-0.163348	-0.0673267
-0.0719608	-0.0341605	0.459524	0.367575	0.430033	0.293066	-0.0573657	-0.145188	-0.109414	-0.0617045	0.0740643	0.222716	0.101138	-0.167667	-0.377456	-0.296113	-0.166065	-0.0597004	0.172684	0.382741	0.487551	0.382347	0.125731	-0.0274447	0.0281993	0.123441	0.0852352	-0.0757563	-0.185772	-0.299119	-0.296118	-0.189866	-0.0428387	0.099312	0.225731	0.334712	0.400728	0.40934	0.289353	0.163239	0.0795145	0.120598	0.194951	0.256218	0.206941	-0.0220574	-0.196004	-0.193948	-0.0899981	0.0453567
-0.140222	-0.0795809	0.46456	0.239279	0.275087	0.144984	-0.0883716	-0.0886882	-0.0570276	-0.00241278	0.164447	0.260713	0.127242	-0.152308	-0.325372	-0.231339	-0.0707382	0.166818	0.392086	0.508194	0.464656	0.323114	0.126951	0.0575437	0.147243	0.199511	0.0790336	-0.0852026	-0.203519	-0.239844	-0.190707	-0.0467405	0.0933705	0.240488	0.333253	0.377741	0.405949	0.392484	0.25481	0.139143	0.10976	0.157816	0.223274	0.24541	0.152447	-0.0318976	-0.15668	-0.100213	0.0481491	0.180729
-0.192895	-0.0853234	0.445677	0.0998727	0.100705	0.0197963	-0.095082	-0.0364431	0.00278882	0.0644206	0.214352	0.312843	0.130465	-0.176995	-0.240183	-0.0725746	0.121756	0.321135	0.47947	0.469426	0.385422	0.206373	0.06988	0.0978794	0.223099	0.216128	0.0723111	-0.0592818	-0.154634	-0.182135	-0.052397	0.0935707	0.228578	0.331898	0.401509	0.420005	0.377317	0.342974	0.205224	0.118406	0.114013	0.153941	0.200738	0.227805	0.113263	-0.0301575	-0.0667969	0.0427774	0.181963	0.315477
-0.166001	-0.0592195	0.277697	-0.0311938	-0.0491865	-0.149118	-0.0947006	0.0486216	0.0723062	0.101144	0.261894	0.264406	0.0367422	-0.139777	-0.0821893	0.1572	0.346972	0.435969	0.465626	0.373128	0.2242	0.049543	-0.000443684	0.114114	0.285992	0.206626	0.0623829	-0.0520361	-0.0870875	-0.0406136	0.0686118	0.206941	0.326735	0.40614	0.406343	0.363923	0.314442	0.22863	0.13174	0.064434	0.0678672	0.128459	0.16052	0.158659	0.0784478	-0.0371624	0.0148951	0.184013	0.307793	0.382396
-0.139243	-0.0492784	0.100541	-0.11102	-0.124576	-0.233131	-0.0746145	0.102783	0.12557	0.138239	0.189063	0.132185	-0.0527618	-0.140401	0.0793218	0.349423	0.413181	0.429153	0.348213	0.218488	0.0417081	-0.0938471	-0.0753991	0.117567	0.287105	0.228518	0.0799809	-0.0328441	-0.00941192	0.0563029	0.176518	0.318909	0.384669	0.410717	0.375186	0.307615	0.221321	0.114448	0.0189229	-0.0144738	0.0156153	0.0802446	0.117806	0.113741	0.0133398	-0.0247557	0.0804685	0.267131	0.394824	0.411418
-0.0713539	-0.0394343	-0.0541429	-0.113051	-0.135198	-0.300764	-0.0506219	0.15649	0.140909	0.112497	0.126131	-0.0435022	-0.197643	-0.116528	0.208353	0.452699	0.4017	0.31913	0.222004	0.0623963	-0.0858414	-0.204486	-0.143092	0.0860735	0.243086	0.212941	0.0780269	0.0156212	0.0243662	0.11919	0.242633	0.340068	0.415628	0.378498	0.325055	0.214386	0.114579	0.00981635	-0.0740575	-0.0804126	-0.0205192	0.0441941	0.0692768	0.0247256	-0.0578408	-0.0346959	0.158323	0.363695	0.393093	0.358142
-0.0361241	-0.0711698	-0.170379	-0.0781851	-0.066125	-0.329014	-0.0357595	0.163127	0.0868687	0.0265784	-0.0550815	-0.225157	-0.318883	-0.0683339	0.282053	0.424168	0.297993	0.170228	0.0649963	-0.0585214	-0.185738	-0.274125	-0.203113	0.0872422	0.22739	0.157438	0.0559053	0.0215244	0.0694164	0.162773	0.275892	0.377174	0.372784	0.310741	0.225181	0.117871	0.0205591	-0.0968604	-0.174374	-0.141695	-0.0421963	0.0202836	0.0219309	-0.0643727	-0.143739	-0.0513872	0.163561	0.360352	0.361764	0.227516
-0.0625258	-0.106417	-0.256011	0.0285768	-0.0209186	-0.352134	-0.0490598	0.135468	0.0386314	-0.0848528	-0.240919	-0.426327	-0.404913	-0.044953	0.327792	0.353356	0.184735	0.0497228	-0.0391693	-0.139931	-0.230577	-0.34081	-0.169362	0.101932	0.185436	0.102442	-0.000436132	-0.00796463	0.0532767	0.175588	0.276079	0.344576	0.30682	0.225315	0.122813	0.0208807	-0.0492799	-0.174701	-0.226078	-0.138053	-0.0404693	0.00615252	-0.0512548	-0.17793	-0.233924	-0.102842	0.162431	0.334138	0.25473	0.120644
-0.0657118	-0.0959193	-0.27694	0.217027	0.144723	-0.382891	-0.046144	0.0720652	-0.0608454	-0.204326	-0.377849	-0.55374	-0.403559	-0.0409626	0.252426	0.186801	0.0353358	-0.0146436	-0.0690153	-0.140419	-0.24828	-0.33925	-0.132005	0.101349	0.11327	-0.012361	-0.0869979	-0.0422638	0.0373204	0.158891	0.289785	0.298896	0.22383	0.125833	0.0270016	-0.0280278	-0.100891	-0.218146	-0.215883	-0.101288	-0.0210959	-0.0335787	-0.140979	-0.284712	-0.316022	-0.100515	0.134229	0.220268	0.12304	-0.0130774
-0.0581401	-0.104941	-0.261159	0.353364	0.134918	-0.340109	-0.0800309	-0.0659209	-0.196036	-0.30722	-0.477644	-0.567204	-0.330895	0.00795592	0.146299	0.0373489	-0.0179854	-0.0107806	-0.0327583	-0.15842	-0.29444	-0.285091	-0.0489378	0.0787768	-0.0247779	-0.160407	-0.17057	-0.0802308	0.051926	0.173906	0.239476	0.214073	0.12061	0.0276762	-0.0365936	-0.0757196	-0.147977	-0.212147	-0.150695	-0.0365446	-0.000102949	-0.0657499	-0.227583	-0.357175	-0.335972	-0.0946259	0.107138	0.107734	-0.0202401	-0.06349
-0.0134158	-0.0703961	-0.269998	0.449434	0.0507945	-0.307489	-0.109807	-0.199234	-0.305877	-0.392202	-0.486698	-0.518928	-0.246105	0.0252186	0.0436306	-0.0932114	-0.0309335	0.03144	-0.0808989	-0.175695	-0.244986	-0.156942	0.0283772	0.0133558	-0.161035	-0.291515	-0.244414	-0.118803	0.0551298	0.171423	0.185251	0.105924	0.00972595	-0.0555931	-0.110172	-0.130239	-0.167185	-0.168393	-0.0704643	0.0362601	-0.00112856	-0.120386	-0.307502	-0.394191	-0.294258	-0.0690987	0.0447367	-0.0210058	-0.113323	-0.0884558
-0.0145529	-0.0648948	-0.259677	0.369852	0.0752365	-0.321096	-0.102572	-0.217023	-0.330821	-0.386788	-0.483699	-0.509383	-0.225267	0.0274857	0.00987649	-0.0816643	-0.0236497	0.0669752	-0.0295227	-0.171384	-0.226958	-0.145796	0.0308629	0.00311835	-0.180815	-0.295742	-0.265716	-0.128576	0.0391314	0.165966	0.175426	0.0955484	-0.000773599	-0.0747946	-0.111671	-0.127031	-0.176563	-0.152615	-0.0567578	0.0275814	-0.00404551	-0.132863	-0.290471	-0.399332	-0.29294	-0.064102	0.0420919	-0.0280816	-0.113262	-0.0936679
0.00910893	-0.0476756	-0.276417	0.249369	-0.0687515	-0.197445	-0.147762	-0.317969	-0.390475	-0.354057	-0.421809	-0.323277	-0.103749	0.017145	-0.099715	-0.154907	0.0379914	0.0549448	-0.0961156	-0.149583	-0.1437	-0.0030388	0.067508	-0.0816263	-0.332247	-0.400567	-0.253727	-0.0824038	0.0743664	0.13264	0.0895945	-0.00649303	-0.0923535	-0.133375	-0.147952	-0.151482	-0.137369	-0.0548133	0.0797574	0.094324	-0.00488911	-0.162609	-0.300463	-0.34868	-0.215248	-0.0302117	-0.0240986	-0.136134	-0.17704	-0.0813038
0.0580975	-0.0609133	-0.2822	-0.007991	-0.149312	-0.0272174	-0.162711	-0.420021	-0.35958	-0.311924	-0.291246	-0.153597	0.0146794	0.00234934	-0.207308	-0.209779	0.0291357	0.0636671	-0.0946643	-0.10283	-0.0164348	0.11608	0.0967484	-0.166859	-0.435556	-0.412211	-0.220744	-0.0345708	0.0831629	0.0958811	0.00670047	-0.107952	-0.144394	-0.178745	-0.162814	-0.127578	-0.0491057	0.0938039	0.163151	0.146643	-0.0114706	-0.190728	-0.270879	-0.237714	-0.107921	-0.0145423	-0.0969014	-0.227487	-0.188526	-0.119208
0.0132298	-0.0762337	-0.299107	-0.147791	-0.0625192	0.155811	-0.140939	-0.400032	-0.334565	-0.214382	-0.142091	0.0347627	0.121001	-0.0289586	-0.284377	-0.243772	-0.0418289	-0.0138776	-0.068166	-0.00186227	0.133682	0.219647	0.101527	-0.234408	-0.454099	-0.368014	-0.149599	0.0448484	0.0873688	0.0200888	-0.0960878	-0.168255	-0.200154	-0.197448	-0.136345	-0.0694375	0.0699713	0.217998	0.255504	0.134537	-0.0084364	-0.17157	-0.20213	-0.115821	-0.00225457	0.00470129	-0.153423	-0.277395	-0.196176	-0.122701
-0.002071	-0.0676141	-0.185925	-0.109848	0.122448	0.299863	-0.111384	-0.359888	-0.215622	-0.080153	0.0413944	0.183663	0.182133	-0.0520487	-0.326742	-0.226024	-0.0660965	-0.0196284	0.00679905	0.116286	0.257141	0.296236	0.094018	-0.235346	-0.369442	-0.249584	-0.0207141	0.0960654	0.070145	-0.0570357	-0.18085	-0.221571	-0.216388	-0.162493	-0.0663077	0.0722413	0.220743	0.332109	0.314957	0.134552	-0.0204232	-0.104369	-0.0992399	0.010963	0.0856433	-0.00456937	-0.191259	-0.302329	-0.261053	-0.182153
-0.0651465	-0.0886173	-0.0529528	0.0356985	0.297677	0.385112	-0.0813633	-0.219838	-0.0990798	0.0205599	0.154692	0.279817	0.199738	-0.0678418	-0.301021	-0.215236	-0.0639184	0.017912	0.109667	0.251789	0.347644	0.326747	0.10216	-0.193601	-0.245627	-0.0693621	0.0930522	0.115742	0.0225521	-0.131717	-0.220443	-0.231286	-0.173665	-0.0651848	0.072829	0.230834	0.338297	0.421119	0.314152	0.117273	-0.0233533	-0.0610155	-0.000676274	0.11089	0.130497	0.00787691	-0.212654	-0.298008	-0.242699	-0.177992
-0.0822497	-0.102669	0.148371	0.185817	0.389321	0.376931	-0.0297918	-0.085595	0.0288029	0.121622	0.244798	0.329486	0.220008	-0.0473107	-0.249	-0.152301	-0.0132495	0.0840775	0.236453	0.341403	0.395433	0.32943	0.110959	-0.0938307	-0.0487851	0.119922	0.176993	0.105626	-0.0290894	-0.181465	-0.214839	-0.184402	-0.0661689	0.0851941	0.23029	0.349892	0.422526	0.403856	0.268021	0.0936643	0.00527145	1.52665e-05	0.0868046	0.179585	0.16759	-0.022813	-0.226427	-0.280208	-0.190103	-0.10351
-0.123846	-0.103911	0.305403	0.292606	0.361366	0.314373	0.0240996	0.0462352	0.117907	0.18496	0.300311	0.37085	0.201917	-0.0289525	-0.149069	-0.0448411	0.0861296	0.182955	0.333604	0.410534	0.423809	0.304196	0.115084	0.00883547	0.124447	0.243969	0.214412	0.0641097	-0.0746496	-0.148327	-0.14912	-0.0774898	0.0667267	0.234864	0.345517	0.420573	0.470189	0.383671	0.191071	0.0452965	-0.000924292	0.0466029	0.151995	0.205151	0.137558	-0.0351033	-0.204768	-0.211381	-0.12605	-0.00432587
-0.16138	-0.0948332	0.41065	0.302023	0.272796	0.189253	0.0453017	0.138823	0.181672	0.202785	0.287697	0.353756	0.19487	-0.00452236	-0.0309355	0.102028	0.20863	0.292336	0.377573	0.419909	0.373837	0.261401	0.129823	0.124207	0.261331	0.293235	0.185439	0.0146793	-0.0886799	-0.130849	-0.0608535	0.0603993	0.223454	0.351226	0.427088	0.43131	0.375544	0.270933	0.10859	-0.00715803	-0.0123458	0.0668349	0.142645	0.203526	0.10758	-0.0714868	-0.158016	-0.107075	0.0168913	0.117616
-0.174313	-0.0394403	0.403025	0.193105	0.156887	0.0485697	0.051197	0.186315	0.210519	0.188296	0.303047	0.319889	0.168223	0.0309542	0.0863882	0.233671	0.311751	0.373122	0.432551	0.389062	0.326183	0.196256	0.100028	0.177117	0.333031	0.319447	0.168724	0.00904974	-0.0657813	-0.0547346	0.0538655	0.219555	0.348772	0.424898	0.454894	0.362739	0.26906	0.12202	-0.00793971	-0.0693886	-0.0290581	0.0465149	0.150607	0.142367	0.0663117	-0.0726157	-0.110032	0.002605	0.129897	0.205839
-0.10128	-0.0204259	0.336262	0.143335	0.0638821	-0.110717	0.0200605	0.226114	0.217005	0.220527	0.262103	0.228154	0.0822691	0.0333811	0.170883	0.329331	0.385439	0.362173	0.376765	0.306021	0.214418	0.0825653	0.070788	0.197275	0.32992	0.270595	0.116427	-0.011081	-0.0336422	0.0385288	0.166723	0.318561	0.406344	0.427768	0.398795	0.2709	0.121823	-0.0073231	-0.127782	-0.127379	-0.0602797	0.0410133	0.116085	0.0912899	0.00433885	-0.0952236	-0.0417843	0.109862	0.204267	0.22424
-0.0744212	0.0297596	0.227678	0.104576	0.0243936	-0.228337	-0.0206762	0.246139	0.190111	0.186735	0.205943	0.113334	-0.0265716	0.00639695	0.216246	0.386126	0.380685	0.318568	0.306349	0.213961	0.1098	-0.013056	-0.00720847	0.183685	0.281267	0.20635	0.0694162	-0.00690077	0.0104192	0.104248	0.245211	0.372957	0.419122	0.375788	0.277957	0.134286	0.000383203	-0.117344	-0.21086	-0.173262	-0.0790404	0.0176004	0.0310582	0.0161292	-0.0871361	-0.112708	0.00563671	0.17649	0.254164	0.205175
-0.0301087	0.0508812	0.0981102	0.114934	0.0650184	-0.342081	-0.0014392	0.208105	0.212404	0.155576	0.10376	-0.0677223	-0.170238	-0.0382391	0.24313	0.409296	0.345392	0.268371	0.205475	0.108091	-0.00479833	-0.115795	-0.0691572	0.133409	0.214631	0.134904	0.0103599	-0.0210319	0.0265374	0.146569	0.290715	0.394589	0.379223	0.272271	0.143279	0.00626239	-0.105563	-0.21624	-0.27376	-0.180452	-0.104132	-0.02167	-0.00856648	-0.0892259	-0.165788	-0.133079	0.0341132	0.199444	0.225248	0.157226
0.0474548	0.0761248	-0.0314066	0.197017	0.146863	-0.364756	-0.0440493	0.173693	0.160971	0.0867508	-0.0417124	-0.24253	-0.298271	-0.0703208	0.242809	0.374849	0.284301	0.172864	0.113771	0.0104789	-0.0954435	-0.198981	-0.0989161	0.0758246	0.163298	0.0311107	-0.0540668	-0.0389018	0.0490761	0.176028	0.311494	0.342527	0.267943	0.133348	0.00557336	-0.095176	-0.162847	-0.249903	-0.292137	-0.20688	-0.110884	-0.0428675	-0.0939628	-0.192838	-0.255779	-0.13735	0.0477475	0.196343	0.153843	0.0566436
0.0794295	0.0799746	-0.128095	0.270964	0.164928	-0.338202	-0.00483295	0.147243	0.0900414	-0.0113888	-0.177898	-0.392282	-0.374387	-0.0868011	0.227476	0.315155	0.191099	0.106514	0.0423531	-0.0363342	-0.139811	-0.238996	-0.117226	0.0484917	0.0400014	-0.0778318	-0.126104	-0.0763004	0.0405924	0.187147	0.262276	0.248394	0.150235	0.00904509	-0.0994226	-0.148215	-0.188842	-0.280992	-0.323396	-0.218832	-0.0952166	-0.0895238	-0.168576	-0.284775	-0.314663	-0.158403	0.0491358	0.141952	0.0801676	-0.0222008
0.0832903	0.0496737	-0.194067	0.329878	0.118157	-0.298722	-0.0108919	0.0793965	-0.0197868	-0.134359	-0.318298	-0.517695	-0.402416	-0.0601502	0.20643	0.209037	0.103672	0.0727515	0.0108174	-0.103365	-0.224217	-0.236905	-0.0709611	0.0129646	-0.078366	-0.196652	-0.213599	-0.0977185	0.0370468	0.161585	0.203009	0.139091	0.0119569	-0.108145	-0.167602	-0.178504	-0.24921	-0.314132	-0.267793	-0.164648	-0.106513	-0.129787	-0.250474	-0.347294	-0.319012	-0.125266	0.0440072	0.0639861	-0.0205131	-0.0924278
0.0925135	0.022475	-0.245666	0.268138	-0.000284919	-0.195748	0.0194816	-0.0161936	-0.109767	-0.226164	-0.405569	-0.54596	-0.378914	-0.00262267	0.158108	0.117655	0.0555534	0.0594927	-0.0354448	-0.143176	-0.213307	-0.175945	-0.0387978	-0.043576	-0.200983	-0.322147	-0.238738	-0.0951782	0.0216803	0.111384	0.108184	0.0034383	-0.105646	-0.182999	-0.188022	-0.187754	-0.272756	-0.278607	-0.20206	-0.116441	-0.098097	-0.164659	-0.283002	-0.346346	-0.265452	-0.0833679	0.00255551	-0.0297156	-0.1182	-0.128329
0.0478422	0.0190425	-0.23149	0.139428	0.00507381	-0.0627395	0.00924995	-0.123638	-0.217664	-0.318324	-0.454673	-0.480248	-0.251111	0.0284147	0.108804	0.00387976	0.0312463	0.041314	-0.0928347	-0.189403	-0.156053	-0.0768526	0.017148	-0.103472	-0.330441	-0.41248	-0.289338	-0.122674	0.0221232	0.0641104	0.0100911	-0.11289	-0.189256	-0.224695	-0.238033	-0.248147	-0.260186	-0.228188	-0.11368	-0.0606554	-0.101552	-0.195434	-0.280248	-0.298749	-0.220322	-0.0679358	-0.0312384	-0.113836	-0.168961	-0.135073
0.0196789	-0.0199134	-0.213375	0.0585326	-0.000487223	0.0588154	-0.0114225	-0.215568	-0.295066	-0.318837	-0.414092	-0.345019	-0.070546	0.102742	0.030224	-0.070682	0.000492983	-0.00961989	-0.116752	-0.147593	-0.0650669	0.0656939	0.0749112	-0.165439	-0.411333	-0.463164	-0.24974	-0.0830611	0.0194036	0.00366457	-0.0975419	-0.206469	-0.234678	-0.244962	-0.238028	-0.24332	-0.212033	-0.112002	-0.0179452	-0.00604526	-0.0845268	-0.191014	-0.258395	-0.236031	-0.126729	-0.0428693	-0.0909461	-0.197433	-0.194628	-0.128633
0.00557142	0.0266825	-0.142362	0.0132679	0.0709115	0.200206	-0.0459503	-0.306745	-0.321952	-0.317084	-0.294343	-0.136566	0.0850148	0.124137	-0.0543581	-0.16701	-0.0405289	-0.0441582	-0.0980028	-0.0485945	0.0859856	0.203322	0.118295	-0.210315	-0.434924	-0.40598	-0.190366	-0.0331281	-0.00449008	-0.0666373	-0.181543	-0.248692	-0.270079	-0.285835	-0.237946	-0.227528	-0.112804	0.0105514	0.0782213	0.0309933	-0.0835738	-0.167755	-0.190535	-0.15566	-0.0588653	-0.039336	-0.131662	-0.2406	-0.201798	-0.110551
-0.00623815	0.0366654	-0.021252	0.0774021	0.169161	0.261283	-0.0851769	-0.332452	-0.305647	-0.185542	-0.0981875	0.0889424	0.226775	0.111558	-0.146452	-0.191793	-0.10089	-0.0901255	-0.038005	0.0750291	0.219815	0.29302	0.121445	-0.217253	-0.396466	-0.291268	-0.0960876	-0.00451776	-0.0321078	-0.130818	-0.240978	-0.305372	-0.300205	-0.256429	-0.193521	-0.112328	-0.00464794	0.127369	0.136144	0.0433554	-0.0713321	-0.120624	-0.113292	-0.053537	0.010453	-0.0230676	-0.156578	-0.246483	-0.179061	-0.11516
0.0130461	0.0621141	0.103161	0.151204	0.271407	0.311079	-0.100264	-0.310383	-0.218259	-0.0360786	0.0996698	0.272373	0.298775	0.0888396	-0.196629	-0.210795	-0.100867	-0.0470905	0.0608481	0.237291	0.344217	0.352581	0.116352	-0.198551	-0.316472	-0.15756	-0.00438137	0.00612464	-0.0733801	-0.165942	-0.281374	-0.317874	-0.286872	-0.219467	-0.121096	0.011639	0.12615	0.208419	0.160098	0.0541986	-0.0522971	-0.0823482	-0.0523378	0.0332704	0.0658856	-0.000933013	-0.16335	-0.244873	-0.175008	-0.115447
0.035034	0.0496179	0.200814	0.200745	0.324748	0.324063	-0.0732892	-0.211462	-0.0577585	0.111062	0.250781	0.370627	0.283016	0.0115773	-0.199639	-0.156538	-0.0519587	0.0498655	0.194969	0.353508	0.431552	0.353108	0.0887304	-0.146513	-0.150826	-0.00525988	0.0712347	0.016121	-0.105676	-0.213325	-0.273701	-0.288086	-0.223367	-0.118482	0.00100628	0.11889	0.227569	0.236369	0.149116	0.0330519	-0.0390732	-0.0507733	0.00666445	0.0929528	0.131731	0.0155432	-0.145269	-0.200169	-0.15087	-0.0491798
0.0545438	0.0308879	0.275894	0.282356	0.334715	0.325908	-0.00873154	-0.0669805	0.102213	0.218329	0.326428	0.399182	0.260222	-0.0162999	-0.147618	-0.0767835	0.0506861	0.173677	0.319149	0.427203	0.462449	0.313686	0.0834898	-0.080584	-0.00592028	0.127355	0.120712	0.0047914	-0.108453	-0.226013	-0.277547	-0.216108	-0.118291	-0.0159297	0.113879	0.210324	0.252274	0.228772	0.115253	0.011672	-0.0483626	-0.0119029	0.0617298	0.13883	0.182196	0.0284199	-0.11777	-0.146021	-0.0427632	0.0910379
0.00908061	-0.00841113	0.319376	0.283407	0.327881	0.275192	0.0342701	0.10643	0.206509	0.255941	0.323319	0.3572	0.189818	-0.022346	-0.0674115	0.0698361	0.187003	0.317363	0.408251	0.444022	0.401282	0.239956	0.0533325	0.00301437	0.126635	0.205717	0.115224	-0.0157378	-0.160879	-0.219489	-0.200455	-0.126045	-0.00451312	0.118845	0.212262	0.265279	0.234142	0.15818	0.0419893	-0.0368114	-0.0501344	-0.00169753	0.0997198	0.179041	0.15588	0.0290944	-0.0862769	-0.05551	0.0930263	0.222729
-0.00416756	-0.0608207	0.34011	0.250685	0.269887	0.208038	0.0947968	0.212176	0.262624	0.269138	0.287845	0.281096	0.106143	-0.0108913	0.0383609	0.19909	0.307753	0.401031	0.424288	0.381269	0.273414	0.139685	-0.00601503	0.0531105	0.203539	0.237156	0.117969	-0.0093069	-0.159745	-0.204019	-0.137692	-0.00896282	0.118899	0.207036	0.240356	0.231219	0.169601	0.0738049	-0.0355003	-0.0840263	-0.065067	0.0290318	0.150478	0.201979	0.126978	-0.00244499	-0.0332862	0.0871743	0.232162	0.344025
-0.0920433	-0.0452613	0.322641	0.223459	0.178818	0.117039	0.111709	0.240829	0.246934	0.186007	0.200967	0.157038	0.0147071	-0.0202255	0.155912	0.315899	0.381666	0.396203	0.375533	0.272263	0.139983	0.00925886	-0.0443325	0.0770775	0.219119	0.219826	0.0550377	-0.0602681	-0.144027	-0.116099	-0.028946	0.0998795	0.199238	0.24682	0.214685	0.159713	0.0723677	-0.0338489	-0.113692	-0.131638	-0.0500072	0.0486703	0.137382	0.158177	0.0646929	-0.0356318	0.0198098	0.219961	0.346159	0.37614
-0.119391	-0.0643561	0.284461	0.179117	0.137292	0.000590858	0.0933758	0.230939	0.188389	0.131247	0.131716	0.0546467	-0.0774417	-0.0246865	0.208661	0.397473	0.412986	0.353127	0.280155	0.148413	0.0112457	-0.103642	-0.0948718	0.0853408	0.224076	0.186191	0.0226459	-0.0729699	-0.103286	-0.0492522	0.0670981	0.164715	0.237111	0.22781	0.16492	0.0727296	-0.0262706	-0.122499	-0.186998	-0.154958	-0.0485274	0.0441128	0.108391	0.0889873	-0.0214719	-0.0538392	0.10057	0.30957	0.404672	0.392652
-0.0919314	0.00102864	0.228725	0.157179	0.137139	-0.0968141	0.0467151	0.147257	0.125545	0.0800189	0.0366213	-0.0945571	-0.192072	-0.0487963	0.233127	0.408263	0.351266	0.244038	0.122087	0.0220142	-0.0995794	-0.192908	-0.156783	0.0447867	0.172168	0.0908436	-0.0227692	-0.107113	-0.0862379	0.00362062	0.118667	0.204116	0.21964	0.150789	0.0699023	-0.0278237	-0.107893	-0.190446	-0.225844	-0.137901	-0.0370809	0.0350339	0.0396776	-0.0308181	-0.109843	-0.0444047	0.166651	0.338001	0.369884	0.318254
-0.0236332	0.0642627	0.165855	0.183675	0.151168	-0.180295	-0.0440258	0.0889091	0.0766513	0.012784	-0.0711036	-0.233843	-0.293536	-0.0764811	0.233199	0.362486	0.251265	0.11611	0.0121725	-0.0813232	-0.174847	-0.251787	-0.211158	0.0429636	0.128122	0.0237333	-0.0924094	-0.122607	-0.0561235	0.0422144	0.146027	0.194922	0.168876	0.0756502	-0.0176464	-0.0933952	-0.153511	-0.205667	-0.252254	-0.154783	-0.039255	0.00564882	-0.0354579	-0.123967	-0.162107	-0.0343636	0.196299	0.357283	0.343161	0.251864
0.049991	0.132259	0.0729811	0.241842	0.164028	-0.243571	-0.0633024	0.0408087	0.00864819	-0.0509648	-0.202151	-0.380865	-0.37335	-0.0957218	0.219778	0.26797	0.114011	0.0256069	-0.0502725	-0.108178	-0.197533	-0.273351	-0.206393	-0.0379914	0.00519091	-0.0936654	-0.166395	-0.124751	-0.0488731	0.0674699	0.142142	0.147812	0.0770369	-0.0286987	-0.103481	-0.14561	-0.195563	-0.217656	-0.22897	-0.132616	-0.048206	-0.0394373	-0.100448	-0.194001	-0.180808	-0.0276846	0.214402	0.290336	0.279324	0.175903
0.125313	0.172703	-0.0130922	0.259713	0.110692	-0.256428	-0.0576293	-0.00451817	-0.0659196	-0.132401	-0.3235	-0.537409	-0.424651	-0.100684	0.166946	0.145181	0.031871	-0.0313076	-0.0824262	-0.174406	-0.23082	-0.300359	-0.172468	-0.0428648	-0.104098	-0.210459	-0.204915	-0.126655	-0.0290492	0.0624491	0.11216	0.067743	-0.0163665	-0.113232	-0.147413	-0.171015	-0.178398	-0.200896	-0.19927	-0.118817	-0.0335211	-0.0668785	-0.123139	-0.20347	-0.188902	-0.011668	0.18849	0.252381	0.172326	0.122689
0.166462	0.138938	-0.0903318	0.245323	0.0480415	-0.19968	-0.0500935	-0.0723236	-0.135094	-0.21579	-0.401143	-0.523744	-0.345529	-0.054678	0.0860795	0.013494	-0.0291938	-0.0183044	-0.0775286	-0.166905	-0.245654	-0.269399	-0.159951	-0.0983213	-0.208773	-0.290868	-0.243738	-0.12547	-0.0160916	0.0375731	0.0403557	-0.0122473	-0.112763	-0.181535	-0.175058	-0.141564	-0.165114	-0.203595	-0.139747	-0.0371197	-0.0240766	-0.0585204	-0.143656	-0.176398	-0.139549	0.0124542	0.140706	0.161546	0.105041	0.0422104
0.136982	0.082143	-0.160392	0.122693	0.00928347	-0.0940134	-0.0416703	-0.168164	-0.266698	-0.317221	-0.467278	-0.500558	-0.294745	-0.0293548	0.0114751	-0.0849226	-0.0463672	-0.00355465	-0.0769822	-0.16377	-0.256696	-0.229723	-0.107855	-0.150844	-0.308665	-0.355067	-0.263524	-0.108772	-0.0025323	0.0098814	-0.0205237	-0.108841	-0.184985	-0.191662	-0.179253	-0.153818	-0.169774	-0.162787	-0.0551225	0.014377	0.00419019	-0.0773617	-0.164051	-0.183209	-0.0881372	0.0358915	0.111914	0.100832	0.036596	0.0130195
0.106678	0.0248585	-0.188958	0.0740122	-0.0189324	0.0698931	-0.0287941	-0.235685	-0.325226	-0.337533	-0.431448	-0.358866	-0.141668	0.00445834	-0.0834702	-0.154986	-0.0397279	0.0430354	-0.107202	-0.18688	-0.199236	-0.109801	-0.0672119	-0.199287	-0.370555	-0.373967	-0.235558	-0.0746993	-0.012702	-0.0297834	-0.10645	-0.175035	-0.217792	-0.181283	-0.153992	-0.146455	-0.124866	-0.052688	0.0653091	0.0868089	0.0367027	-0.0671293	-0.134229	-0.13683	-0.0327292	0.0710656	0.0988186	0.0205158	-0.0279976	-0.00967031
0.0203031	-0.00129099	-0.149587	0.00327753	0.0302763	0.147439	-0.066712	-0.32865	-0.328423	-0.295903	-0.27491	-0.169007	-0.00345985	0.00326717	-0.165653	-0.178467	-0.0489142	-0.00818333	-0.148663	-0.178268	-0.10889	-0.0058174	-0.0119539	-0.202235	-0.384495	-0.349529	-0.170398	-0.0589204	-0.0339665	-0.0872386	-0.173777	-0.217372	-0.225753	-0.196042	-0.144409	-0.133115	-0.0491606	0.0842953	0.179836	0.156956	0.061473	-0.0346804	-0.0834914	-0.0756843	0.0276256	0.094857	0.0611992	-0.0405812	-0.0509616	-0.0141702
0.018764	-0.0456683	-0.0646151	0.0138051	0.130904	0.262462	-0.0670031	-0.330711	-0.280663	-0.191587	-0.125113	-0.00370969	0.102884	-0.00801173	-0.206166	-0.221031	-0.0617799	-0.0766989	-0.150884	-0.109139	0.016406	0.0855549	0.0206921	-0.195498	-0.323055	-0.24715	-0.103809	-0.0392369	-0.0617265	-0.136816	-0.207551	-0.238798	-0.215333	-0.175015	-0.132521	-0.0596244	0.0817202	0.217792	0.263684	0.179137	0.0887782	0.00300516	-0.0263759	0.0201591	0.0969149	0.110005	0.00199143	-0.0953593	-0.0797317	-0.0282324
-0.030337	-0.0247848	0.0391337	0.0904267	0.243716	0.3211	-0.0763586	-0.298017	-0.213983	-0.0910399	0.00304362	0.136711	0.16201	-0.0419349	-0.24949	-0.269998	-0.107033	-0.122055	-0.106393	5.57492e-05	0.130081	0.169861	0.0432342	-0.170132	-0.24328	-0.157132	-0.0468616	-0.0366763	-0.082576	-0.167842	-0.239397	-0.22409	-0.199337	-0.137134	-0.0531091	0.0747608	0.215639	0.347193	0.298478	0.201736	0.088322	0.0320535	0.0443565	0.109177	0.145182	0.0934493	-0.033633	-0.123089	-0.100035	-0.0497891
-0.00850601	-0.0183019	0.164241	0.172989	0.332169	0.368749	-0.0545354	-0.228407	-0.0936173	0.00213098	0.108328	0.237738	0.179691	-0.0517996	-0.282279	-0.23815	-0.13777	-0.0885653	-0.00201594	0.12962	0.209302	0.207692	0.0224707	-0.145584	-0.159845	-0.0455939	-0.00587586	-0.027501	-0.103349	-0.17498	-0.229497	-0.193938	-0.179949	-0.045869	0.0848752	0.221808	0.353855	0.382586	0.32562	0.177227	0.0964082	0.0755955	0.115971	0.161127	0.169531	0.0812895	-0.0490496	-0.118518	-0.104394	-0.0556347
-0.020596	-0.0238454	0.277586	0.282233	0.365552	0.355446	-0.0550178	-0.13357	-0.00278458	0.0909386	0.189785	0.286684	0.189474	-0.0524493	-0.27114	-0.200467	-0.101971	-0.0218453	0.101574	0.199193	0.245959	0.188512	0.0305147	-0.0952762	-0.054891	0.0430506	0.0519657	0.000527277	-0.116274	-0.161729	-0.190543	-0.145018	-0.060295	0.0774361	0.234053	0.335607	0.400854	0.426208	0.284483	0.168834	0.0951908	0.101655	0.140488	0.198243	0.18957	0.0655549	-0.0866188	-0.110046	-0.059788	-0.0289427
-0.0432556	-0.0486986	0.339754	0.304527	0.345023	0.263923	-0.0227215	-0.00400668	0.0839983	0.14116	0.263156	0.29277	0.16257	-0.0641212	-0.204117	-0.1234	0.00111368	0.105912	0.163042	0.250191	0.231578	0.134877	-0.00915201	-0.0437871	0.0432259	0.114255	0.0784657	0.0145049	-0.0760073	-0.150611	-0.129308	-0.0649758	0.086806	0.232514	0.342171	0.398495	0.392114	0.347275	0.238022	0.137886	0.102862	0.112453	0.163419	0.208628	0.192388	0.0618607	-0.0623044	-0.075197	-0.0104818	0.0545602
-0.0666063	-0.0592883	0.36365	0.267443	0.194828	0.161944	-0.00969596	0.0826612	0.148712	0.176804	0.260407	0.285007	0.119038	-0.0769675	-0.122286	0.0045573	0.110062	0.167772	0.236976	0.225319	0.186248	0.0637746	-0.0343122	0.00348085	0.125413	0.194482	0.126554	0.00694343	-0.060241	-0.117096	-0.0529304	0.0790187	0.231823	0.34518	0.393278	0.397004	0.349883	0.27544	0.177379	0.0998689	0.0983526	0.129062	0.168386	0.206233	0.154961	0.0390496	-0.0447907	-0.0149553	0.0649853	0.12584
-0.110011	-0.0779484	0.294541	0.151873	0.112334	0.0127732	0.0035663	0.137391	0.175108	0.157404	0.194041	0.195336	0.0249561	-0.10963	-0.0228534	0.120391	0.184678	0.206623	0.207374	0.169266	0.0771323	-0.0301282	-0.0798915	0.0264131	0.193331	0.217252	0.102043	0.0120918	-0.0648744	-0.0498034	0.0653265	0.214056	0.335641	0.400461	0.374396	0.34481	0.274684	0.197797	0.0931432	0.0526193	0.0646066	0.120814	0.164617	0.177574	0.111486	0.00997717	-0.0265998	0.0535204	0.148196	0.211796
-0.0870577	-0.0734392	0.239721	0.0889906	0.0299759	-0.118154	-0.000460346	0.172951	0.1755	0.148774	0.175217	0.0699513	-0.0866479	-0.0908511	0.0530418	0.196012	0.228759	0.203657	0.159681	0.0914912	-0.0155134	-0.127781	-0.118586	0.0596664	0.236512	0.219865	0.0838033	-0.0123233	-0.0295072	0.0396185	0.171063	0.314278	0.405644	0.393407	0.351865	0.282597	0.185776	0.110367	0.019265	-0.000982515	0.0485097	0.117719	0.142159	0.137358	0.0575668	-0.0330635	0.00550098	0.137023	0.235226	0.254784
-0.101046	-0.0304695	0.139739	0.0285466	0.0148823	-0.183615	-0.0356778	0.107983	0.123441	0.0653895	0.0290166	-0.0777751	-0.197673	-0.109894	0.102525	0.237554	0.186682	0.133577	0.0783482	-0.0299012	-0.1299	-0.193891	-0.148825	0.0740326	0.22608	0.19287	0.0492289	-0.0230814	0.00754738	0.125506	0.251912	0.383979	0.392569	0.342892	0.267191	0.198321	0.105651	0.0252189	-0.0605297	-0.0419623	0.0184764	0.0840338	0.101835	0.0488924	-0.0445004	-0.0665072	0.0256258	0.196879	0.250849	0.21449
0.00899833	-0.0187457	0.00751874	0.0500682	0.075916	-0.279417	-0.0514158	0.13532	0.0751112	0.00841248	-0.0744671	-0.213458	-0.271941	-0.118656	0.132091	0.229187	0.127547	0.0527759	-0.0121651	-0.106787	-0.230304	-0.246447	-0.149991	0.0665168	0.199122	0.126606	-0.0091272	-0.034622	0.0393101	0.175898	0.315063	0.377729	0.358652	0.278704	0.192541	0.115177	0.0312393	-0.0555742	-0.10593	-0.0614375	0.00942453	0.0477852	0.030687	-0.0343856	-0.0658901	-0.108105	0.055408	0.194152	0.267613	0.158132
-0.0317212	-0.0076751	0.0911096	0.0670935	0.00659875	-0.233773	-0.051689	0.106207	0.0238039	-0.0247016	-0.109932	-0.235603	-0.270328	-0.0855653	0.12843	0.194969	0.126417	0.0283883	-0.0327132	-0.118356	-0.181361	-0.24104	-0.120557	0.0818442	0.144648	0.0974727	-0.00293826	-0.0127989	0.0551129	0.1654	0.354399	0.339518	0.359853	0.247649	0.117049	0.0989718	0.00352719	-0.063774	-0.0898805	-0.0564975	0.0189914	0.0393582	0.0155512	-0.0572403	-0.148703	-0.0695198	0.068706	0.218819	0.2416	0.141701
0.0139149	0.00427933	-0.0791544	0.171626	0.147823	-0.307361	-0.101885	0.042343	-0.0145913	-0.095162	-0.224053	-0.331225	-0.339042	-0.110157	0.104834	0.152346	0.0746865	-0.011562	-0.0684797	-0.129475	-0.230859	-0.255163	-0.138482	0.057665	0.0778276	-0.0194867	-0.0665724	-0.022206	0.0791932	0.212483	0.289313	0.331557	0.279838	0.218728	0.108279	0.0333058	-0.0278131	-0.0939439	-0.0925177	-0.0746246	0.0137027	0.011116	-0.0623676	-0.167445	-0.210931	-0.119087	0.0836596	0.195222	0.184337	0.0898786
0.0206522	0.0165196	-0.161823	0.239387	0.124343	-0.291151	-0.0900283	-0.0413245	-0.100711	-0.191824	-0.325777	-0.448009	-0.356974	-0.0991498	0.0825601	0.0540849	-0.0264138	-0.0441657	-0.118273	-0.162466	-0.21129	-0.226854	-0.115365	0.0534673	-0.0279588	-0.148263	-0.143515	-0.0184955	0.0979042	0.210409	0.246674	0.239645	0.199886	0.0836798	0.026116	-0.0295238	-0.0885949	-0.126708	-0.127266	-0.054703	-0.0263365	-0.0492252	-0.144435	-0.247379	-0.240959	-0.114767	0.0952908	0.159887	0.0954861	0.0495653
0.0394741	-0.000470892	-0.202345	0.24614	0.100272	-0.220519	-0.0647048	-0.136393	-0.210926	-0.262758	-0.403032	-0.468214	-0.335764	-0.0894407	0.0209504	-0.0319388	-0.0691366	-0.0445224	-0.0669029	-0.155436	-0.204066	-0.199958	-0.0654355	-0.0273223	-0.158927	-0.225806	-0.162499	-0.0179215	0.112128	0.195946	0.203144	0.181955	0.102939	0.0226913	-0.0219584	-0.0418462	-0.100913	-0.127406	-0.090929	-0.0347665	-0.0601193	-0.0973232	-0.200456	-0.28795	-0.256975	-0.0733541	0.0707412	0.0928504	0.0169697	-0.0236744
0.0513495	-0.0627131	-0.225743	0.167891	-0.0146715	-0.164444	-0.116663	-0.217376	-0.275409	-0.299103	-0.404639	-0.390137	-0.263541	-0.0349815	-0.0474436	-0.123119	-0.0383428	-0.0123962	-0.0458104	-0.139909	-0.16554	-0.136471	-0.0442122	-0.104447	-0.241145	-0.272916	-0.157079	0.0131563	0.103243	0.16444	0.138962	0.0952604	0.0187909	-0.079922	-0.0801129	-0.0912144	-0.0943248	-0.0974392	-0.0705327	-0.0232634	-0.0490084	-0.123538	-0.235692	-0.292492	-0.219544	-0.0604741	0.0444866	-0.00219081	-0.126079	-0.0755641
0.0167106	-0.0471955	-0.253292	0.0930746	-0.108552	-0.127708	-0.116319	-0.295704	-0.34906	-0.309551	-0.367348	-0.300008	-0.141109	-0.0413776	-0.110904	-0.148099	-0.0427405	0.0230569	-0.0509478	-0.162885	-0.1326	-0.00134272	0.0389416	-0.107131	-0.287372	-0.301457	-0.0967301	-0.00129667	0.0993232	0.177261	0.0714507	-0.0115376	-0.0936351	-0.0922523	-0.0794325	-0.0953381	-0.0766467	-0.0572296	-0.00643968	0.00650483	-0.0659387	-0.158985	-0.23537	-0.24809	-0.130651	-0.00622143	0.0148811	-0.0803346	-0.109204	-0.0618904
-0.00224046	-0.0722216	-0.26977	-0.0264411	-0.054391	0.0716288	-0.146168	-0.349175	-0.335945	-0.31626	-0.268434	-0.148543	-0.0323798	-0.0403283	-0.181703	-0.189317	0.0144537	0.0304598	-0.0753225	-0.0894377	-0.0294726	0.135711	0.062928	-0.108505	-0.311145	-0.248835	-0.0896693	0.0495914	0.111075	0.0757189	0.0164304	-0.0647961	-0.0822937	-0.100861	-0.103584	-0.0582889	-0.0449457	-0.0125919	0.055113	0.0281712	-0.0365142	-0.146457	-0.19427	-0.163293	-0.0434706	0.0361212	-0.0608204	-0.138328	-0.158045	-0.0798444
-0.00927734	-0.0696062	-0.210979	-0.0807216	-0.0284527	0.154208	-0.143835	-0.333026	-0.308195	-0.234561	-0.147717	-0.0373286	0.0459576	-0.0341097	-0.215181	-0.184901	-0.0533621	-0.0174012	-0.066256	-0.0211102	0.121347	0.224715	0.138392	-0.137721	-0.250003	-0.199168	-0.0333057	0.0752942	0.096235	0.031353	-0.067232	-0.110188	-0.11379	-0.116918	-0.0947792	-0.0573873	-0.00217876	0.0710792	0.0870118	0.100376	-0.0311521	-0.140796	-0.122272	-0.0604474	0.0281796	0.0303211	-0.103847	-0.19435	-0.165436	-0.0702055
-0.0386615	-0.111191	-0.11937	-0.0802273	0.0627198	0.178328	-0.135067	-0.313524	-0.224673	-0.11007	-0.0576866	0.0856411	0.089988	-0.0237252	-0.224545	-0.193213	-0.0381664	-0.0262068	-0.0125676	0.13616	0.287648	0.319321	0.139642	-0.0903026	-0.199205	-0.0594524	0.00959807	0.0532282	0.0666909	-0.0146076	-0.098152	-0.141413	-0.0818496	-0.0893822	-0.0643436	-0.00572201	0.0848207	0.19735	0.156312	0.0697859	-0.0356577	-0.0957638	-0.0472051	0.0435557	0.0808553	0.0273111	-0.115099	-0.168646	-0.134216	-0.0555862
-0.0779753	-0.127034	-0.0152653	-0.0421513	0.11726	0.222203	-0.110445	-0.242136	-0.151961	-0.045611	0.0550512	0.175159	0.158834	-0.0379678	-0.20674	-0.177581	-0.0590295	-0.00719097	0.104387	0.248691	0.357105	0.330858	0.159602	-0.0315806	-0.10405	-0.00699662	0.0936451	0.0983283	0.0325432	-0.0557658	-0.125575	-0.129765	-0.100031	-0.0450576	-0.0176179	0.0681125	0.15799	0.221673	0.187864	0.0805697	-0.00395669	-0.011845	0.0383639	0.120703	0.114308	0.0201288	-0.136698	-0.187714	-0.103265	-0.0445619
-0.0798101	-0.132672	0.0794586	0.020213	0.14732	0.200152	-0.089491	-0.146953	-0.0553599	0.019258	0.128396	0.233007	0.201782	-0.0499523	-0.195741	-0.117471	-0.0182049	0.0827355	0.241259	0.351386	0.405338	0.361837	0.12778	-0.0012443	-0.0224378	0.0954849	0.126838	0.0850389	-0.00886882	-0.0817721	-0.104098	-0.101793	-0.0617576	-0.00288462	0.0538301	0.151113	0.223239	0.240212	0.156166	0.0780956	0.043551	0.00822509	0.0860763	0.152401	0.144774	-0.00631706	-0.143533	-0.145848	-0.0668979	0.00446068
-0.114079	-0.134554	0.142121	0.0218688	0.0961321	0.0948628	0.018763	-0.0497502	0.011655	0.0769959	0.18905	0.31297	0.228558	-0.035345	-0.115103	-0.0229318	0.0528486	0.233868	0.34381	0.369716	0.398608	0.328296	0.142105	0.0597106	0.104434	0.165044	0.147428	0.0630227	-0.0260635	-0.0753798	-0.0888049	-0.101073	0.0159473	0.0897002	0.151483	0.161365	0.247529	0.243625	0.141587	0.0375573	0.0209764	0.057233	0.117099	0.17987	0.154558	0.0108484	-0.0951011	-0.0937114	-0.0175302	0.0448678
-0.130133	-0.140471	0.167381	0.0446549	0.0803391	0.0600588	-0.0385499	0.0257455	0.0776517	0.0958273	0.247909	0.311798	0.130811	-0.00440502	-0.0267004	0.116892	0.222353	0.290144	0.365335	0.396439	0.32287	0.21687	0.116304	0.10653	0.175941	0.208952	0.149189	0.0561688	-0.0303703	-0.061437	-0.0505206	-0.0102682	0.0870527	0.149455	0.203154	0.247237	0.219734	0.169867	0.0841428	0.0101124	0.00886569	0.0641412	0.127909	0.181958	0.133198	0.0168575	-0.0560982	-0.00725911	0.0595962	0.0973895
-0.162558	-0.146462	0.161079	-0.00179998	0.0382861	-0.00875901	-0.0223059	0.0905342	0.130379	0.142618	0.246693	0.238636	0.0804754	-0.0207505	0.0829303	0.259647	0.306353	0.353441	0.369709	0.333837	0.23555	0.160164	0.0864143	0.132086	0.225186	0.22744	0.147676	0.0375576	-0.0193141	-0.0420127	-0.0100519	0.074545	0.154157	0.221824	0.236878	0.242265	0.167864	0.100261	-0.00676807	-0.0385838	-0.00331624	0.0516864	0.129103	0.190777	0.109926	0.00295421	-0.0234995	0.0432776	0.101667	0.145489
-0.165456	-0.122733	0.0961529	-0.01814	0.00653614	-0.0966972	-0.006597	0.116027	0.128933	0.127189	0.160224	0.139749	-0.0212534	-0.0199122	0.183708	0.363144	0.334847	0.304165	0.292159	0.240178	0.160316	0.0626169	0.052527	0.146073	0.238584	0.200741	0.0971901	0.0229457	-0.0172343	-0.0159943	0.047192	0.142443	0.22397	0.245577	0.223175	0.153507	0.100234	0.0055488	-0.0833968	-0.0883888	-0.00874072	0.0317082	0.111518	0.156026	0.0587025	-0.00653452	0.00480165	0.101018	0.161087	0.148947
-0.0932242	-0.0746154	0.0322548	-0.0090552	-0.0150146	-0.188679	-0.0131664	0.168456	0.148515	0.121061	0.0974865	-0.0275651	-0.115981	0.0057384	0.259607	0.389247	0.351828	0.281845	0.229404	0.181271	0.0819464	-0.00125986	0.0192568	0.129472	0.226626	0.194402	0.075143	-0.00625765	-0.029163	0.0104882	0.100354	0.20055	0.260014	0.230039	0.177354	0.102251	0.0129541	-0.0815126	-0.149184	-0.119961	-0.0291552	0.0373379	0.101429	0.0869225	-0.00718429	-0.0483843	0.0178812	0.135836	0.181946	0.141767
-0.0904674	-0.0686479	-0.0439285	0.0437651	0.0260092	-0.211651	-0.0049044	0.15656	0.10504	0.0366275	-0.0375305	-0.188099	-0.217782	0.0227026	0.263802	0.376629	0.267381	0.231751	0.171374	0.0963992	0.00773969	-0.0550603	-0.0292882	0.119204	0.190733	0.116294	0.0219973	-0.0344399	-0.0263223	0.0482691	0.149516	0.229366	0.222499	0.173716	0.0951772	0.011976	-0.0586352	-0.153023	-0.191911	-0.123094	-0.0369244	0.0433827	0.0592981	-0.00027769	-0.090651	-0.077251	0.0308963	0.155768	0.163048	0.103332
-0.0367121	-0.0501779	-0.12326	0.107569	0.103414	-0.233974	0.00381447	0.10697	0.0474041	-0.0343515	-0.147205	-0.285088	-0.231838	0.0276603	0.274634	0.318422	0.214489	0.140216	0.106051	0.0324666	-0.0507248	-0.121947	-0.0388273	0.106577	0.137488	0.0373031	-0.0521676	-0.0699085	-0.0140312	0.0749936	0.180559	0.207326	0.190266	0.0941918	0.00593771	-0.0471882	-0.101879	-0.188277	-0.207542	-0.114576	-0.035072	0.0104201	-0.0127795	-0.102341	-0.181546	-0.116487	0.0373015	0.142228	0.119688	0.0446835
-0.0269992	-0.045975	-0.17357	0.214122	0.124177	-0.224174	-0.00777041	0.0430382	-0.0479796	-0.121014	-0.230381	-0.338697	-0.204833	0.0265751	0.225422	0.234873	0.15912	0.104111	0.0567703	-0.0286155	-0.0965567	-0.13187	-0.0458342	0.050617	0.0362412	-0.0628287	-0.116222	-0.0865935	-0.00746004	0.083701	0.159799	0.171735	0.101777	0.0197756	-0.0564685	-0.0940884	-0.141476	-0.187577	-0.175584	-0.0778008	-0.0169769	-0.0188855	-0.0845131	-0.198706	-0.235708	-0.130237	0.0247936	0.11194	0.0510241	0.00655628
0.0134777	-0.0446111	-0.217853	0.271694	0.10965	-0.17416	-0.029942	-0.0515449	-0.124262	-0.175262	-0.267408	-0.356673	-0.19432	0.0465103	0.183332	0.158815	0.0984628	0.0930564	0.0413331	-0.0406867	-0.121523	-0.122167	-0.0471833	0.0103009	-0.0652628	-0.169404	-0.172748	-0.0896918	0.0191529	0.102071	0.132051	0.098822	0.0157085	-0.0683791	-0.135353	-0.133176	-0.161408	-0.192581	-0.157906	-0.0438768	-0.0257393	-0.0640344	-0.179067	-0.286257	-0.269584	-0.101176	0.0141682	0.0538051	-0.00434717	-0.0266069
-0.000713051	-0.0345268	-0.224559	0.200906	0.0621186	-0.0984695	-0.0431244	-0.136126	-0.168863	-0.172254	-0.265081	-0.281591	-0.14746	0.0614295	0.148596	0.0809369	0.0712291	0.062811	-0.0239109	-0.0794757	-0.108428	-0.0992498	-0.0377351	-0.0493487	-0.187079	-0.259161	-0.210941	-0.083494	0.0245746	0.0888435	0.0705862	-0.00135894	-0.0673737	-0.107635	-0.144565	-0.14211	-0.133586	-0.160189	-0.0797437	-0.0187448	-0.0362127	-0.118943	-0.230113	-0.288126	-0.246461	-0.0943564	0.00610887	-0.0119842	-0.0449535	0.00258282
0.0385011	-0.0392849	-0.211367	0.11421	0.000530232	0.0148563	-0.0401265	-0.194892	-0.219522	-0.211443	-0.259779	-0.204002	-0.0732391	0.0743893	0.0840221	0.0143781	0.0407125	0.0472293	-0.00584379	-0.0749669	-0.0965098	-0.0636313	-0.0166561	-0.113452	-0.26982	-0.330527	-0.206524	-0.0713003	0.0347291	0.0444759	0.00118684	-0.0803235	-0.125969	-0.171105	-0.145863	-0.131622	-0.116426	-0.0882215	-0.0244826	-0.000520291	-0.0594099	-0.157745	-0.256095	-0.278273	-0.168942	-0.0557321	-0.0139169	-0.0564322	-0.0428907	0.0225231
0.0684314	-0.0127639	-0.193838	0.0186539	0.0222959	0.132449	-0.0315543	-0.204687	-0.181468	-0.159914	-0.172933	-0.127101	0.0230365	0.0837314	0.0180511	-0.0382849	0.03776	0.0237837	-0.0288726	-0.0754501	-0.0641761	0.00485658	-0.00412117	-0.161817	-0.333631	-0.308305	-0.183405	-0.0312733	0.0317764	0.00983501	-0.0713342	-0.144474	-0.181815	-0.167408	-0.1383	-0.123072	-0.0850846	-0.0295177	0.0241301	0.0127694	-0.0773346	-0.174656	-0.214915	-0.199346	-0.099157	-0.0175915	-0.0302892	-0.08373	-0.0530741	0.00375979
0.0789696	-0.0443284	-0.145888	-0.0384892	0.0623673	0.244632	-0.00622824	-0.240899	-0.185652	-0.131432	-0.0741925	-0.00823928	0.106911	0.0760997	-0.0496016	-0.0912148	-0.00635382	0.0141455	-0.0494195	-0.0582341	0.000708006	0.0657756	0.0318822	-0.17273	-0.321372	-0.277473	-0.123583	0.00740218	0.00864145	-0.0395722	-0.142765	-0.173683	-0.186128	-0.182717	-0.121882	-0.0745216	-0.02725	0.0415049	0.0835429	0.0246259	-0.0727707	-0.148524	-0.169669	-0.101189	-0.0156504	0.00884263	-0.0449635	-0.0986287	-0.0428206	-8.28748e-05
0.0645166	-0.0491739	-0.0713174	-0.00875911	0.174735	0.365856	0.0164716	-0.199985	-0.104933	-0.0338896	0.0171944	0.107857	0.154567	0.0704709	-0.0889667	-0.116681	-0.0306534	-0.0130299	-0.0296828	0.000453262	0.0793458	0.129343	0.0448158	-0.169887	-0.283679	-0.171926	-0.0445817	0.0220773	-0.0191327	-0.0974045	-0.176572	-0.218776	-0.179207	-0.136253	-0.0691952	-0.0213536	0.0429994	0.108066	0.11103	0.0261129	-0.0647893	-0.112659	-0.0983955	-0.0135652	0.0585319	0.0451445	-0.03487	-0.102123	-0.0602135	-0.0198593
0.0178051	-0.0411827	0.0437323	0.0838167	0.257808	0.387026	0.047971	-0.127958	-0.0679138	0.0438368	0.102543	0.191707	0.197031	0.0522335	-0.113808	-0.115732	-0.0295711	-0.020343	0.00365988	0.0717955	0.148932	0.190499	0.0481786	-0.134225	-0.175593	-0.068915	0.0183676	0.0376685	-0.0466216	-0.140591	-0.188873	-0.196457	-0.146794	-0.083164	-0.0285237	0.0218755	0.0900143	0.143613	0.120622	0.0236752	-0.0529877	-0.0600411	-0.0170227	0.0719057	0.126719	0.0635954	-0.0409898	-0.105507	-0.0595361	-0.0198048
-0.0119706	-0.0595529	0.168903	0.152702	0.315934	0.344168	0.0688995	-0.0287911	0.0240532	0.0973699	0.173815	0.254892	0.204307	0.0429987	-0.102836	-0.0868847	-0.0203699	-0.00251856	0.0649509	0.142649	0.234854	0.216678	0.0627257	-0.0796181	-0.0706351	0.0412741	0.0666575	0.00774189	-0.0686559	-0.165551	-0.174565	-0.138674	-0.0804902	-0.0290591	0.0350249	0.0893746	0.1455	0.177251	0.124013	0.0173569	-0.0308042	-0.018947	0.0571912	0.156847	0.185077	0.0928436	-0.0425827	-0.0899797	-0.0422754	0.0140814
-0.0166334	-0.0450442	0.269651	0.176984	0.283382	0.32237	0.0784457	0.0314163	0.0966576	0.148677	0.224558	0.283685	0.2009	0.0267886	-0.0863535	-0.0741311	-0.0127886	0.0463382	0.145432	0.227006	0.238988	0.190092	0.0693161	-0.0130521	0.0460282	0.111113	0.0826149	-0.00713167	-0.089957	-0.15097	-0.137327	-0.104091	-0.00973428	0.040214	0.0987445	0.141897	0.16459	0.164952	0.096855	0.00417933	-0.021834	0.0268509	0.126627	0.212509	0.185898	0.0724037	-0.0435559	-0.0472386	0.00889717	0.0806599
-0.0411178	-0.0111282	0.325013	0.197069	0.266012	0.260798	0.0946236	0.103893	0.136912	0.165801	0.235974	0.260382	0.166491	0.0100509	-0.0547587	-0.0154516	0.0498674	0.113386	0.21276	0.24699	0.224217	0.145955	0.044508	0.0342409	0.13428	0.145725	0.0941915	-0.00364883	-0.066585	-0.105354	-0.0726201	-0.0356305	0.0370796	0.102073	0.138191	0.155878	0.160071	0.125827	0.0483611	-0.0102743	0.00874156	0.0774591	0.158187	0.223257	0.181679	0.0568961	-0.0239929	0.0149958	0.0866583	0.151883
[truncated: 130 more columns]

## Sheet: Fig. 2a_axes
Gate time t (ps)	Inter-pulse time tau (ps)
3.2	4
3.3	4.1
3.4	4.2
3.5	4.3
3.6	4.4
3.7	4.5
3.8	4.6
3.9	4.7
4	4.8
4.1	4.9
4.2	5
4.3	5.1
4.4	5.2
4.5	5.3
4.6	5.4
4.7	5.5
4.8	5.6
4.9	5.7
5	5.8
5.1	5.9
5.2	6
5.3	6.1
5.4	6.2
5.5	6.3
5.6	6.4
5.7	6.5
5.8	6.6
5.9	6.7
6	6.8
6.1	6.9
6.2	7
6.3	7.1
6.4	7.2
6.5	7.3
6.6	7.4
6.7	7.5
6.8	7.6
6.9	7.7
7	7.8
7.1	7.9
7.2	8
7.3	8.1
7.4	8.2
7.5	8.3
7.6	8.4
7.7	8.5
7.8	8.6
7.9	8.7
8	8.8
8.1	8.9
8.2	9
8.3	9.1
8.4	9.2
8.5	9.3
8.6	9.4
8.7	9.5
8.8	9.6
8.9	9.7
9	9.8
9.1	9.9
9.2	10
9.3	10.1
9.4	10.2
9.5	10.3
9.6	10.4
9.7	10.5
9.8	10.6
9.9	10.7
10	10.8
10.1	10.9
10.2	11
10.3	11.1
10.4	11.2
10.5	11.3
10.6	11.4
10.7	11.5
10.8	11.6
10.9	11.7
11	11.8
11.1	11.9
11.2	12
11.3	12.1
11.4	12.2
11.5	12.3
11.6	12.4
11.7	12.5
11.8	12.6
11.9	12.7
12	12.8
12.1	12.9
12.2	13
12.3	13.1
12.4	13.2
12.5	13.3
12.6	13.4
12.7	13.5
12.8	13.6
12.9	13.7
13	13.8
13.1	13.9
13.2
13.3
13.4
13.5
13.6
13.7
13.8
13.9
14
14.1
14.2
14.3
14.4
14.5
14.6
14.7
14.8
14.9
15
15.1
15.2
15.3
15.4
15.5
15.6
15.7
15.8
15.9
16
16.1
16.2
16.3
16.4
16.5
16.6
16.7
16.8
16.9
17
17.1
17.2
17.3
17.4
17.5
17.6
17.7
17.8
17.9
18
18.1
18.2
18.3
18.4
18.5
18.6
18.7
18.8
18.9
19
19.1
19.2
19.3
19.4
19.5
19.6
19.7
19.8
19.9
20
20.1
20.2
20.3
20.4
20.5
20.6
20.7
20.8
20.9
21
21.1

## Sheet: Fig. 2b
-0.313608	0.31712	-0.152606	-0.154884	-0.136203	-0.0810926	0.000553877	0.0905211	0.181445	0.25175	0.276309	0.117472	-0.464128	-0.0504783	-0.0135322	-0.0911002	-0.37578	0.132679	-0.13468	-0.235599	-0.212928	-0.146312	-0.0429003	0.0745594	0.192044	0.290219	0.342422	0.269147	-0.2446	-0.302757	0.0422709	-0.0713746	-0.193316	-0.109366	-0.1339	-0.319524	-0.298829	-0.225478	-0.105375	0.0376888	0.182641	0.309517	0.392095	0.411568	-0.0631546	-0.480087	-0.188708	-0.0271526	-0.155237	-0.319612
-0.285889	-0.16435	-0.167221	-0.158724	-0.122998	-0.0483258	0.0486027	0.155765	0.252996	0.302304	0.132402	-0.485697	0.0223565	0.0567598	-0.0366692	-0.11284	-0.404158	-0.130803	-0.24076	-0.233434	-0.192044	-0.104444	0.0138218	0.14363	0.267523	0.351057	0.371349	-0.302253	-0.224673	0.124874	-0.000226586	-0.110486	-0.235914	-0.121815	-0.328651	-0.331005	-0.284542	-0.181936	-0.0386833	0.120242	0.274585	0.394046	0.448892	0.00765358	-0.437582	-0.0925227	0.0587362	-0.0878525	-0.220745	-0.251158
-0.243291	-0.163708	-0.156974	-0.140106	-0.0896022	-0.00414149	0.100768	0.212424	0.290823	0.304129	-0.489575	0.0654834	0.114716	0.019713	-0.0606118	-0.132956	-0.41667	-0.218656	-0.219021	-0.200126	-0.145028	-0.0482377	0.0717019	0.200755	0.309781	0.360209	0.0752769	-0.184995	0.187009	0.0682654	-0.0430639	-0.143454	-0.260498	-0.293467	-0.315106	-0.297344	-0.23035	-0.112437	0.0351838	0.192158	0.334504	0.424836	0.442233	-0.476061	-0.0212739	0.140823	-0.00626888	-0.143077	-0.267586	-0.364363
-0.16245	-0.159391	-0.149862	-0.120519	-0.0522155	0.0436556	0.155803	0.258912	0.306244	0.188683	0.0433787	0.161707	0.0684164	-0.0182402	-0.0923968	-0.161052	-0.205539	-0.2161	-0.206521	-0.173565	-0.0990307	0.00907603	0.133774	0.258107	0.341604	0.357465	-0.462236	0.237085	0.126788	0.0117069	-0.0909491	-0.185952	-0.47555	-0.303437	-0.304821	-0.264678	-0.172948	-0.039363	0.112953	0.26576	0.386631	0.440672	0.0850453	-0.102543	0.212299	0.065219	-0.0751259	-0.204935	-0.428312	-0.392749
-0.168177	-0.165773	-0.149509	-0.0974446	-0.0100201	0.0960599	0.209202	0.292221	0.311078	-0.389338	0.153814	0.117195	0.0182905	-0.064149	-0.13745	-0.384125	-0.231042	-0.232968	-0.211342	-0.151347	-0.0491818	0.0748489	0.206357	0.318756	0.372482	0.197042	-0.0980992	0.187827	0.0630916	-0.0523036	-0.154192	-0.485958	-0.307742	-0.329154	-0.307628	-0.234831	-0.110612	0.0421828	0.201888	0.34601	0.437689	0.453739	-0.370997	0.146224	0.134756	-0.017145	-0.155803	-0.391081	-0.284101	-0.426633
-0.171375	-0.169335	-0.136581	-0.0632805	0.0329305	0.139036	0.239489	0.298238	0.297822	-0.500741	0.109441	0.059353	-0.0362286	-0.11114	-0.406295	0.141667	-0.250264	-0.244172	-0.201234	-0.111065	0.0100831	0.14032	0.265181	0.353839	0.37816	-0.253839	-0.144348	0.11999	-0.00961732	-0.119965	-0.456021	0.0406848	-0.336782	-0.337538	-0.287576	-0.181269	-0.0344285	0.125315	0.278248	0.398087	0.453663	0.241755	-0.385249	0.0659617	0.0451913	-0.102241	-0.341893	-0.137953	-0.317321	-0.429065
-0.156445	-0.150352	-0.106042	-0.0315836	0.0540282	0.143857	0.221878	0.260574	0.245934	-0.441319	0.0417925	-0.000314703	-0.0746475	-0.454791	0.195456	0.156219	-0.229179	-0.214476	-0.156495	-0.0592397	0.0535373	0.165937	0.264728	0.324094	0.330186	-0.183472	-0.226863	0.0402442	-0.0703046	-0.397413	-0.0250755	0.176083	-0.303802	-0.286971	-0.220003	-0.106332	0.0306647	0.167598	0.288356	0.370632	0.392397	0.0230111	-0.486216	-0.0338746	-0.0359391	-0.26571	-0.224862	0.128726	-0.272508	-0.357591
-0.120569	-0.116566	-0.0814325	-0.0285498	0.0316969	0.096853	0.153638	0.494348	0.330249	-0.358875	-0.0244084	-0.0328424	-0.492708	0.110864	0.647822	0.224849	-0.160398	-0.148892	-0.102052	-0.0309668	0.0462865	0.121878	0.187097	0.227895	0.542082	-0.0732754	-0.320556	-0.0185926	-0.325264	-0.124836	0.459152	0.267535	-0.200718	-0.183988	-0.130488	-0.04786	0.0445116	0.132301	0.206609	0.252845	0.319147	0.162135	-0.398337	-0.120405	-0.183535	-0.338155	0.196689	0.234139	-0.142649	-0.220984
-0.0865181	-0.0974698	-0.0870972	-0.0624496	-0.0264476	0.0193102	0.377115	0.659202	0.420997	-0.286996	-0.0591012	-0.444884	0.0367321	0.630363	0.740018	0.316667	-0.0789527	-0.0875881	-0.0742069	-0.046148	-0.0115433	0.0276813	0.071425	0.41824	0.549799	0.0360524	-0.389542	-0.274144	-0.207805	0.339816	0.694549	0.398615	-0.0731244	-0.0768127	-0.0616692	-0.0321375	0.00245468	0.0373364	0.0701158	0.156219	0.369839	0.307779	-0.292988	-0.278399	-0.42132	0.0721299	0.555929	0.388557	0.019927	-0.0730111
-0.0830564	-0.111682	-0.120368	-0.109995	-0.0829179	0.270078	0.568177	0.635725	0.468278	-0.253046	-0.477946	-0.000289527	0.571324	0.983635	0.811052	0.378726	-0.0322759	-0.0648792	-0.082792	-0.0863922	-0.0779834	-0.0538268	0.294411	0.450101	0.394801	0.106974	-0.348892	-0.239376	0.281168	0.754658	0.795821	0.500063	0.0164275	-0.0122608	-0.0346047	-0.0488167	-0.0557528	-0.0552115	0.0165408	0.240232	0.282263	0.14071	-0.118807	-0.299459	0.0230488	0.470846	0.671828	0.514212	0.142082	0.0289023
-0.116994	-0.147407	-0.151485	-0.131634	0.218202	0.519361	0.599975	0.451511	0.0950151	0.00779204	0.0246475	0.547709	0.9071	1	0.815332	0.373943	-0.0446375	-0.0841138	-0.10642	-0.110549	-0.0957704	0.245859	0.402857	0.35788	0.118026	-0.0399924	-0.0221803	0.212437	0.659403	0.870342	0.821375	0.519071	0.0282477	-0.00950403	-0.0420443	-0.0652064	-0.0789023	-0.0205942	0.193983	0.235373	0.10005	-0.0812815	-0.0662638	-0.0340005	0.325629	0.631495	0.708761	0.549232	0.172596	0.0514476
-0.16148	-0.169499	-0.14577	0.213381	0.523653	0.612009	0.471161	0.118265	0.0250629	0.0260826	0.0320368	0.536329	0.872734	0.946123	0.751322	0.310498	-0.0967774	-0.114766	-0.10895	-0.0799345	0.273792	0.436757	0.393253	0.150201	-0.0193605	-0.0221803	-0.0151561	0.203625	0.6303	0.821626	0.76007	0.455224	-0.0274799	-0.0471929	-0.0540786	-0.0490307	0.0252895	0.247759	0.28857	0.145707	-0.0510448	-0.0599698	-0.0569361	-0.0391868	0.302518	0.58964	0.652455	0.486996	0.114489	0.00721299
-0.174585	-0.149031	0.219751	0.543605	0.642661	0.507465	0.156017	0.0569235	0.041352	0.0227719	0.00527442	0.485788	0.803751	0.867951	0.674673	0.247608	-0.132452	-0.113192	-0.0634567	0.314464	0.49679	0.46255	0.219247	0.0393882	0.0135952	-0.0130539	-0.0332326	0.157503	0.560234	0.736518	0.671173	0.375352	-0.0846425	-0.0693983	-0.0351334	0.072004	0.323011	0.380589	0.240786	0.0339502	0.000918933	-0.0331319	-0.0592397	-0.0724824	0.240609	0.506533	0.559164	0.396249	0.0398792	-0.0380287
-0.147105	0.216944	0.540647	0.643731	0.510826	0.160108	0.0632175	0.0488167	0.0260574	0.000440584	-0.0222558	0.457427	0.778449	0.84718	0.660486	0.154796	-0.196123	-0.0695619	0.313167	0.506042	0.480841	0.241868	0.0641113	0.0380161	0.00464502	-0.0289401	-0.0551989	0.132351	0.535612	0.714703	0.653588	0.365597	-0.114413	-0.0471173	0.067787	0.333359	0.405828	0.275541	0.0726083	0.0391239	-0.00176234	-0.0425352	-0.0749748	-0.0930388	0.21819	0.48507	0.540408	0.382377	0.035146	-0.0288016
-0.32787	0.343291	0.60141	0.460448	0.105828	0.012928	0.0151183	0.0167044	0.0147029	0.0129658	0.0157351	0.516151	0.846047	0.619235	0.0832578	-0.45445	-0.306785	-0.0108887	0.445368	0.410901	0.170859	0.000742699	-0.00488419	-0.00765358	-0.00991944	-0.0096425	-0.00260574	0.211971	0.628802	0.776813	0.312122	-0.184089	-0.382345	-0.314552	0.263696	0.322231	0.189829	-0.00482125	-0.0177367	-0.0262714	-0.0304003	-0.0299597	-0.0220418	-0.00602971	0.326208	0.595947	0.506193	0.0622734	-0.384199	-0.354494
-0.343416	0.357125	0.385486	0.0212487	-0.0729859	-0.0579809	-0.024572	0.0154079	0.055287	0.0956697	0.129028	0.637978	0.484894	-0.0363797	-0.47371	-0.0590634	-0.312462	0.0324522	0.302329	0.048716	-0.119801	-0.10647	-0.0689199	-0.0166541	0.0392875	0.095292	0.144738	0.376435	0.618051	0.170972	-0.282578	-0.317787	-0.0946626	-0.251045	0.19256	0.0378273	-0.157717	-0.149975	-0.114942	-0.0575151	0.00981873	0.0785498	0.141654	0.187437	0.51678	0.342535	-0.059781	-0.443885	-0.241201	-0.497823
-0.322973	0.329519	-0.0480614	-0.148212	-0.134932	-0.0886833	-0.0169688	0.0626888	0.143353	0.212236	0.248049	0.365798	-0.157125	-0.371236	0.00266868	-0.0751762	-0.357591	0.112122	-0.0465509	-0.224723	-0.21104	-0.157012	-0.067208	0.0383056	0.145342	0.240055	0.301146	0.476208	0.0295191	-0.404126	-0.238205	-0.0423968	-0.160901	-0.14533	-0.0787638	-0.291969	-0.284554	-0.230211	-0.131269	-0.00677241	0.123376	0.24246	0.329695	0.366151	0.178776	-0.202593	-0.462973	-0.199182	-0.107389	-0.374421
-0.284957	-0.0807779	-0.18721	-0.182326	-0.146312	-0.0705312	0.028424	0.135788	0.236883	0.301183	0.311115	-0.241151	-0.28001	0.0822382	-0.0228474	-0.110209	-0.410141	-0.0779582	-0.271173	-0.270279	-0.22889	-0.13828	-0.0141113	0.122092	0.253122	0.350403	0.389149	-0.0644889	-0.499917	-0.143605	0.0266365	-0.0966012	-0.233082	-0.110121	-0.349849	-0.362261	-0.321501	-0.221576	-0.0770267	0.0865685	0.247357	0.37821	0.450504	0.208673	-0.320682	-0.352442	-0.113998	-0.0576284	-0.199597	-0.263041
-0.252404	-0.197457	-0.198061	-0.178172	-0.120254	-0.0250881	0.088998	0.209051	0.303399	0.338268	-0.2286	-0.219524	0.153197	0.0413771	-0.0587991	-0.148175	-0.449316	-0.270267	-0.282238	-0.261568	-0.195179	-0.0819109	0.0568605	0.203223	0.330791	0.402555	0.286745	-0.436678	-0.0643505	0.105098	-0.028852	-0.151485	-0.288646	-0.341176	-0.377455	-0.363671	-0.290609	-0.159617	0.00619335	0.182528	0.344298	0.45569	0.491881	-0.253663	-0.262185	-0.0212487	0.0247357	-0.133031	-0.277253	-0.392923
-0.193794	-0.201825	-0.191868	-0.155337	-0.0772784	0.0302996	0.152858	0.269663	0.337588	0.338255	-0.236833	0.207767	0.100315	-0.00633182	-0.100352	-0.187324	-0.289464	-0.278575	-0.27252	-0.230992	-0.141062	-0.0131168	0.131911	0.275818	0.381093	0.416251	-0.21566	-0.00579053	0.174648	0.0378776	-0.0892372	-0.206961	-0.444013	-0.365156	-0.37578	-0.332943	-0.229431	-0.0772029	0.0973439	0.272407	0.4161	0.49173	0.302228	-0.33536	0.0602593	0.107163	-0.0558535	-0.208635	-0.378803	-0.438753
-0.200894	-0.200843	-0.180274	-0.122684	-0.0270141	0.0886078	0.21177	0.310473	0.346551	-0.100441	0.197218	0.153877	0.041503	-0.0586103	-0.148162	-0.467839	-0.274496	-0.284139	-0.260234	-0.192623	-0.0784114	0.0612915	0.208686	0.339074	0.412148	0.411292	-0.347583	0.237928	0.10005	-0.0346173	-0.156294	-0.37675	-0.347357	-0.381827	-0.364388	-0.288331	-0.154431	0.0140106	0.191843	0.355665	0.468681	0.502606	-0.129192	-0.00636959	0.184655	0.0162764	-0.141893	-0.321551	-0.309454	-0.469338
-0.197608	-0.19285	-0.157377	-0.0803374	0.0235146	0.137827	0.248439	0.320632	0.33035	-0.47038	0.14494	0.0891994	-0.019713	-0.109756	-0.430465	0.00120846	-0.284265	-0.279544	-0.234592	-0.140282	-0.00988167	0.132389	0.270468	0.374937	0.41357	0.00785498	-0.0990307	0.161241	0.0194361	-0.107351	-0.329141	-0.165395	-0.369499	-0.377998	-0.330816	-0.223074	-0.0684542	0.104267	0.272608	0.410536	0.484416	0.477518	-0.462069	0.117107	0.0873741	-0.0752518	-0.256609	-0.303651	-0.341717	-0.467277
-0.176322	-0.166641	-0.119499	-0.0383182	0.0566591	0.154771	0.24149	0.288192	0.214199	-0.474457	0.0733006	0.0215634	-0.0687311	-0.378701	-0.0547457	0.12782	-0.25929	-0.242611	-0.181772	-0.0776939	0.0468152	0.171752	0.282981	0.354267	0.363595	-0.225529	-0.185448	0.0735901	-0.0526561	-0.266944	-0.234907	0.14786	-0.339829	-0.32573	-0.257956	-0.138432	0.0108258	0.163293	0.300315	0.39864	0.433384	0.185473	-0.435793	0.0106747	-0.00546324	-0.178411	-0.391561	0.105577	-0.309063	-0.402436
-0.134982	-0.125327	-0.0824396	-0.0183283	0.051863	0.123376	0.184391	0.218014	0.297596	-0.389494	-0.00192598	-0.0269637	-0.323112	-0.133031	0.450378	0.189829	-0.190496	-0.171891	-0.115534	-0.0303374	0.0626007	0.150944	0.225315	0.266516	0.322445	-0.115282	-0.286959	-0.00162387	-0.199484	-0.325994	0.208698	0.222508	-0.245468	-0.223061	-0.159353	-0.0609391	0.0510322	0.157565	0.246878	0.303323	0.30997	0.108837	-0.443599	-0.0910624	-0.101334	-0.494847	-0.0154834	0.185033	-0.197281	-0.273578
-0.0899043	-0.0911128	-0.0689955	-0.0336229	0.00800604	0.0545569	0.101611	0.444436	0.393719	-0.306433	-0.0550982	-0.278525	-0.20102	0.353021	0.698968	0.283258	-0.100856	-0.0958459	-0.0661254	-0.0205186	0.0281722	0.0752014	0.116163	0.201536	0.404645	0.00395267	-0.374358	-0.151712	-0.402111	0.0988041	0.591906	0.346488	-0.115408	-0.104066	-0.0695368	-0.0175604	0.038356	0.0889099	0.130098	0.153625	0.211556	0.261644	-0.321702	-0.198678	-0.435001	-0.130564	0.329116	0.324157	-0.0391616	-0.118706
-0.0667296	-0.0848691	-0.0854607	-0.0724446	-0.0486657	-0.0111908	0.344147	0.497419	0.431861	-0.251611	-0.313306	-0.238004	0.29319	0.780211	0.782855	0.364703	-0.0308409	-0.0475705	-0.0505287	-0.0431898	-0.0305388	-0.0134441	0.0696626	0.295204	0.328424	0.0978348	-0.469186	-0.434102	0.0386329	0.498426	0.74864	0.46498	-0.00213998	-0.0117573	-0.0140861	-0.0102719	-0.0048716	0.000427996	0.00628147	0.0725076	0.189262	0.132905	-0.19611	-0.451128	-0.182452	0.239942	0.613129	0.462538	0.104783	0.0109139
-0.0794058	-0.106269	-0.113557	-0.103147	-0.0749874	0.278273	0.442183	0.396966	0.151083	-0.0156344	-0.1893	0.281005	0.754796	0.986782	0.819235	0.394335	-0.0105363	-0.0407729	-0.0602593	-0.0687815	-0.0691591	0.000566465	0.223527	0.267485	0.128285	-0.0607377	-0.0540408	0.0384189	0.482616	0.841516	0.808409	0.524157	0.0504406	0.0267497	0.00310926	-0.0180765	-0.036858	-0.0527442	-0.0010574	0.113985	0.0677367	-0.0955186	-0.0935297	-0.072218	0.238104	0.592346	0.681609	0.538935	0.180539	0.0763721
-0.11566	-0.13142	-0.122558	-0.0905086	0.267069	0.435461	0.397394	0.158245	-0.00805639	-0.00703676	0.00406596	0.520217	0.874119	0.967145	0.790156	0.36245	-0.039212	-0.061216	-0.0686934	-0.064149	0.00939074	0.23215	0.274773	0.134038	-0.0601838	-0.0643505	-0.0536757	0.175415	0.619046	0.831445	0.790911	0.503663	0.0318983	0.0138973	-0.00144763	-0.0133938	-0.0246224	0.0257679	0.134504	0.0797583	-0.0944738	-0.107163	-0.102971	-0.0775932	0.278764	0.58609	0.671274	0.526473	0.169486	0.069713
-0.141465	-0.129897	-0.0879406	0.283258	0.462538	0.430702	0.194109	0.0236027	0.00998238	-0.00196375	-0.00746475	0.489048	0.82427	0.90433	0.723741	0.303134	-0.079922	-0.0738671	-0.0496349	0.0464753	0.287047	0.337852	0.196563	-0.00725076	-0.0325151	-0.0528827	-0.0603348	0.14864	0.572369	0.769134	0.721224	0.436946	-0.020569	-0.0138721	0.00191339	0.0208333	0.0966893	0.219486	0.165974	-0.0189451	-0.0548212	-0.0853097	-0.100516	-0.0959718	0.239502	0.528953	0.602958	0.45637	0.108308	0.0280967
-0.130501	-0.0891994	0.289036	0.478651	0.454066	0.220645	0.0510574	0.0333207	0.00877392	-0.0152064	-0.0330564	0.453298	0.782477	0.861027	0.684114	0.275101	-0.0872734	-0.055136	0.0568983	0.317346	0.384038	0.25029	0.0471173	0.0151183	-0.0224446	-0.0561052	-0.0776561	0.118265	0.532276	0.723905	0.675869	0.39825	-0.0440081	-0.0145141	0.0263469	0.129066	0.276045	0.237223	0.0562689	0.0144008	-0.033434	-0.0771652	-0.107037	-0.117334	0.2054	0.486178	0.556495	0.412148	0.0738041	0.0112412
-0.33317	0.273741	0.457452	0.431898	0.198401	0.0317598	0.0235901	0.0112412	-0.00416667	-0.0170443	-0.0222432	0.476007	0.812059	0.822885	0.356999	-0.150932	-0.413579	-0.0343026	0.286896	0.355954	0.227442	0.0311178	0.0107503	-0.0120594	-0.0345544	-0.0511329	-0.0556898	0.154758	0.577266	0.76863	0.547344	0.090924	-0.348414	-0.138394	0.0916793	0.2411	0.210272	0.0392497	0.0100453	-0.0221047	-0.0518756	-0.074144	-0.0828172	-0.0749622	0.259705	0.543215	0.606508	0.305551	-0.126221	-0.117208
-0.356256	0.334328	0.372356	0.131143	-0.0364804	-0.0342774	-0.0210222	-0.0030715	0.0157603	0.0383308	0.0627895	0.575818	0.714678	0.257578	-0.218366	-0.348061	-0.282704	-0.0111657	0.269134	0.131156	-0.0626385	-0.0672961	-0.057855	-0.0371098	-0.0108761	0.0206571	0.0561304	0.289162	0.710952	0.434038	0.00999496	-0.406965	-0.265458	-0.310725	0.138079	0.0915785	-0.0783359	-0.090496	-0.0884693	-0.0702417	-0.0410373	-0.00436808	0.0377769	0.079003	0.42208	0.571979	0.207654	-0.175365	-0.475191	-0.39391
-0.344688	0.313784	0.056999	-0.116906	-0.113671	-0.0846677	-0.0331697	0.0266742	0.0889602	0.147898	0.18828	0.592913	0.13541	-0.321236	-0.287034	-0.0489678	-0.320355	0.0642372	0.0259441	-0.1768	-0.177002	-0.146211	-0.084139	-0.0052996	0.0783862	0.158421	0.220154	0.449975	0.289703	-0.112223	-0.48517	-0.2178	-0.10924	-0.211015	-0.0356873	-0.221979	-0.230589	-0.20462	-0.1411	-0.051712	0.0479355	0.145657	0.227165	0.275982	0.405614	0.0641113	-0.274736	-0.436376	-0.217296	-0.454799
-0.305224	0.00908862	-0.174459	-0.177367	-0.151372	-0.0879532	-0.000503525	0.0954557	0.189627	0.260234	0.287223	0.0342145	-0.423542	-0.202568	0.000314703	-0.0858635	-0.383089	-0.03215	-0.253122	-0.262664	-0.234277	-0.159215	-0.0491818	0.0751762	0.198351	0.298754	0.352883	0.171463	-0.230879	-0.420741	-0.152278	-0.06036	-0.193253	-0.0997482	-0.315194	-0.33969	-0.316541	-0.238469	-0.115055	0.031357	0.180149	0.309126	0.393139	0.407905	-0.0725705	-0.393734	-0.353298	-0.181684	-0.14465	-0.322419
-0.260171	-0.200151	-0.210247	-0.195972	-0.143102	-0.051649	0.0598061	0.177795	0.279192	0.332289	0.028424	-0.498728	-0.122155	0.0684038	-0.0394512	-0.134982	-0.443288	-0.276536	-0.301032	-0.288545	-0.227694	-0.117422	0.0217397	0.169914	0.304557	0.392812	0.415559	-0.314577	-0.328713	-0.0688444	0.00230363	-0.128059	-0.272873	-0.336506	-0.386365	-0.385092	-0.323049	-0.200566	-0.0384693	0.138016	0.304683	0.429582	0.486015	-0.0291037	-0.498816	-0.254746	-0.103852	-0.0945116	-0.244147	-0.368404
-0.200743	-0.220632	-0.216427	-0.181974	-0.104708	0.00473313	0.129368	0.252266	0.336745	0.357465	-0.488877	-0.0606999	0.134126	0.0174723	-0.0880413	-0.185259	-0.407972	-0.305891	-0.309693	-0.271551	-0.18113	-0.048137	0.104557	0.258056	0.37962	0.435675	0.0302367	-0.261216	0.00844663	0.0745342	-0.0656344	-0.196098	-0.372168	-0.384816	-0.409437	-0.375604	-0.276624	-0.123212	0.0578046	0.242523	0.401171	0.497495	0.512714	-0.435471	-0.165647	-0.0164653	-0.017422	-0.181571	-0.344423	-0.440155
-0.216	-0.222797	-0.204255	-0.148225	-0.0518001	0.0671198	0.194789	0.305287	0.359743	0.184945	-0.0725705	0.190395	0.0721299	-0.0395267	-0.140055	-0.341453	-0.293429	-0.315018	-0.296727	-0.231181	-0.115206	0.0311304	0.187324	0.330904	0.423326	0.441176	-0.401196	0.0732377	0.143089	-0.00266868	-0.137475	-0.296274	-0.358044	-0.408257	-0.402353	-0.333598	-0.201989	-0.0291289	0.157754	0.334869	0.467233	0.522898	0.110436	-0.2321	0.065496	0.0617195	-0.107905	-0.280451	-0.369663	-0.48179
-0.213545	-0.210662	-0.177027	-0.101888	0.00406596	0.12247	0.240131	0.325705	0.349723	-0.260234	0.17855	0.122948	0.00620594	-0.0950151	-0.295833	-0.216402	-0.303474	-0.305715	-0.265068	-0.173653	-0.041075	0.10783	0.255438	0.374862	0.431319	0.275806	-0.269033	0.205425	0.0581319	-0.0800227	-0.23891	-0.339778	-0.383068	-0.40442	-0.367069	-0.266163	-0.112261	0.0664149	0.245217	0.398943	0.493114	0.505702	-0.229922	-0.00303374	0.137362	-0.0341264	-0.207427	-0.435472	-0.343605	-0.48659
-0.190949	-0.180929	-0.135146	-0.0526939	0.0475579	0.15175	0.246752	0.304028	0.304758	-0.502752	0.106055	0.0503399	-0.0514225	-0.243416	-0.274207	0.112299	-0.280954	-0.267321	-0.209076	-0.10467	0.0260448	0.16031	0.283069	0.368517	0.391075	-0.051284	-0.143353	0.113973	-0.0224068	-0.175428	-0.410425	0.0810297	-0.36284	-0.357402	-0.295695	-0.177946	-0.0234265	0.139829	0.291012	0.406546	0.4589	0.420808	-0.448788	0.0608384	0.0372231	-0.129104	-0.484834	-0.0853726	-0.327971	-0.435433
-0.148124	-0.135675	-0.089577	-0.0183535	0.0602216	0.138432	0.205526	0.239363	0.268139	-0.420344	0.0258182	-0.0106244	-0.19251	-0.344814	0.184693	0.162412	-0.217749	-0.196828	-0.136581	-0.0428877	0.0625504	0.163381	0.249056	0.299912	0.298112	-0.15744	-0.247445	0.0273162	-0.112676	-0.492506	-0.0177492	0.190055	-0.283585	-0.262135	-0.195305	-0.0880665	0.03857	0.162122	0.267951	0.33896	0.356231	0.228512	-0.493927	-0.0498615	-0.0568731	-0.391269	-0.199471	0.153311	-0.240509	-0.322432
-0.0967145	-0.0907477	-0.0596677	-0.0140861	0.034932	0.084781	0.127807	0.210813	0.364615	-0.331017	-0.0416667	-0.152379	-0.404581	0.0976334	0.596991	0.24922	-0.12753	-0.112966	-0.0709844	-0.00993202	0.0539023	0.112072	0.159668	0.183585	0.23434	-0.0350705	-0.347394	-0.0688822	-0.446568	-0.115773	0.350315	0.297495	-0.160964	-0.140597	-0.0921576	-0.0214627	0.0552996	0.124383	0.179041	0.210184	0.205791	0.184454	-0.362827	-0.156911	-0.320909	-0.303147	0.120556	0.267598	-0.0980614	-0.17184
-0.0581571	-0.0661128	-0.0571375	-0.0378525	-0.0132427	0.0159491	0.107339	0.333396	0.360272	-0.25963	-0.190496	-0.438507	0.0417296	0.512739	0.74747	0.339879	-0.042573	-0.0448389	-0.032364	-0.0106495	0.011858	0.032792	0.0509945	0.121589	0.232767	0.0748993	-0.457423	-0.416295	-0.173338	0.259932	0.659831	0.419486	-0.0359391	-0.0295947	-0.0128147	0.0113041	0.0344914	0.0517875	0.0629406	0.0648288	0.0735901	0.0937815	-0.236757	-0.441923	-0.354544	0.0327165	0.413646	0.403424	0.0530337	-0.0265232
-0.0497231	-0.0694486	-0.0745846	-0.0680136	-0.0533484	0.0308157	0.264136	0.310989	0.167711	-0.110738	-0.388909	0.0266113	0.481647	0.864804	0.806017	0.396161	0.00562689	-0.0122357	-0.0228474	-0.0277064	-0.0302618	-0.0310045	0.03322	0.154557	0.106697	-0.0639854	-0.187223	-0.177606	0.236027	0.60924	0.777316	0.506495	0.0481621	0.0400554	0.0304884	0.0197382	0.00594159	-0.0106873	-0.0275806	-0.021639	0.0112915	-0.0863671	-0.100126	-0.204016	0.0216516	0.373867	0.639262	0.505816	0.161178	0.0731244
-0.0706067	-0.0885196	-0.0890861	-0.0763595	0.00662135	0.240093	0.292296	0.157603	-0.0338117	-0.0370972	-0.0270645	0.494121	0.86002	0.969789	0.810297	0.397306	0.00526183	-0.0140735	-0.0265358	-0.0333585	-0.0386203	0.0188444	0.135335	0.0868077	-0.0835599	-0.0934038	-0.0863922	0.143731	0.595028	0.821249	0.797709	0.526939	0.068215	0.0576788	0.0427744	0.0243202	0.00142246	-0.0257175	-0.0317724	-0.0084718	-0.112966	-0.132616	-0.133963	-0.110801	0.248905	0.565937	0.665697	0.537223	0.195154	0.106344
-0.0985524	-0.0981495	-0.0780337	0.0159491	0.258056	0.315093	0.183019	-0.0105237	-0.0244965	-0.032792	-0.0293051	0.481433	0.834089	0.93215	0.766742	0.356067	-0.0255791	-0.0278953	-0.0201788	-0.00859768	0.0615559	0.182452	0.131558	-0.047495	-0.0745217	-0.0922961	-0.0917548	0.130816	0.572432	0.788771	0.758938	0.488457	0.0373364	0.0408233	0.0439074	0.0434794	0.0341893	0.035851	0.0562563	-0.0600453	-0.100441	-0.130677	-0.140131	-0.123943	0.228298	0.5375	0.631281	0.501473	0.164288	0.0864552
-0.105073	-0.0807779	0.0243202	0.280287	0.347457	0.220204	0.0274043	0.00727593	-0.0170821	-0.0366566	-0.0458837	0.451901	0.793681	0.88507	0.719285	0.316427	-0.047923	-0.02607	0.00658359	0.100529	0.240018	0.197847	0.0185926	-0.0180639	-0.0573263	-0.0880539	-0.101422	0.106898	0.535624	0.742573	0.708761	0.441566	0.00261833	0.0265483	0.0543303	0.0766113	0.105476	0.141793	0.0286254	-0.0207452	-0.0729985	-0.116516	-0.140446	-0.139388	0.198414	0.495859	0.582477	0.451813	0.121563	0.0590005
-0.0838369	0.0164023	0.275315	0.348943	0.22646	0.0372482	0.0219663	0.000251762	-0.0233887	-0.0415911	-0.0489426	0.450969	0.793807	0.883938	0.570544	0.113255	-0.13609	-0.00959214	0.0923212	0.245279	0.21532	0.0441465	0.0135826	-0.0227971	-0.0585222	-0.084932	-0.0945493	0.116314	0.545456	0.749748	0.710914	0.315471	-0.0972936	0.0288142	0.0611782	0.107402	0.161871	0.0622608	0.0215257	-0.0266113	-0.073502	-0.110209	-0.128072	-0.122936	0.216151	0.511342	0.592195	0.454217	0.0944612	0.0543051
-0.36853	0.245733	0.310587	0.185498	-0.00280715	-0.0104355	-0.0145519	-0.0166163	-0.0168177	-0.0103474	0.00438066	0.517951	0.861657	0.504872	0.0685297	-0.37213	-0.467278	-0.0493958	0.188066	0.156873	-0.00862286	-0.0267246	-0.0409743	-0.048716	-0.0502266	-0.0420191	-0.021639	0.208573	0.641516	0.644423	0.267019	-0.1393	-0.499338	-0.190597	0.0378902	0.0884693	-0.00451913	-0.030501	-0.0549094	-0.0707578	-0.0766113	-0.0706571	-0.050428	-0.0180514	0.331886	0.619058	0.432389	0.0705564	-0.298137	-0.204179
-0.367699	0.259051	0.120116	-0.0733132	-0.0789149	-0.0684038	-0.0406848	-0.00504783	0.0346299	0.0775302	0.114992	0.630841	0.397495	-0.0231873	-0.426957	-0.235473	-0.279935	0.00855992	0.0617195	-0.110272	-0.122268	-0.116	-0.0863671	-0.0410498	0.0120594	0.0693857	0.122936	0.361808	0.518102	0.15929	-0.208421	-0.463847	-0.227983	-0.283749	-0.0264602	-0.132062	-0.152643	-0.154305	-0.129569	-0.0821626	-0.0214502	0.0456697	0.111405	0.163696	0.503638	0.306747	-0.0171324	-0.331974	-0.405448	-0.367057
-0.335436	0.0659366	-0.138683	-0.148792	-0.136934	-0.0934668	-0.0268379	0.0489552	0.126888	0.19387	0.231848	0.290785	-0.128197	-0.495097	-0.188897	-0.0530841	-0.338885	-0.0102719	-0.201485	-0.220053	-0.209743	-0.16041	-0.0778701	0.0210851	0.12364	0.215458	0.277341	0.390244	0.0355237	-0.310524	-0.401867	-0.188595	-0.135171	-0.168668	-0.243089	-0.27636	-0.274157	-0.227455	-0.139262	-0.0257553	0.095934	0.209454	0.295305	0.336279	0.16362	-0.137966	-0.412307	-0.378196	-0.24611	-0.364225
-0.286795	-0.177165	-0.19533	-0.191075	-0.151762	-0.0748867	0.0233635	0.129318	0.227404	0.291654	0.270645	-0.214288	-0.408292	-0.118807	-0.0118958	-0.103877	-0.409412	-0.246513	-0.280753	-0.28113	-0.23682	-0.144449	-0.0205816	0.115093	0.244209	0.340282	0.381848	-0.0641742	-0.41166	-0.315974	-0.131949	-0.0857628	-0.22641	-0.291352	-0.350126	-0.364212	-0.323414	-0.225101	-0.0846173	0.0748489	0.231546	0.359063	0.43176	0.188079	-0.254192	-0.492852	-0.305753	-0.21148	-0.226284	-0.304708
-0.185561	-0.215181	-0.220065	-0.194713	-0.127593	-0.0261203	0.0918555	0.211996	0.305879	0.345632	-0.213532	-0.340143	-0.048137	0.0467523	-0.0617573	-0.16104	-0.501256	-0.299559	-0.315924	-0.289564	-0.210964	-0.0867447	0.0609013	0.212827	0.342082	0.416302	0.267737	-0.488584	-0.232729	-0.0576913	-0.0281848	-0.161304	-0.322482	-0.366088	-0.405429	-0.387928	-0.306055	-0.166918	0.00528701	0.186216	0.34927	0.461078	0.49898	-0.202027	-0.397286	-0.216579	-0.139338	-0.176246	-0.330274	-0.402607
-0.21255	-0.228625	-0.217258	-0.169285	-0.079708	0.035637	0.161543	0.277857	0.348729	0.35647	-0.350743	0.0104355	0.105639	-0.0107125	-0.116654	-0.249245	-0.287878	-0.32286	-0.315848	-0.260612	-0.152832	-0.00954179	0.147243	0.297054	0.4054	0.444361	-0.145506	-0.16571	0.0147533	0.0381042	-0.102581	-0.248275	-0.398345	-0.406788	-0.416819	-0.363595	-0.245204	-0.0794436	0.106332	0.288268	0.434605	0.512009	0.34149	-0.461631	-0.131861	-0.0578172	-0.103197	-0.269738	-0.463021	-0.4639
-0.217925	-0.220947	-0.193404	-0.125315	-0.0228348	0.0953172	0.216088	0.312991	0.353625	0.0214879	-0.00368832	0.157868	0.0390609	-0.0692095	-0.201901	-0.398705	-0.30647	-0.319814	-0.288935	-0.206898	-0.0793303	0.0702291	0.22257	0.35389	0.429154	0.430967	-0.495546	0.0770896	0.102568	-0.0413771	-0.188167	-0.477076	-0.376788	-0.413846	-0.391754	-0.304897	-0.160121	0.0168429	0.199924	0.364967	0.478462	0.51391	0.00315962	-0.201586	0.0197633	-0.0266994	-0.195204	-0.476832	-0.323489	-0.484826
-0.200529	-0.19353	-0.152581	-0.0735398	0.0280715	0.13604	0.238218	0.307591	0.320884	-0.319134	0.139199	0.0845921	-0.0242573	-0.150957	-0.45502	0.0214879	-0.29324	-0.287261	-0.236455	-0.1375	-0.00609265	0.133812	0.2661	0.366314	0.405879	0.19426	-0.274131	0.158736	0.0177492	-0.125277	-0.46114	-0.123829	-0.371652	-0.379562	-0.329771	-0.220745	-0.0679381	0.100718	0.262613	0.394512	0.467095	0.463016	-0.248212	-0.0574396	0.0450025	-0.118228	-0.393601	-0.24757	-0.328625	-0.453943
-0.161405	-0.149018	-0.103449	-0.0290408	0.0562185	0.14144	0.216541	0.259114	0.253336	-0.452122	0.0588243	0.0157981	-0.104066	-0.489243	-0.0525176	0.143404	-0.241503	-0.223074	-0.164099	-0.0673716	0.0468781	0.159177	0.25749	0.321727	0.331445	-0.0274169	-0.203411	0.0665156	-0.0662261	-0.387311	-0.212173	0.1714	-0.313016	-0.298741	-0.235511	-0.126347	0.00940332	0.147105	0.269436	0.357993	0.391327	0.359366	-0.37636	-0.0429632	-0.0496979	-0.308522	-0.349522	0.0561304	-0.269889	-0.363973
-0.109051	-0.098779	-0.061858	-0.00732628	0.0506923	0.107112	0.155035	0.17748	0.226045	-0.362198	-0.0173842	-0.067422	-0.437124	-0.128713	0.340244	0.216503	-0.158258	-0.138948	-0.0893253	-0.016075	0.0627643	0.134844	0.193706	0.225755	0.216793	-0.0805262	-0.308912	-0.0251762	-0.32641	-0.298452	0.128562	0.255262	-0.206697	-0.184063	-0.127996	-0.0435675	0.0518882	0.140773	0.213079	0.257931	0.26172	0.218807	-0.371337	-0.151045	-0.243832	-0.442216	-0.0633812	0.223162	-0.152203	-0.228197
-0.0607503	-0.0602719	-0.0418303	-0.0134567	0.0168681	0.0479104	0.0750252	0.148804	0.257654	-0.280199	-0.108145	-0.406247	-0.179431	0.262198	0.674912	0.306483	-0.0674597	-0.0585977	-0.0322885	0.00521148	0.0421954	0.0733635	0.0972432	0.105728	0.112236	0.0374622	-0.414554	-0.297457	-0.352442	0.0439703	0.437122	0.368781	-0.0817598	-0.0647281	-0.0321249	0.0119587	0.0562311	0.0916918	0.115685	0.124345	0.110259	0.0707075	-0.243933	-0.363998	-0.492524	-0.14747	0.215622	0.34387	-0.00748993	-0.0797331
-0.0344159	-0.04572	-0.0446626	-0.035788	-0.0232377	-0.00779204	0.0699648	0.197847	0.149144	-0.187852	-0.456892	-0.196073	0.228298	0.616402	0.77933	0.379922	0.0012714	-0.00415408	-0.00253021	0.0028575	0.00650806	0.00747734	0.00662135	0.022646	0.056999	-0.0465131	-0.305702	-0.360196	0.0144889	0.379431	0.692472	0.470544	0.0227467	0.0283359	0.0346173	0.0399924	0.0398666	0.0322633	0.0194612	0.00206445	-0.0225327	-0.053575	-0.0830942	-0.346438	-0.166289	0.166125	0.472923	0.457175	0.119134	0.0431269
-0.0370846	-0.0527316	-0.0564577	-0.0516239	-0.0429129	0.0303248	0.161254	0.122344	-0.0438192	-0.053852	-0.131974	0.235486	0.614539	0.903323	0.810801	0.41041	0.0286128	0.0159743	0.00584089	-0.00326032	-0.0144512	-0.0281596	-0.0203298	0.0140987	-0.0839879	-0.101334	-0.103311	0.035423	0.390055	0.683736	0.78361	0.524345	0.0770015	0.0761707	0.0681772	0.0529456	0.0293807	-0.00144763	-0.0356621	-0.0704557	-0.104041	-0.131005	-0.142007	-0.129028	0.190798	0.478512	0.642069	0.522092	0.190521	0.112399
-0.0580816	-0.0643756	-0.0567976	-0.0418177	0.0359265	0.168693	0.131533	-0.0346425	-0.0502769	-0.0584718	-0.0514602	0.467573	0.832956	0.945997	0.79494	0.394663	0.0173338	0.011858	0.00961732	0.00702417	-0.00132175	0.00541289	0.0346928	-0.0711103	-0.100504	-0.118958	-0.116541	0.111757	0.563507	0.793303	0.777946	0.519751	0.0762966	0.0809919	0.078361	0.0667296	0.0435926	0.00886203	-0.034076	-0.0806772	-0.124874	-0.156886	-0.165924	-0.146236	0.213406	0.533761	0.640823	0.523955	0.196752	0.123817
-0.07393	-0.0610146	-0.0345796	0.0570745	0.200025	0.167623	0.00202669	-0.019713	-0.0434164	-0.058862	-0.0599698	0.449257	0.804255	0.908988	0.754733	0.358598	-0.00662135	0.00616818	0.0239678	0.0378399	0.0613671	0.097646	-0.00994461	-0.0499874	-0.089854	-0.117497	-0.123565	0.0959718	0.538532	0.760196	0.739992	0.482893	0.0476586	0.0671576	0.083069	0.0891868	0.0785247	0.0482503	0.00186304	-0.0535498	-0.108585	-0.151095	-0.1696	-0.158724	0.192346	0.504821	0.606294	0.488129	0.165534	0.103499
-0.0680514	-0.0392749	0.0616566	0.216415	0.192548	0.0315332	0.0120342	-0.0149421	-0.0424723	-0.061644	-0.0668681	0.437991	0.788646	0.88935	0.717749	0.328084	-0.0147533	0.0123364	0.0433409	0.0875755	0.140672	0.0422205	0.00494713	-0.0394763	-0.0823263	-0.112739	-0.122243	0.0928877	0.530186	0.746123	0.720934	0.462022	0.0306521	0.0596928	0.0876636	0.103814	0.0979985	0.0673842	0.0180891	-0.0400554	-0.096853	-0.140886	-0.161732	-0.154582	0.191314	0.49757	0.592573	0.469398	0.14567	0.0878399
-0.167963	0.0435675	0.197873	0.177769	0.0208459	0.00746475	-0.00892497	-0.0261329	-0.0408484	-0.0463998	-0.0392749	0.47364	0.825151	0.690194	0.311581	-0.105967	-0.286757	0.0126511	0.0579305	0.119499	0.0314955	0.00507301	-0.0258056	-0.0550101	-0.0781596	-0.0883182	-0.0802996	0.146249	0.585952	0.786631	0.471349	0.0977467	-0.262273	0.013998	0.063935	0.0675982	0.0512085	0.0168303	-0.0255916	-0.0664149	-0.0993328	-0.1178	-0.115697	-0.0920947	0.260561	0.56216	0.597017	0.276158	-0.0802115	-0.00390232
-0.386382	0.158283	0.12923	-0.0297205	-0.0401687	-0.0447508	-0.0389854	-0.0270896	-0.0100453	0.0148288	0.0441969	0.564841	0.611015	0.242346	-0.147092	-0.492744	-0.416511	-0.0417422	0.0468278	-0.0425604	-0.0613041	-0.0749245	-0.0750126	-0.0628902	-0.0414023	-0.00970544	0.0298464	0.270317	0.695695	0.39319	0.0483635	-0.29781	-0.429128	-0.17826	-0.0212991	-0.0428877	-0.0691339	-0.0918807	-0.101108	-0.0938948	-0.0728348	-0.0393379	0.0046576	0.0520393	0.4053	0.507515	0.214376	-0.100969	-0.401829	-0.226385
-0.365811	0.0771903	-0.092359	-0.105879	-0.107037	-0.0851838	-0.0435171	0.00746475	0.0633812	0.118366	0.159265	0.51172	0.144814	-0.226196	-0.450355	-0.193353	-0.291365	-0.026221	-0.133145	-0.155879	-0.162185	-0.140924	-0.0918555	-0.026007	0.0474698	0.120833	0.180929	0.415811	0.277593	-0.0462739	-0.353764	-0.39514	-0.245128	-0.20462	-0.153361	-0.188998	-0.204456	-0.189879	-0.142195	-0.0700277	0.0147659	0.101888	0.17855	0.229972	0.373691	0.102228	-0.174383	-0.42364	-0.390734	-0.301536
-0.321929	-0.13862	-0.160599	-0.166251	-0.143832	-0.0879406	-0.0103852	0.076007	0.161392	0.227581	0.257654	0.0533736	-0.315446	-0.380128	-0.156357	-0.0660373	-0.360813	-0.193215	-0.231521	-0.244209	-0.220871	-0.155224	-0.0578802	0.0539527	0.165999	0.259215	0.313507	0.168744	-0.151674	-0.439683	-0.343807	-0.207717	-0.207465	-0.220796	-0.281231	-0.30827	-0.291843	-0.226146	-0.119549	0.0095292	0.142963	0.260838	0.341339	0.369008	-0.0197004	-0.276876	-0.491213	-0.367623	-0.306156	-0.240307
-0.237047	-0.190383	-0.204167	-0.191088	-0.140081	-0.0543303	0.0495846	0.158724	0.253097	0.306835	0.0449144	-0.389812	-0.305728	-0.0971299	-0.0296954	-0.123917	-0.446679	-0.266151	-0.293794	-0.282893	-0.22393	-0.119247	0.0122105	0.151863	0.278525	0.364149	0.391088	-0.237903	-0.479319	-0.269147	-0.156672	-0.156256	-0.30214	-0.317221	-0.368001	-0.368983	-0.311568	-0.198175	-0.0478726	0.116579	0.272218	0.39066	0.448162	0.020934	-0.3782	-0.426239	-0.301939	-0.270493	-0.341805	-0.335801
-0.193643	-0.218605	-0.216994	-0.181281	-0.104658	0.000742699	0.118832	0.233837	0.315962	0.342586	-0.383182	-0.24426	-0.0351838	0.0218278	-0.0841767	-0.197193	-0.2804	-0.308535	-0.315131	-0.275453	-0.183736	-0.0524421	0.0966012	0.244449	0.36216	0.420556	0.0994209	-0.408545	-0.193844	-0.0897784	-0.10209	-0.236556	-0.497484	-0.37951	-0.406062	-0.372923	-0.275881	-0.12753	0.0469285	0.224131	0.376271	0.471324	0.490974	-0.318492	-0.339074	-0.220493	-0.202442	-0.291302	-0.483204	-0.419248
-0.210549	-0.221765	-0.203273	-0.146236	-0.0523792	0.0609517	0.180186	0.284114	0.34076	0.294524	-0.258812	0.0180891	0.0742195	-0.0366566	-0.152618	-0.467894	-0.293479	-0.319575	-0.302002	-0.23434	-0.118366	0.0254658	0.176825	0.314804	0.406596	0.429658	-0.252178	-0.131206	-0.0232754	-0.0400806	-0.178676	-0.433924	-0.351964	-0.404617	-0.40054	-0.332905	-0.204645	-0.0372986	0.1429	0.31279	0.44139	0.499635	0.229721	-0.408797	-0.142107	-0.125969	-0.219851	-0.421149	-0.296563	-0.461546
-0.203248	-0.202077	-0.168744	-0.0972054	0.00152316	0.110133	0.216868	0.297659	0.326007	-0.0628399	-0.0020141	0.120531	0.00927744	-0.104154	-0.415579	-0.188205	-0.294147	-0.299094	-0.259592	-0.171186	-0.0448263	0.0960851	0.234214	0.347281	0.405224	0.394625	-0.48406	0.0327417	0.0199144	-0.117372	-0.369134	-0.290534	-0.36493	-0.388695	-0.355073	-0.260675	-0.116553	0.0511959	0.218719	0.363507	0.455967	0.474434	-0.0403071	-0.219965	-0.0544184	-0.145003	-0.343139	-0.371337	-0.310826	-0.455023
-0.172482	-0.162903	-0.121198	-0.0477467	0.0412764	0.132389	0.215735	0.269373	0.274358	-0.310574	0.0937815	0.0490937	-0.0600327	-0.359945	-0.253751	0.135184	-0.25822	-0.246576	-0.19358	-0.0993832	0.0187941	0.13969	0.249761	0.328953	0.354141	0.180891	-0.329683	0.0682024	-0.0607503	-0.302241	-0.369008	0.0284366	-0.329972	-0.327706	-0.274043	-0.169826	-0.0315332	0.115521	0.251825	0.358132	0.410775	0.395947	-0.215244	-0.142661	-0.0789275	-0.264992	-0.462194	-0.112576	-0.282125	-0.392749
-0.124358	-0.112727	-0.0734642	-0.0127392	0.0540156	0.118744	0.174559	0.204293	0.194423	-0.396806	0.0147407	-0.0254909	-0.31396	-0.319637	0.105728	0.18969	-0.188192	-0.169096	-0.116981	-0.0362286	0.0551611	0.141453	0.214162	0.258736	0.259051	0.0426989	-0.306722	-0.0210473	-0.246715	-0.444722	-0.0667674	0.224862	-0.246349	-0.227946	-0.170959	-0.0791541	0.0304507	0.1375	0.228751	0.291239	0.309013	0.274257	-0.27466	-0.180237	-0.204381	-0.461832	-0.217988	0.146287	-0.19494	-0.280149
-0.0722936	-0.0659366	-0.0397784	-0.00164904	0.0376259	0.0749371	0.106256	0.11887	0.125869	-0.310599	-0.0676737	-0.28536	-0.365068	0.0354104	0.438432	0.270355	-0.100277	-0.0846677	-0.0479607	0.0040282	0.0572759	0.102933	0.137941	0.153663	0.139464	0.0335851	-0.409666	-0.218215	-0.495072	-0.144121	0.228739	0.320418	-0.132125	-0.110574	-0.0672205	-0.00631923	0.058925	0.115597	0.157729	0.179569	0.172218	0.131898	-0.218152	-0.322696	-0.41268	-0.296928	0.0379658	0.29178	-0.0680136	-0.14032
-0.0330438	-0.0363797	-0.0272155	-0.0114426	0.00492195	0.0212487	0.0349446	0.0597558	0.0960725	-0.224836	-0.336543	-0.382618	0.000742699	0.378953	0.70958	0.350718	-0.0198766	-0.0147659	-0.000327291	0.019071	0.0352467	0.0451662	0.0495972	0.0443857	0.0234265	-0.0116818	-0.38612	-0.500927	-0.177165	0.167825	0.490634	0.423955	-0.0192598	-0.00370091	0.017359	0.0411128	0.0601334	0.0691465	0.0684416	0.0579179	0.0343026	-0.00273162	-0.0589627	-0.453476	-0.322042	-0.0176234	0.286367	0.401951	0.0629028	-0.00655841
-0.0181647	-0.0287638	-0.0303751	-0.0267749	-0.0220544	-0.0172205	0.00827039	0.0551234	-0.0372482	-0.0547835	-0.320141	0.00192598	0.368316	0.678902	0.79494	0.403298	0.0304758	0.0263343	0.0236657	0.0201284	0.0117447	-0.00157351	-0.0176737	-0.0377266	-0.0629532	-0.0879028	-0.101926	-0.163973	0.166289	0.466679	0.702354	0.500239	0.0607125	0.0694738	0.0721677	0.0675604	0.052996	0.028424	-0.00230363	-0.0359139	-0.071211	-0.104355	-0.126901	-0.155501	-0.00652064	0.274094	0.514288	0.487349	0.16036	0.0904708
-0.0263721	-0.0348565	-0.0342019	-0.0289653	-0.0247357	-0.0012714	0.0458711	-0.0445116	-0.062286	-0.073351	-0.0684416	0.392863	0.699811	0.905715	0.805388	0.414313	0.0426611	0.0384693	0.0331949	0.0243706	0.00849698	-0.0146777	-0.0429129	-0.0746853	-0.106017	-0.127492	-0.128839	0.0969159	0.503172	0.725894	0.777316	0.52787	0.0914275	0.100201	0.098288	0.0843404	0.0568731	0.0172961	-0.0295695	-0.0786128	-0.12461	-0.15929	-0.172394	-0.157087	0.199962	0.521224	0.632868	0.522747	0.202417	0.134957
-0.0425227	-0.0383308	-0.0244461	-0.00920191	0.0219789	0.0720796	-0.0183661	-0.0409743	-0.0643001	-0.0775302	-0.0736782	0.443668	0.809416	0.925982	0.782351	0.393177	0.0287638	0.0355614	0.0421073	0.0426485	0.0310297	0.00571501	-0.030287	-0.072281	-0.112185	-0.138129	-0.140295	0.0858132	0.537638	0.770267	0.761203	0.512815	0.0816843	0.0991062	0.107049	0.101422	0.0783233	0.0377014	-0.0156722	-0.074786	-0.131042	-0.172797	-0.188545	-0.172558	0.18614	0.508308	0.620342	0.51177	0.19567	0.135133
-0.0479859	-0.0281093	-0.000830816	0.0443479	0.104481	0.0188696	-0.0029708	-0.0322885	-0.060851	-0.0786002	-0.0796324	0.431873	0.791163	0.901939	0.755413	0.368807	0.0136707	0.0345544	0.0557024	0.0667925	0.0590509	0.0314451	-0.0103474	-0.058862	-0.104557	-0.135335	-0.142032	0.0790408	0.524962	0.75146	0.737513	0.488054	0.0614048	0.0888469	0.109756	0.116125	0.100642	0.0619587	0.00596677	-0.058069	-0.119612	-0.166176	-0.186329	-0.174924	0.178537	0.494889	0.60146	0.489489	0.173993	0.119159
-0.038142	-0.0113293	0.0404079	0.109919	0.0316465	0.0154456	-0.00822004	-0.0350076	-0.0588369	-0.0713872	-0.0681269	0.445342	0.802996	0.804381	0.49708	0.123905	-0.0444864	0.0350705	0.0578676	0.0666415	0.0538394	0.0223943	-0.0186556	-0.0615559	-0.0987538	-0.120582	-0.11999	0.104884	0.549698	0.769889	0.610561	0.288394	-0.047067	0.0780589	0.0981244	0.103097	0.0851964	0.0450655	-0.00854733	-0.0652316	-0.115773	-0.150264	-0.159869	-0.141692	0.213066	0.524559	0.620884	0.426548	0.104569	0.105237
-0.228764	0.0132553	0.0804758	0.00482125	-0.00675982	-0.0212865	-0.0324648	-0.040219	-0.0423212	-0.0335473	-0.0135196	0.507641	0.760448	0.45788	0.103046	-0.263633	-0.373087	0.01464	0.0203172	0.0133308	-0.00777946	-0.0346551	-0.0575151	-0.0728978	-0.078789	-0.0704179	-0.0458711	0.191541	0.634428	0.571589	0.267586	-0.0679255	-0.368442	-0.0182528	0.0436304	0.0307024	0.00337362	-0.0327291	-0.0670191	-0.0921702	-0.104985	-0.101788	-0.0796954	-0.0415282	0.317422	0.616427	0.401561	0.106017	-0.202996	-0.063142
-0.390904	0.0366566	-0.0466264	-0.059076	-0.0692095	-0.0662387	-0.0488922	-0.0233006	0.00896274	0.0472684	0.0840005	0.604519	0.378902	0.0382049	-0.297583	-0.41371	-0.419624	-0.0439829	-0.0635196	-0.0850201	-0.102883	-0.106168	-0.0898162	-0.058648	-0.0173338	0.0319109	0.0821878	0.324018	0.478739	0.191604	-0.111594	-0.396872	-0.403731	-0.125428	-0.0639854	-0.0956571	-0.12218	-0.134315	-0.124698	-0.094713	-0.0500755	0.00480866	0.0637336	0.1161	0.463771	0.312047	0.0484265	-0.216855	-0.453267	-0.205803
-0.357339	-0.0943857	-0.114778	-0.12714	-0.120745	-0.0878021	-0.034932	0.027354	0.0933409	0.152555	0.190295	0.290332	-0.0472306	-0.36435	-0.38075	-0.200126	-0.351976	-0.129494	-0.165194	-0.18604	-0.182742	-0.146664	-0.0819486	-0.00135952	0.0848691	0.16503	0.223288	0.371211	0.0898792	-0.1929	-0.442543	-0.374094	-0.295619	-0.13969	-0.19397	-0.228122	-0.233472	-0.202002	-0.135209	-0.0449648	0.05535	0.15243	0.230199	0.27364	0.193744	-0.0489426	-0.278361	-0.468687	-0.410797	-0.217737
-0.294348	-0.152404	-0.172054	-0.17106	-0.138633	-0.0737538	0.0102719	0.101712	0.187613	0.247596	0.267661	-0.125554	-0.440468	-0.321929	-0.168958	-0.125315	-0.427627	-0.21357	-0.248087	-0.252153	-0.216176	-0.138155	-0.0317724	0.0862664	0.2	0.287701	0.330791	-0.00313444	-0.283547	-0.490837	-0.329381	-0.257024	-0.315521	-0.247583	-0.303701	-0.320959	-0.290244	-0.209517	-0.0911002	0.0458585	0.182553	0.29674	0.366604	0.225516	-0.15389	-0.367044	-0.478945	-0.387861	-0.381949	-0.250466
-0.163331	-0.194222	-0.202316	-0.180728	-0.121261	-0.0314074	0.0732125	0.179695	0.265634	0.307704	-0.124547	-0.501753	-0.257679	-0.117825	-0.0916289	-0.188167	-0.382015	-0.274308	-0.293555	-0.271589	-0.201284	-0.0898036	0.0434038	0.180665	0.299068	0.371475	0.325692	-0.359277	-0.413199	-0.26328	-0.209491	-0.262047	-0.448	-0.329922	-0.370179	-0.358056	-0.287299	-0.164804	-0.0113671	0.151133	0.299157	0.404305	0.445846	-0.100705	-0.456747	-0.398719	-0.326687	-0.344499	-0.456305	-0.352757
-0.191868	-0.211443	-0.203487	-0.160196	-0.0795065	0.0242699	0.136921	0.241969	0.310964	0.326057	-0.492573	-0.202996	-0.0634945	-0.0451158	-0.149068	-0.373099	-0.26566	-0.303462	-0.300529	-0.250504	-0.151762	-0.0202165	0.123741	0.261506	0.364539	0.407628	-0.0157729	-0.349106	-0.195431	-0.148326	-0.209592	-0.380587	-0.335624	-0.376183	-0.390097	-0.344474	-0.23862	-0.0886455	0.0808157	0.247621	0.384366	0.461883	0.442976	-0.389009	-0.319688	-0.251725	-0.279041	-0.404141	-0.389228	-0.417638
-0.197256	-0.203676	-0.179997	-0.119348	-0.0279456	0.0774169	0.184768	0.27393	0.317472	0.191755	-0.223351	-0.0165156	0.00174975	-0.103374	-0.326611	-0.356231	-0.282263	-0.299585	-0.273955	-0.200227	-0.0845796	0.051863	0.190811	0.312362	0.38721	0.397117	-0.305123	-0.13935	-0.0878147	-0.150428	-0.321601	-0.415409	-0.342409	-0.382053	-0.366793	-0.291478	-0.162563	-0.00263092	0.164111	0.316075	0.424987	0.466151	0.167485	-0.397457	-0.180501	-0.206785	-0.332704	-0.455068	-0.275692	-0.437039
-0.178298	-0.17393	-0.138885	-0.0705438	0.0183283	0.112638	0.20248	0.267422	0.285725	-0.0901183	-0.0437185	0.0417548	-0.0607628	-0.27709	-0.413297	-0.0290408	-0.264602	-0.262903	-0.219864	-0.13351	-0.0170443	0.108006	0.226674	0.319763	0.362286	0.343467	-0.501413	-0.0395896	-0.0951662	-0.26031	-0.484636	-0.147545	-0.331735	-0.344335	-0.304821	-0.211845	-0.0780715	0.0721047	0.217611	0.338973	0.411329	0.417044	-0.0399673	-0.268454	-0.142246	-0.260096	-0.471188	-0.247407	-0.275642	-0.404515
-0.138822	-0.128713	-0.09071	-0.0276183	0.0456319	0.118303	0.183107	0.222835	0.221803	-0.26031	0.00707452	-0.0271022	-0.235486	-0.47006	-0.099144	0.172873	-0.212135	-0.197784	-0.148275	-0.0656344	0.0338243	0.132062	0.218542	0.277883	0.291654	0.210234	-0.413132	-0.0557402	-0.208409	-0.455637	-0.230123	0.132666	-0.274282	-0.265433	-0.213922	-0.12179	-0.00436808	0.116516	0.224924	0.306055	0.341591	0.320632	-0.152807	-0.242548	-0.202115	-0.396231	-0.339816	-0.0166037	-0.221098	-0.320519
-0.088721	-0.0794184	-0.0485146	-0.00221551	0.0468656	0.0929884	0.131936	0.15078	0.138331	-0.303021	-0.0696626	-0.208182	-0.496295	-0.161178	0.216969	0.237777	-0.13458	-0.117007	-0.0745342	-0.0117195	0.0565458	0.118026	0.167409	0.194851	0.188092	0.136191	-0.44234	-0.179569	-0.408483	-0.299748	0.0408233	0.281269	-0.179041	-0.159164	-0.111216	-0.0388343	0.0440836	0.121463	0.1839	0.223175	0.228147	0.193089	-0.16075	-0.31785	-0.348049	-0.412936	-0.114955	0.20423	-0.120103	-0.199169
-0.0424471	-0.0395141	-0.022495	0.00230363	0.0266113	0.0485524	0.066138	0.0701536	0.0530337	-0.221261	-0.259227	-0.478084	-0.195091	0.159517	0.497356	0.315358	-0.051649	-0.0393001	-0.0138343	0.0201284	0.0520519	0.0759441	0.0911757	0.0929507	0.0740685	0.0347054	-0.42728	-0.3943	-0.334655	-0.0199522	0.298238	0.37529	-0.0693857	-0.0487538	-0.0162638	0.0247608	0.0646777	0.0945493	0.111644	0.114023	0.0968656	0.0584592	-0.0683661	-0.483443	-0.442806	-0.173263	0.116616	0.349106	0.00224068	-0.0667548
-0.0133434	-0.0179129	-0.0140483	-0.00633182	0.000327291	0.00553877	0.00805639	0.0018001	-0.016503	-0.0408736	-0.468104	-0.198666	0.142661	0.45924	0.715534	0.380803	0.014363	0.0184668	0.0257679	0.0330312	0.0344789	0.0286631	0.0177744	0.000654582	-0.0252769	-0.056571	-0.199597	-0.328613	-0.0311178	0.263356	0.521513	0.461782	0.0254783	0.0418555	0.0562563	0.066503	0.0677492	0.057427	0.0378399	0.0115811	-0.0211858	-0.0582452	-0.0921324	-0.284252	-0.174068	0.0903827	0.33959	0.441302	0.11255	0.0470921
-0.00672205	-0.0138218	-0.0146777	-0.0132049	-0.0136959	-0.0172205	-0.0249119	-0.0395141	-0.0591264	-0.0748615	-0.126888	0.158761	0.468341	0.708875	0.799345	0.414841	0.0487538	0.0487412	0.0462362	0.0388469	0.0232754	-6.29406e-05	-0.027996	-0.0591012	-0.0911883	-0.116843	-0.126057	-0.00181269	0.28463	0.525969	0.694499	0.51469	0.0830312	0.0970418	0.100617	0.0920821	0.0695116	0.0339627	-0.00960473	-0.0560171	-0.101083	-0.138293	-0.158447	-0.153713	0.124434	0.357427	0.539136	0.501208	0.183283	0.120204
-0.015924	-0.0167925	-0.0114804	-0.00577795	-0.00568983	-0.0134315	-0.0291918	-0.0518756	-0.0751762	-0.0886203	-0.0842271	0.435939	0.743945	0.878651	0.797331	0.414275	0.0520267	0.0564577	0.0569738	0.0497986	0.0309542	0.000629406	-0.0375378	-0.0796073	-0.119021	-0.14504	-0.147734	0.0786128	0.532817	0.738343	0.767875	0.52568	0.0982628	0.115974	0.120871	0.110058	0.0813318	0.036216	-0.0195493	-0.0790534	-0.134693	-0.176158	-0.19251	-0.177492	0.181168	0.505337	0.621425	0.517787	0.205803	0.147231
-0.0259189	-0.0143379	0.00268127	0.0157603	0.0170947	0.00504783	-0.0179758	-0.0477593	-0.0759441	-0.091931	-0.0892875	0.428059	0.795065	0.914778	0.776687	0.395279	0.040005	0.0551108	0.0668177	0.0678877	0.05214	0.0194738	-0.0250881	-0.0749622	-0.120921	-0.150718	-0.154796	0.0708711	0.523414	0.758182	0.752908	0.510587	0.0871727	0.112588	0.126813	0.124068	0.0996853	0.0541415	-0.00631923	-0.0729985	-0.135838	-0.182427	-0.201095	-0.186367	0.172382	0.495821	0.610561	0.506445	0.196475	0.143014
-0.0253147	-0.00354985	0.0203424	0.0343907	0.0316717	0.0139854	-0.0132679	-0.044927	-0.0731999	-0.08857	-0.0858132	0.43001	0.793303	0.84781	0.61892	0.306193	0.0309038	0.0534491	0.0723943	0.0773792	0.0614678	0.0263469	-0.0203046	-0.0704935	-0.115043	-0.142598	-0.144889	0.080715	0.5304	0.759441	0.682452	0.424094	0.074144	0.10219	0.121425	0.123301	0.101372	0.0562563	-0.0041289	-0.0695745	-0.129658	-0.172608	-0.187915	-0.171526	0.186027	0.50496	0.612563	0.50068	0.184945	0.129431
-0.0178374	0.00323515	0.0215131	0.0262966	0.0154582	-0.00441843	-0.0266365	-0.0482125	-0.0640735	-0.0670065	-0.0543933	0.465962	0.826662	0.610272	0.307389	-0.0359013	-0.153034	0.0424597	0.0544562	0.0515609	0.0299471	-0.00456949	-0.042359	-0.0771148	-0.103046	-0.112198	-0.0997356	0.133724	0.582213	0.682414	0.433472	0.129519	-0.166553	0.0808031	0.089426	0.0825529	0.0554507	0.0117195	-0.0386329	-0.0861027	-0.123515	-0.143139	-0.138482	-0.10924	0.251334	0.562601	0.529645	0.271916	-0.022218	0.10754
-0.238973	-0.0114048	-0.00940332	-0.0178122	-0.0322885	-0.0430639	-0.0458963	-0.0426234	-0.0319361	-0.0107377	0.0179632	0.541969	0.558346	0.264514	-0.0560297	-0.368467	-0.409773	0.00363797	-0.00407855	-0.020934	-0.0447508	-0.0659743	-0.0766868	-0.0763469	-0.0649924	-0.040282	-0.00387714	0.23818	0.623351	0.386292	0.105702	-0.185851	-0.427144	-0.00915156	0.0118958	-0.0122105	-0.0434164	-0.0741566	-0.0949144	-0.101523	-0.0938318	-0.0708837	-0.0332326	0.0130161	0.371085	0.474912	0.240169	-0.0219033	-0.281181	-0.0808535
-0.34431	-0.0527694	-0.0671702	-0.0817472	-0.0876133	-0.0756923	-0.0477216	-0.0107628	0.0327417	0.0786631	0.116654	0.482314	0.1911	-0.113545	-0.395419	-0.381307	-0.457871	-0.0668807	-0.094499	-0.117988	-0.130136	-0.121224	-0.0897784	-0.0430891	0.0128651	0.0727341	0.126284	0.36352	0.298955	0.0365811	-0.222734	-0.451066	-0.414072	-0.0613922	-0.103348	-0.13789	-0.158875	-0.157553	-0.129922	-0.0809668	-0.0185675	0.0502266	0.115748	0.165735	0.372948	0.157351	-0.0725076	-0.289602	-0.468463	-0.160385
-0.300315	-0.108447	-0.12933	-0.137588	-0.122986	-0.0809794	-0.0203927	0.0488167	0.119096	0.176838	0.207931	0.113708	-0.187525	-0.451718	-0.354683	-0.238608	-0.45143	-0.15102	-0.186455	-0.2018	-0.187991	-0.139451	-0.0637588	0.0258434	0.118001	0.198024	0.249559	0.205174	-0.0520267	-0.292724	-0.489697	-0.384975	-0.364313	-0.167963	-0.22208	-0.250302	-0.244021	-0.197797	-0.116981	-0.0153072	0.0929255	0.192132	0.264766	0.297054	0.0540911	-0.157112	-0.342573	-0.481774	-0.451232	-0.158434
-0.126624	-0.158824	-0.174245	-0.166239	-0.125843	-0.0557276	0.0306772	0.122294	0.20389	0.255111	0.109554	-0.254947	-0.489972	-0.304519	-0.210775	-0.22213	-0.43931	-0.224496	-0.252769	-0.247659	-0.201158	-0.115194	-0.00495972	0.113683	0.223414	0.301813	0.332767	-0.132213	-0.371589	-0.453014	-0.344335	-0.323212	-0.4253	-0.263557	-0.312122	-0.318668	-0.275642	-0.18458	-0.0603348	0.07821	0.211795	0.317372	0.374496	0.101032	-0.248565	-0.42075	-0.471164	-0.426704	-0.463194	-0.271261
-0.163822	-0.189778	-0.192107	-0.163671	-0.0995846	-0.00989426	0.0912513	0.190861	0.266176	0.297105	-0.245833	-0.433381	-0.248729	-0.165609	-0.189615	-0.325264	-0.225642	-0.271664	-0.282377	-0.251158	-0.173766	-0.0606873	0.0692346	0.199232	0.305992	0.364703	0.205728	-0.438326	-0.384165	-0.284894	-0.277782	-0.369184	-0.426692	-0.329872	-0.359101	-0.335712	-0.256017	-0.130224	0.020569	0.175692	0.311833	0.402064	0.428839	-0.184668	-0.500606	-0.398487	-0.368618	-0.423542	-0.444504	-0.355841
-0.181873	-0.196211	-0.18317	-0.135813	-0.0558661	0.0419814	0.145279	0.237915	0.294147	0.299849	-0.452445	-0.200806	-0.1178	-0.146551	-0.285725	-0.478856	-0.257666	-0.286682	-0.275869	-0.219562	-0.119688	0.00647029	0.14037	0.264338	0.3518	0.381433	-0.0877518	-0.327278	-0.224018	-0.22106	-0.317258	-0.496982	-0.305438	-0.358535	-0.361568	-0.307817	-0.199496	-0.0543681	0.104444	0.256357	0.375692	0.436732	0.367724	-0.424225	-0.327442	-0.299257	-0.35968	-0.499136	-0.27612	-0.400266
-0.176511	-0.17899	-0.152706	-0.0931017	-0.00876133	0.0850201	0.177996	0.252203	0.284491	0.136644	-0.227618	-0.0772533	-0.104481	-0.241239	-0.479559	-0.208409	-0.258787	-0.268618	-0.238268	-0.164237	-0.0552618	0.0685171	0.191037	0.294499	0.353625	0.353562	-0.319058	-0.175428	-0.166453	-0.260498	-0.449678	-0.286052	-0.317636	-0.345619	-0.322936	-0.246123	-0.123615	0.022709	0.171148	0.30248	0.392019	0.419109	0.142057	-0.414478	-0.235599	-0.291579	-0.436475	-0.345846	-0.251158	-0.397285
-0.148905	-0.1428	-0.109277	-0.0480866	0.0280337	0.106433	0.179267	0.229846	0.240282	-0.0786002	-0.111531	-0.0707956	-0.202329	-0.430457	-0.268026	0.0876511	-0.226183	-0.220015	-0.177618	-0.0987538	0.00313444	0.109114	0.20681	0.280627	0.310171	0.286707	-0.460118	-0.126574	-0.210775	-0.390104	-0.357188	-0.0403071	-0.287034	-0.291151	-0.250352	-0.16464	-0.0466012	0.0819864	0.20321	0.301083	0.355501	0.352241	-0.0113293	-0.33429	-0.235108	-0.368001	-0.426563	-0.151876	-0.22821	-0.344335
-0.105677	-0.0963998	-0.0642246	-0.0129406	0.0445242	0.0998489	0.148049	0.175906	0.170556	-0.186015	-0.112852	-0.175378	-0.393494	-0.321966	0.0181772	0.213734	-0.164401	-0.149396	-0.106256	-0.037714	0.0418555	0.117674	0.182037	0.223792	0.228588	0.191969	-0.496758	-0.180904	-0.34538	-0.419367	-0.120934	0.202543	-0.215924	-0.203084	-0.15681	-0.0795443	0.015433	0.11002	0.191742	0.25	0.271148	0.246866	-0.0748112	-0.347784	-0.320431	-0.493896	-0.239552	0.0521777	-0.15744	-0.248414
-0.0583459	-0.0515861	-0.0286506	0.0048716	0.0389225	0.069499	0.0943605	0.104028	0.0896777	-0.178323	-0.225592	-0.374585	-0.354305	-0.0351334	0.293693	0.280677	-0.0872231	-0.0716893	-0.0387462	0.00756546	0.0553248	0.0953676	0.124899	0.13784	0.125327	0.0860272	-0.429435	-0.328185	-0.454981	-0.179104	0.121249	0.332289	-0.119147	-0.0987538	-0.059718	-0.00522407	0.0538268	0.105249	0.142913	0.162362	0.156533	0.121828	-0.0444864	-0.450324	-0.479851	-0.29786	-0.0320871	0.241956	-0.0537638	-0.128134
-0.0199899	-0.0190836	-0.00855992	0.00649547	0.0196249	0.029708	0.0361153	0.0325906	0.0141994	-0.0625	-0.433652	-0.361594	-0.0557779	0.251976	0.528588	0.349371	-0.0140987	-0.00363797	0.0135574	0.0338243	0.049358	0.0563318	0.0557905	0.0458459	0.0224572	-0.012714	-0.269423	-0.455311	-0.197268	0.0798338	0.345859	0.417271	-0.02072	-0.000100705	0.0245594	0.0505161	0.0708711	0.0798464	0.07714	0.0636078	0.0377266	-1.25881e-05	-0.0431898	-0.376788	-0.308421	-0.0679632	0.178525	0.392787	0.0564199	-0.00920191
0.00026435	-0.0033862	-0.00166163	0.00139728	0.0014854	-0.00171198	-0.00833333	-0.0216893	-0.0422205	-0.0630539	-0.292875	-0.0469914	0.251347	0.510385	0.701208	0.399408	0.0375126	0.0427744	0.0467523	0.0467019	0.0383182	0.0212362	-0.00138469	-0.028424	-0.0594411	-0.0891868	-0.108321	-0.177203	0.0878651	0.33463	0.53502	0.485486	0.0553248	0.0740307	0.0855614	0.0877895	0.0773792	0.0535876	0.0201913	-0.0184038	-0.0593026	-0.0979355	-0.126334	-0.136934	-0.0486782	0.17792	0.377706	0.465748	0.145154	0.0840634
0.00206445	-0.000365055	0.00100705	0.00176234	-0.0025428	-0.0127644	-0.028638	-0.0503147	-0.0736405	-0.0893127	-0.0886078	0.277933	0.533686	0.712362	0.794562	0.419499	0.0598943	0.065005	0.0647784	0.0563192	0.0364678	0.00613041	-0.0306521	-0.0704557	-0.108535	-0.135989	-0.143215	0.0771022	0.371777	0.560096	0.67145	0.520242	0.0951158	0.114615	0.12101	0.11182	0.0851964	0.042787	-0.00960473	-0.0653953	-0.118177	-0.159466	-0.179393	-0.171085	0.179859	0.416616	0.547734	0.505967	0.194663	0.137525
-0.00558912	-0.000125881	0.0085851	0.0138343	0.00975579	-0.00470796	-0.027933	-0.0568983	-0.0842271	-0.0994965	-0.0956319	0.424434	0.753512	0.828676	0.791037	0.413922	0.0589753	0.0702543	0.0753525	0.0693228	0.0480111	0.0123112	-0.0328676	-0.0818605	-0.126574	-0.155564	-0.159252	0.0671828	0.521941	0.724673	0.733296	0.522948	0.101662	0.125843	0.135952	0.127732	0.0983761	0.0496224	-0.0118832	-0.0779456	-0.139476	-0.185033	-0.203399	-0.188771	0.170393	0.495619	0.613608	0.513306	0.206193	0.153361
-0.0105614	0.00492195	0.0219663	0.0311052	0.0259693	0.00713746	-0.0213494	-0.0545821	-0.0841767	-0.0999748	-0.0962236	0.422545	0.791037	0.829179	0.679418	0.400138	0.0497608	0.0687689	0.081785	0.080929	0.0607503	0.0227341	-0.0264602	-0.0793681	-0.126523	-0.155942	-0.158761	0.0683157	0.521929	0.757427	0.694386	0.505363	0.0922457	0.120594	0.136556	0.133409	0.106546	0.0573263	-0.00668429	-0.0758056	-0.139602	-0.185738	-0.203059	-0.186833	0.173011	0.496903	0.611732	0.507981	0.199106	0.147281
-0.00828298	0.0117195	0.029859	0.0358258	0.0256168	0.0033862	-0.0248364	-0.0545191	-0.0786128	-0.0884693	-0.0801234	0.440043	0.805639	0.694889	0.455652	0.154846	0.0422961	0.0619713	0.0753776	0.0731747	0.0507301	0.0120468	-0.0341767	-0.0804507	-0.118681	-0.138746	-0.1339	0.0969411	0.54893	0.724068	0.538192	0.281898	0.0122734	0.105677	0.119058	0.114237	0.0863797	0.0380916	-0.0214627	-0.0821626	-0.134668	-0.168668	-0.17529	-0.152153	0.2089	0.527631	0.593756	0.386178	0.125994	0.131546
-0.0415534	0.00733887	0.0159995	0.0120972	-0.00334844	-0.0225076	-0.0396903	-0.053424	-0.0596551	-0.052719	-0.0323515	0.491755	0.672659	0.438155	0.15185	-0.154544	-0.21887	0.0381923	0.0397281	0.0278827	0.00197633	-0.0304255	-0.0603726	-0.0835977	-0.0961732	-0.0921198	-0.0692472	0.169524	0.617346	0.523892	0.28215	0.0052996	-0.247231	0.0712865	0.0683787	0.0518001	0.0197382	-0.0221551	-0.0638721	-0.09786	-0.119361	-0.123011	-0.10496	-0.067573	0.294373	0.578134	0.385347	0.145128	-0.114917	0.0615433
-0.213985	-0.0191843	-0.0255916	-0.0385448	-0.0518505	-0.0563948	-0.050214	-0.0365307	-0.0149169	0.0151939	0.0480363	0.570619	0.384617	0.109995	-0.171853	-0.431336	-0.41084	-0.0135826	-0.0305639	-0.0521148	-0.0738419	-0.0862412	-0.0839627	-0.0689703	-0.0429632	-0.00610524	0.0368077	0.278235	0.461191	0.233698	-0.0175101	-0.264502	-0.4507	0.0045569	-0.0222684	-0.0521022	-0.0817472	-0.103109	-0.108749	-0.0976838	-0.0722306	-0.0339124	0.0135826	0.0618706	0.414023	0.327492	0.112752	-0.113369	-0.325	-0.070506
-0.255715	-0.0655841	-0.0831949	-0.0964502	-0.0963494	-0.0760196	-0.0396022	0.00563948	0.0560801	0.104607	0.139766	0.315144	0.0440081	-0.22179	-0.452805	-0.381689	-0.489907	-0.0879658	-0.118668	-0.14003	-0.144335	-0.123804	-0.0802241	-0.022281	0.0429632	0.107389	0.158963	0.375642	0.154532	-0.0788646	-0.295707	-0.472991	-0.446903	-0.0892749	-0.134869	-0.167472	-0.180086	-0.165395	-0.122759	-0.059718	0.0144386	0.0904079	0.156269	0.199547	0.234643	0.0383434	-0.157515	-0.330639	-0.459898	-0.102392
-0.166201	-0.117435	-0.136254	-0.139262	-0.117296	-0.0689199	-0.00397784	0.0681898	0.13823	0.19105	0.214225	-0.0231747	-0.28575	-0.500725	-0.358988	-0.296161	-0.451256	-0.165496	-0.197533	-0.205916	-0.182452	-0.124685	-0.042422	0.0512462	0.143958	0.219361	0.261934	0.0731621	-0.156156	-0.356596	-0.499989	-0.416221	-0.441108	-0.188066	-0.238218	-0.258535	-0.241163	-0.183447	-0.093643	0.0137336	0.123892	0.219826	0.28395	0.279041	-0.0518505	-0.23176	-0.377792	-0.473623	-0.502405	-0.183396
-0.129821	-0.158535	-0.169147	-0.154935	-0.109164	-0.0372231	0.0481118	0.136216	0.210637	0.25243	-0.0180388	-0.344021	-0.449858	-0.315395	-0.270053	-0.323338	-0.308963	-0.226649	-0.24786	-0.234429	-0.180312	-0.0905841	0.0192095	0.134114	0.236178	0.303676	0.323162	-0.225743	-0.425784	-0.442909	-0.378089	-0.39703	-0.476931	-0.269247	-0.308975	-0.305488	-0.253084	-0.156319	-0.0312437	0.103953	0.230136	0.324509	0.368769	0.00767875	-0.312148	-0.447662	-0.482914	-0.4756	-0.463658	-0.280979
-0.158082	-0.17894	-0.176246	-0.143253	-0.0780589	0.00808157	0.102656	0.1929	0.257049	0.27821	-0.327669	-0.400628	-0.266742	-0.22933	-0.291088	-0.452406	-0.22213	-0.260083	-0.26318	-0.225352	-0.145065	-0.0347558	0.0880161	0.20749	0.301158	0.347042	0.120531	-0.484337	-0.381756	-0.32398	-0.352807	-0.471168	-0.311128	-0.318945	-0.337978	-0.30608	-0.221966	-0.0978474	0.0457704	0.189728	0.311707	0.387072	0.401259	-0.238507	-0.488309	-0.416602	-0.419763	-0.501403	-0.350076	-0.346903
-0.166125	-0.175906	-0.159491	-0.111329	-0.0357125	0.0533484	0.145141	0.22466	0.269373	0.2679	-0.425984	-0.225315	-0.187148	-0.250617	-0.412082	-0.3464	-0.240672	-0.261757	-0.245279	-0.186707	-0.0904079	0.0263469	0.147054	0.255526	0.327983	0.3465	-0.126297	-0.332276	-0.269612	-0.299836	-0.419384	-0.384503	-0.288885	-0.330501	-0.325138	-0.267548	-0.162009	-0.0264476	0.117925	0.25253	0.35423	0.400768	0.322936	-0.433447	-0.353386	-0.355551	-0.43889	-0.407149	-0.211266	-0.371287
-0.152077	-0.151725	-0.125164	-0.0698011	0.00488419	0.0855363	0.163633	0.223867	0.246866	0.11649	-0.258484	-0.152832	-0.213041	-0.369147	-0.396231	-0.09178	-0.22816	-0.232163	-0.200138	-0.13006	-0.0316465	0.0766868	0.181231	0.266805	0.312135	0.305048	-0.305954	-0.228764	-0.251208	-0.365483	-0.445277	-0.182062	-0.28351	-0.3018	-0.275126	-0.201435	-0.0898414	0.0394512	0.16746	0.277694	0.349383	0.365395	0.142661	-0.450006	-0.299786	-0.375566	-0.477387	-0.25603	-0.216465	-0.349182
[truncated: 163 more columns]

## Sheet: Fig. 2b_axes
Gate time t (ps)	Inter-pulse time tau (ps)
1.99	3
2.09	3.1
2.19	3.2
2.29	3.3
2.39	3.4
2.49	3.5
2.59	3.6
2.69	3.7
2.79	3.8
2.89	3.9
2.99	4
3.09	4.1
3.19	4.2
3.29	4.3
3.39	4.4
3.49	4.5
3.59	4.6
3.69	4.7
3.79	4.8
3.89	4.9
3.99	5
4.09	5.1
4.19	5.2
4.29	5.3
4.39	5.4
4.49	5.5
4.59	5.6
4.69	5.7
4.79	5.8
4.89	5.9
4.99	6
5.09	6.1
5.19	6.2
5.29	6.3
5.39	6.4
5.49	6.5
5.59	6.6
5.69	6.7
5.79	6.8
5.89	6.9
5.99	7
6.09	7.1
6.19	7.2
6.29	7.3
6.39	7.4
6.49	7.5
6.59	7.6
6.69	7.7
6.79	7.8
6.89	7.9
6.99	8
7.09	8.1
7.19	8.2
7.29	8.3
7.39	8.4
7.49	8.5
7.59	8.6
7.69	8.7
7.79	8.8
7.89	8.9
7.99	9
8.09	9.1
8.19	9.2
8.29	9.3
8.39	9.4
8.49	9.5
8.59	9.6
8.69	9.7
8.79	9.8
8.89	9.9
8.99	10
9.09	10.1
9.19	10.2
9.29	10.3
9.39	10.4
9.49	10.5
9.59	10.6
9.69	10.7
9.79	10.8
9.89	10.9
9.99	11
10.09	11.1
10.19	11.2
10.29	11.3
10.39	11.4
10.49	11.5
10.59	11.6
10.69	11.7
10.79	11.8
10.89	11.9
10.99	12
11.09	12.1
11.19	12.2
11.29	12.3
11.39	12.4
11.49	12.5
11.59	12.6
11.69	12.7
11.79	12.8
11.89	12.9
11.99	13
12.09	13.1
12.19	13.2
12.29	13.3
12.39	13.4
12.49	13.5
12.59	13.6
12.69	13.7
12.79	13.8
12.89	13.9
12.99	14
13.09	14.1
13.19	14.2
13.29	14.3
13.39	14.4
13.49	14.5
13.59	14.6
13.69	14.7
13.79	14.8
13.89	14.9
13.99	15
14.09
14.19
14.29
14.39
14.49
14.59
14.69
14.79
14.89
14.99
15.09
15.19
15.29
15.39
15.49
15.59
15.69
15.79
15.89
15.99
16.09
16.19
16.29
16.39
16.49
16.59
16.69
16.79
16.89
16.99
17.09
17.19
17.29
17.39
17.49
17.59
17.69
17.79
17.89
17.99
18.09
18.19
18.29
18.39
18.49
18.59
18.69
18.79
18.89
18.99
19.09
19.19
19.29
19.39
19.49
19.59
19.69
19.79
19.89
19.99
20.09
20.19
20.29
20.39
20.49
20.59
20.69
20.79
20.89
20.99
21.09
21.19
21.29
21.39
21.49
21.59
21.69
21.79
21.89
21.99
22.09
22.19
22.29
22.39
22.49
22.59
22.69
22.79
22.89
22.99
23.09
23.19

## Sheet: Fig. 2c
3.87641e-05	0.000296084	0.00218549	0.00062468	0.000320941	0.00136037	0.00302637	0.000848026	0.000737141	0.00139348	0.000858032	0.000825169	0.000923856	0.00108197	0.00104349	0.00105092	0.00233037	0.00197054	0.00214363	0.0021814	0.000675032	0.000965496	0.000858471	0.000648902	0.00116655	0.00137539	0.00297721	0.0015437	0.000324895	0.00207461	0.00178149	0.00149304	0.000945233	0.00112754	0.000718333	0.000710785	0.00153916	0.0022269	0.00285165	0.000497536	0.00243128	0.00242425	0.000259572	0.00286312	0.000717525	0.000117005	0.00124797	0.00179442	0.000773188	0.00104968
0.00217987	0.000736504	0.00133408	0.00259949	0.00274339	0.00100421	0.000401917	0.00171489	0.000570128	0.00165145	0.000968745	0.000446848	0.000528714	0.00030737	0.000570307	0.00182727	0.00278892	0.00251425	0.00116888	0.00045273	0.00135189	0.00184046	0.00127931	0.00122726	0.00138437	0.0012936	0.00222999	0.00205446	8.93719e-05	0.0012721	0.00170128	0.00217214	0.000529841	0.00142295	0.0024149	9.98009e-05	0.00104507	0.000861785	0.000717516	0.0012299	0.00113505	0.00126086	0.00140266	0.00196511	0.00127489	0.000974252	0.00297988	0.00296522	0.0017631	0.000793214
0.00185691	0.00121605	0.00227117	0.000633682	0.00145467	0.000912764	0.00152637	0.00203704	0.00128603	0.000511107	0.000949728	0.000959322	0.00229108	0.00138205	0.00129242	0.00222996	0.00145653	0.00278179	0.00211999	0.00319614	0.00157657	0.00209332	0.00169492	0.00220394	0.000511773	0.00264816	0.00297527	0.00103188	0.00358405	0.00312033	0.00198126	0.000305858	0.00193255	0.000168569	0.000738838	0.0028436	0.0003126	0.00148423	0.00124066	0.00219615	0.00196665	0.000926058	0.000677346	0.00183034	0.00151682	0.00325442	0.00165341	0.000576912	0.00241741	0.00122022
0.00131786	0.00227371	0.00108082	0.000848248	0.00283835	0.000231335	0.00109602	0.00112908	0.000492493	0.00127945	0.00189829	0.00162761	0.00071857	0.000658389	0.00161196	0.00127587	0.000348528	0.00212815	0.00120058	0.00145486	0.000555597	0.00331676	0.000660971	0.00111852	0.000986882	0.00172694	0.000399507	0.00115987	0.00126497	0.00258377	0.00174953	0.00207977	0.00123977	0.00137356	0.0013752	0.0014127	0.00431027	0.00216893	0.00158753	0.00146456	0.00197631	0.00196158	0.00213841	0.00239341	0.00103906	0.0011112	0.00221898	0.00297996	0.00381646	0.00181508
0.00204053	0.000383385	0.00146259	0.00132798	0.00177911	0.00148271	0.000888244	0.00131545	0.000578994	0.00255356	0.00215019	0.00313851	0.00142052	0.00119861	0.000337312	0.00201539	0.00194358	0.00220166	0.00174741	0.0018077	0.00196239	0.0014456	0.00290771	0.00272428	0.00130237	0.00196696	0.0020039	0.000396063	0.00176277	0.000838684	0.00145067	0.00188377	0.00245526	0.00210892	0.00269995	0.00164135	0.00146911	0.000864782	0.00138255	0.000434321	0.0030385	0.000480898	0.00131187	0.00298353	0.000688036	0.000475133	0.0021387	0.00214044	0.000654857	0.000586517
0.00191739	0.000855653	0.00181964	0.000623935	0.00126293	0.00180739	0.00112101	0.000970986	0.00189736	0.000232736	0.000375586	0.000548243	0.000662296	0.00144313	0.000683798	0.00141448	0.0028256	0.000641596	0.00044944	0.00285293	0.00200836	0.00168711	0.000715422	0.000944976	0.000323564	0.0019392	0.00117016	0.00200688	0.00256616	0.000920323	0.00146415	0.00271866	0.00130184	0.00289542	0.0018816	0.00125069	0.00132818	0.00204793	0.000525924	0.000952203	0.00116207	0.000642024	0.00257994	0.00183894	0.00180167	0.00198152	0.000551126	0.00129018	0.00237712	0.000882582
0.0013286	0.00122376	0.00206935	0.00181522	0.00139588	0.00226606	0.00296623	0.000832946	0.000739099	0.00121782	0.0022185	0.000539357	0.00146883	0.00361528	0.00195352	0.00205015	0.00140165	0.00132897	0.000598857	0.00267516	0.00101451	0.00177562	0.00171283	0.000373934	0.0019947	0.00104439	0.0010402	0.00102982	0.002189	0.00245733	0.000531151	0.00272539	0.00380593	0.00139779	0.000890882	0.000552523	0.00351132	0.00360257	0.000681663	0.00183166	0.00266675	0.00294708	0.00376859	0.00167371	0.00165464	0.00271438	0.00193155	0.00151442	0.00303331	0.00165339
0.00189201	0.00146025	0.000507511	0.00167041	0.000283159	0.00036114	0.0020257	0.0011854	0.00228105	0.00181651	0.00148179	0.00149127	0.00198858	0.000173002	0.00141049	0.00066196	0.00161801	0.00124996	0.00265021	0.00174822	0.0024935	0.00154559	0.00240007	0.000734171	0.00329948	0.0021295	0.0010631	0.00160657	0.000995031	0.00128633	0.00121573	0.00219484	0.00118659	0.00225825	0.00147472	0.00121664	0.00243771	0.000562943	0.00378836	0.0026937	6.94439e-05	0.00182371	0.00273198	0.00025029	0.00123567	0.00138112	0.000835774	0.00129867	0.00351291	0.00212648
0.00317472	0.00136266	0.00229379	0.00265232	0.00157353	0.00156063	0.00202309	0.000928202	0.000586656	0.00104178	0.000778261	0.000646543	0.00226908	0.000824509	0.000506953	0.00198203	0.000823816	0.00236316	0.0010607	0.00178302	0.00040561	0.000240376	0.000362299	0.00117748	0.00132939	0.00245822	0.00134372	0.00159031	0.00175216	0.00213298	0.00087874	0.000763777	0.00250072	0.00180721	0.00136766	0.00227267	0.00173947	0.00172281	0.000613514	0.0023689	0.00134336	0.000954861	0.00123398	0.00254535	0.00250605	0.00155872	0.000564372	0.000874128	0.00105713	0.00192833
0.000534066	0.00141675	0.00283329	0.00181585	0.00144459	0.00121896	0.00103672	0.000983865	0.00160764	0.00215334	0.00124088	0.00189592	0.00139498	0.000919348	0.00068926	0.00303349	0.00184404	0.00119804	0.00333537	0.00238035	0.000904193	0.00255394	0.00310196	0.0028876	0.00218554	0.00169046	0.00136259	0.00172033	0.00282438	0.00239224	0.00121338	0.00072603	0.0011156	0.00054625	0.00115858	0.00264905	0.0022413	0.00102929	0.00264996	0.00145605	0.00173041	0.000680512	0.00106464	0.00128924	0.000878545	0.000769772	0.00155778	0.000796406	0.00207518	0.00139311
0.00107847	0.00132588	0.000663406	0.00134979	0.00100828	0.00129651	0.000420075	0.00252408	0.000187288	0.0017528	0.00163456	0.00155825	0.00321291	0.00074607	0.0011825	0.00160433	0.00114835	0.00187405	0.00188142	0.00219735	0.00308106	0.00216471	0.00238526	0.00135367	0.0009673	0.00140736	0.00105377	0.00178567	0.00126361	0.00241421	0.00145041	0.00160938	0.00186117	0.00115388	0.00232026	0.0018023	0.00185482	0.0028785	0.00337699	0.00265217	0.00200422	0.00119368	0.00241869	0.00296989	0.00341224	0.00145889	0.00417057	0.00145433	0.00165308	0.00280268
0.00155495	0.000565727	0.00149664	0.000745698	0.00200023	0.0012651	0.00100546	0.00130546	0.00223108	0.00179548	0.00328041	0.00170146	0.00100312	0.000971652	0.002842	0.00182385	0.00100206	0.00102953	0.00135089	0.000805853	0.00158615	0.000710216	0.00117884	0.000430444	0.000437089	0.000655601	0.00142436	0.00390648	0.000905123	0.0016292	0.000933342	0.00129989	0.00311162	0.00200526	0.00358569	0.0035113	0.00125078	0.00125388	0.00224588	0.00201126	0.00147548	0.000401988	0.00207143	0.00153496	0.00113255	0.000927357	0.00211334	0.00171951	0.00082234	0.00191139
0.000376723	0.00188518	0.000801838	0.00197511	0.00280436	0.00161682	0.000493033	0.00214027	0.00134654	0.00199051	0.00101577	0.00075116	0.00162448	0.000901155	0.00128755	0.000720432	0.00338208	0.00188101	0.00241057	0.00177118	0.00160693	0.0022257	0.000324568	0.00263053	0.00155799	0.00161218	0.00106637	0.000893589	0.000527314	0.00316729	0.00174567	0.00249054	0.00274226	0.000662063	0.00170831	0.00266274	0.00131874	0.000502377	0.000580212	0.000706136	0.00164591	0.000338041	0.000603777	0.00272633	0.00232211	0.00239707	0.00225119	0.00137876	0.00188211	0.00162717
0.00205367	0.000277702	0.0016433	0.00069486	0.000231157	0.00100824	0.00246267	0.00294621	0.00313707	0.001797	0.000539872	0.00124275	0.000634855	0.00192267	0.00207487	0.000695159	0.00236835	0.00141764	0.000488403	0.00178555	4.94093e-05	0.00252071	0.000764169	0.00274072	0.000682419	0.00146143	0.000959408	0.001491	0.00202037	0.00336322	0.00141092	0.00141228	0.00221743	0.000833686	0.000449959	0.00218571	0.00101419	0.00124902	0.000701371	0.00195527	0.00275122	0.00207418	0.00222978	0.00315642	0.00262159	0.00338329	0.00250731	0.00262847	0.00350175	0.00195277
0.00283952	0.00308301	0.00138054	0.00126937	0.000896833	0.00189875	0.0011843	0.00183999	0.000647624	0.00298423	0.00368442	0.00127268	0.0017093	0.000999868	0.00170939	0.00116049	0.00140034	0.00160256	0.00257841	0.00171706	0.00172706	0.000646518	0.00262515	0.00129015	0.00234176	0.00329024	0.00244247	0.00179628	0.00098171	0.00232175	0.00215177	0.000742522	0.00236124	0.000328429	0.000406242	0.00155896	0.00229505	0.00236442	0.00110888	0.00109879	0.00305728	0.00315565	0.00176795	0.00128151	0.00363703	0.00143407	0.00338514	0.00169188	0.00211799	0.000554903
0.00256116	0.00210747	0.00145671	0.00170074	0.00183552	0.00244199	0.000974827	0.00049033	0.00168215	0.00122819	0.00219175	0.000774944	0.00198509	0.00126637	0.000117512	0.000156512	0.00144142	0.00145376	0.000897461	0.000470266	0.00107215	0.00101483	0.000907402	0.00193835	0.00110839	0.00175026	0.00129098	0.00146796	0.0017566	0.000746878	0.00143558	0.00226073	0.000967423	0.00196214	0.00228235	0.00346934	0.000240796	0.00160525	0.00297749	0.000639928	0.000676613	0.00175598	0.000748651	0.000731584	0.00147751	0.00210505	0.00283505	0.0022552	0.000420478	0.00152223
0.00297779	0.000856874	0.00169374	0.00245285	0.00225262	0.000208711	0.00069209	0.00285536	0.00222608	0.00050223	0.00158295	0.0013048	0.000536695	0.00098509	0.00105796	0.000731769	0.00155629	0.00138766	0.00105976	0.000277747	0.00233061	0.00138866	0.00295296	0.000622656	0.00099694	0.00184684	0.00134316	0.00236594	0.00442951	0.00305051	0.00348832	0.0020102	0.00112107	0.0014016	0.00137207	0.00204796	0.00418486	0.00195874	0.00229087	0.00179619	0.00258654	0.00257615	0.00202024	0.00363028	0.00139007	0.00159412	0.0019005	0.00241783	0.00351924	0.00172553
0.000481971	0.00148578	0.00207924	0.00195514	0.00264248	0.000935598	0.000725665	0.000752416	0.00126465	0.00113706	0.00174228	0.00132741	0.0016584	0.00272471	0.000736884	0.00185978	0.00109297	0.000419966	0.00116507	0.00128954	0.00310865	0.00207292	0.00281102	0.00284089	0.00268581	0.00153211	0.00117359	0.00064378	0.00205216	0.00217961	0.000595942	0.000686403	0.000766344	0.00050609	0.000422463	0.00211222	0.00153854	0.00175881	0.00149132	0.000688031	0.00191008	0.00121404	0.00398111	0.00170022	0.0013724	0.00378192	0.00287139	0.00310431	0.00350166	0.000430506
0.00225329	0.00150645	0.0015829	0.00147658	0.00132114	0.00151694	0.00241435	0.00123647	0.000791994	0.000478444	0.00187261	0.00165922	0.00149496	0.00202935	0.000383027	0.00161531	0.00141851	0.0023022	0.00361548	0.0028366	0.00144226	0.00117182	0.00232784	0.00339951	0.00258918	0.00272395	0.00150806	2.76217e-05	0.00209341	0.000446366	0.000999244	0.00022035	0.00144858	0.00078112	0.000781779	0.00207774	0.00161565	0.00275652	0.00143462	0.00158954	0.00150206	0.000971809	0.00166879	0.00132551	0.00153412	0.0023529	0.00106469	0.00156702	0.00333522	0.00104225
0.00179403	0.000958622	0.000842827	0.00187118	0.00269019	0.00225931	0.000300587	0.00109977	0.000798051	0.00047308	0.000980034	0.0021031	0.00233636	0.00172367	0.00293843	0.000745889	0.00068745	0.00171978	0.00239327	0.00256154	0.00266377	0.00221359	0.00101789	0.00134211	0.00183888	0.00138546	0.000667547	0.0020368	0.00115509	0.000560964	0.00199573	0.000701966	0.00160797	0.00201182	0.00200572	0.00115216	0.0020296	0.00135041	0.00267664	0.00212762	0.00183672	0.00216223	0.0017811	0.00291766	0.0024684	0.00286272	0.00151549	0.00214286	0.000566208	0.00213294
0.002161	0.00288565	0.000700365	0.00226396	0.000711778	0.00232055	0.000965206	0.00077579	0.00135552	0.000566647	0.000729284	0.000972384	0.00133987	0.000932271	0.000678608	0.00108963	0.0020509	0.00199976	0.00312453	0.00147682	0.000930099	0.00317328	0.00145368	0.00108185	0.00191528	0.00258331	0.0035052	0.00255832	0.001277	0.00110608	0.00195619	0.00059669	0.0016577	0.00081198	0.00151877	0.00170048	0.00169935	0.000751096	0.00100757	0.00225241	0.00198486	0.00201414	0.00123332	0.00231273	0.000488623	0.00232632	0.000426317	0.00145297	0.000955315	0.000930512
0.00041065	0.00277926	0.00192187	0.00107837	0.00108274	0.00167495	0.00134247	0.00115249	0.00134163	0.00171091	0.0010248	0.00105739	0.000188119	0.00293933	0.00261258	0.000719586	0.000743249	0.0016992	0.00184587	0.0025674	0.00137183	0.00225831	0.00108696	0.00109811	0.00135596	0.000895685	0.000429868	0.0012784	0.00168944	0.0012079	0.00102749	0.00138156	0.000255627	0.00160956	0.000911972	0.000788866	0.00231552	0.00327633	0.00131791	0.00147342	0.00178571	0.00126735	0.00147096	0.000959684	0.00114268	0.00190238	0.00243777	0.00284694	0.00143514	0.00165761
0.00034219	0.000912042	0.000620062	0.00168835	0.00148518	0.00135557	0.000577731	0.000890474	0.00265512	0.000457854	0.0031992	0.002168	0.00280303	0.00207121	0.00143165	0.00113459	0.00132144	0.000827052	0.0022237	0.000775251	0.00171117	0.000939191	0.0023444	0.00194764	0.000369034	0.00198978	0.00224053	0.00169513	0.00181157	0.00255333	0.00193958	0.00215803	0.000548	0.00254007	0.0019236	0.00191102	0.00160602	0.0011449	0.0014479	0.00256822	0.000347933	0.00436179	0.000887031	0.00155043	0.00212337	0.0017799	0.00439865	0.0031381	0.00175588	0.0026584
0.00163618	0.000997239	0.000594331	0.00123458	0.000412413	0.00261286	0.00118615	0.00131139	0.00070836	0.000545253	0.000561324	0.000968791	0.000693137	0.00104225	0.00213389	0.00185177	0.0022474	0.00193513	0.00104915	0.000633566	0.000260723	0.00240498	0.00133275	0.0013706	0.00269506	0.000480264	0.00277157	0.00059763	0.00180916	0.00150607	0.00160272	0.00190037	0.0025013	0.000639024	0.00157351	0.0015209	0.000706749	0.00200641	0.000934729	0.00277669	0.00399328	0.00231129	0.00268071	0.00399589	0.00346957	0.00467236	0.00111042	0.00107045	0.0020252	0.00203497
0.00111065	0.00130713	0.000818031	0.00144473	0.000315782	0.000747458	0.00181763	0.00102424	0.00129148	0.0019671	0.000818593	0.00209434	0.00284322	0.000678914	0.000586295	0.000486307	0.00145072	0.00159525	0.00112634	0.000221306	0.00102177	0.00135621	0.00133911	0.00142851	0.00159948	0.000767945	0.000706139	0.000707508	0.000594041	0.00159717	0.00127738	0.00187383	0.00315874	0.00139854	0.000609353	0.000947159	0.00026234	0.00161376	0.000697542	0.00106876	0.00212124	0.00216185	0.00340713	0.00222871	0.00193458	0.00306868	0.00279859	0.0025337	0.001694	0.000863987
0.000643847	0.00114964	0.000742575	0.00164023	0.00030917	0.00171446	0.00142599	0.00108368	0.00141391	0.00217699	0.0014379	0.00170947	0.00186416	0.00111905	0.00199281	0.00143428	0.000898006	0.00183843	0.00203015	0.00159164	0.00170814	0.00185331	0.000649106	0.00290987	0.00177303	0.00242978	0.00298699	0.000915703	0.00233549	0.00282286	0.000269496	0.000805502	0.00228054	0.000305115	0.000737699	0.00201207	0.000690696	0.00155166	0.000445006	0.00094476	0.00120156	0.00127031	0.00171683	0.00166755	0.00137131	0.00102496	0.00390981	0.0028691	0.00269306	0.00296275
0.00129582	0.00133609	0.00107427	0.000987917	0.00110914	0.0020562	0.00149883	0.000556542	0.00107765	0.00205423	0.00196122	0.00182648	0.00249128	0.000836411	0.0018313	0.0021641	0.00331735	0.00187704	0.0022103	0.00238555	0.00194624	0.000430418	0.00108164	0.000563152	0.00115565	0.00284198	0.00218103	0.00268594	0.00138859	0.00113601	0.000824967	0.00162892	0.00127492	0.00143065	0.00072143	0.00143521	0.00141595	0.000239133	0.000899733	0.0021888	0.000734358	0.00263856	0.00233167	0.00329005	0.00136699	0.0025054	0.00362035	0.00162524	0.00177344	0.00211405
0.000580573	0.000819156	0.00315942	0.00265198	0.00121273	0.00202322	0.00261985	0.00157633	0.000747592	0.00139558	0.00211924	0.00210584	0.00149656	0.000745014	0.00118918	0.00139174	0.00118303	0.00228761	0.00212488	0.000437929	0.00306181	0.00256741	0.000826165	0.00466076	0.000903752	0.00246731	0.0020741	0.00049079	0.000600063	0.000635266	0.000978761	0.000759948	0.00300004	0.00273164	0.00405957	0.00363299	0.0030735	0.0027906	0.00146059	0.00293658	0.00315726	0.00258877	0.00503444	0.00351957	0.00295817	0.00458578	0.003608	0.00359553	0.00155903	0.00098831
0.00385964	0.00230137	0.00275541	0.00191865	0.00232807	0.00166876	0.00138743	0.00150223	0.000873049	0.00233985	0.00161466	0.00129918	0.00247011	0.00182679	0.0023104	0.0030667	0.00293315	0.00108804	0.00182529	0.000628861	0.00230962	0.000729629	0.00172887	0.0014672	0.00191143	0.00123621	0.00168866	0.00171448	0.00108452	0.00104849	0.00296083	0.00157906	0.00165784	0.000155874	0.00115215	0.000563934	0.00314445	0.00194603	0.00383437	0.00216291	0.00277173	0.00588789	0.00436846	0.00508459	0.00269927	0.00276269	0.000616905	0.00120118	0.00101659	0.00450624
0.000289831	0.0021717	0.00284076	0.00180663	0.00359027	0.00132589	0.000535979	0.000862238	0.00109958	0.00161559	0.00138612	0.000656254	0.00352999	0.00133586	0.000898456	0.0005488	0.00296506	0.00051251	0.000714371	0.00165901	0.00117281	0.00149239	0.00143581	0.00166981	0.00064396	0.00278808	0.00189569	0.00217898	0.00144102	0.00241769	0.000642022	0.00256176	0.00163342	0.000688873	0.00082005	0.000665855	0.000442015	0.00161751	0.00235235	0.00293788	0.00355001	0.00391104	0.00488425	0.00335844	0.000842624	0.00225884	0.0007941	0.0029416	0.000578036	0.00433967
0.00202674	0.0021724	0.000580058	0.00058292	0.00218147	0.00112016	0.000981144	0.00171309	0.00184289	0.000460275	0.00204536	0.00312691	0.00134594	0.0023853	0.00227425	0.00297906	0.00109111	0.00240985	0.00152748	0.00119889	0.00162589	0.00172457	0.00229594	0.00260861	0.00330897	0.00246816	0.00330357	0.00324737	0.00194664	0.00252938	0.00277196	0.00482622	0.00383167	0.00280397	0.00246351	0.00438948	0.00515961	0.00608261	0.00769527	0.00484011	0.0052587	0.00508432	0.00681989	0.00692822	0.00275735	0.00383457	0.00421987	0.00139356	0.00504727	0.00462013
0.00118954	0.0020804	0.000721409	0.000418148	0.00167033	0.00202723	0.0035896	0.00163702	0.0015693	0.00105956	0.00202367	0.000681248	0.00189422	0.00124573	0.00294574	0.00253917	0.00310776	0.00105313	0.00126618	0.000758192	0.00331768	0.00320138	0.00195676	0.00415821	0.00342425	0.00295636	0.00293812	0.00428098	0.00325718	0.00173435	0.00365464	0.00317113	0.00562187	0.00176789	0.00423045	0.00359105	0.00403089	0.00468164	0.00716951	0.00513687	0.00531279	0.00515518	0.00413794	0.00119106	0.00220617	0.00189776	0.00283237	0.00119188	0.00606863	0.00521035
0.0007546	0.00199346	0.00101427	0.000800513	0.00108715	0.00191338	0.00183534	0.00193081	0.00118673	0.000938887	0.00252424	0.00152575	0.000548353	0.00137482	0.0020547	0.00183733	0.0012272	0.00259892	0.00119971	0.00238229	0.00119511	0.001227	0.00266477	0.00324973	0.00247836	0.000315751	0.00179383	0.000630248	0.00257074	0.000612819	0.00209394	0.00221917	0.00257799	0.00191997	0.00500083	0.00564949	0.00347691	0.00635007	0.00355796	0.00144794	0.00224788	0.00315037	0.00205721	0.00132603	0.00404397	0.00849693	0.0119348	0.00783455	0.00507246	0.00646665
0.00127705	0.00299983	0.00138248	0.000911645	0.00120298	0.00160569	0.000851617	0.00143286	0.00143466	0.00178326	0.0030635	0.00151721	0.00286057	0.00321594	0.00405272	0.00344315	0.00387006	0.00309586	0.00455393	0.00359174	0.0048469	0.00402274	0.00455766	0.00374222	0.00674462	0.00165126	0.0040758	0.00462651	0.00401119	0.0056946	0.00591313	0.00468908	0.00324004	0.0064249	0.00593891	0.00265441	0.00452277	0.0048902	0.00477386	0.00328421	0.00505299	0.00667972	0.0039524	0.0019379	0.00374945	0.00432765	0.00332476	0.00438042	0.00910348	0.00945355
0.00193963	0.000914498	0.0011089	0.000926504	0.00234955	0.000679434	0.000623496	0.00114697	0.00395197	0.00217569	0.00215849	0.00259823	0.00264912	0.00119484	0.00400527	0.00308323	0.00319647	0.00229039	0.00295921	0.00428745	0.00554106	0.00465959	0.00490463	0.00464944	0.00298634	0.00520645	0.00523104	0.00506246	0.0047104	0.00639565	0.00528571	0.00567667	0.00757156	0.00740685	0.00616803	0.00642793	0.00755521	0.0089455	0.00735836	0.004416	0.00720562	0.00548012	0.00590402	0.00594611	0.00763732	0.00692947	0.00704403	0.00534899	0.00653862	0.00621887
0.000491093	0.00211982	0.00236113	0.00320073	0.00345103	0.00200631	0.0012579	0.00236884	0.001748	0.00333498	0.00397724	0.00304703	0.00213388	0.00487139	0.00187508	0.00339873	0.00450882	0.00627977	0.00578247	0.00537705	0.0074914	0.00600734	0.00612865	0.00653434	0.00459715	0.00434732	0.00624223	0.00613225	0.00714631	0.00615965	0.00740064	0.00725169	0.0088548	0.00839021	0.00765437	0.0103809	0.00700871	0.00942154	0.00625754	0.00696343	0.00562707	0.00740969	0.00362055	0.00411585	0.00599464	0.00983292	0.010528	0.00883319	0.0104086	0.00975305
0.00204755	0.00285288	0.00216931	0.0042948	0.00255139	0.00308963	0.00164545	0.00597965	0.00362273	0.00325868	0.00603421	0.00531027	0.00657526	0.0058622	0.00522001	0.00683119	0.00561195	0.00743304	0.00838776	0.00892768	0.00993098	0.00773656	0.0102028	0.00808998	0.00840254	0.00987574	0.00838346	0.00874218	0.00933072	0.00977008	0.00904929	0.00752226	0.00746847	0.0079279	0.0076706	0.00685736	0.00710241	0.00726638	0.00694214	0.00658399	0.00519978	0.00503489	0.00429072	0.000776882	0.00401665	0.00565221	0.00928178	0.00493049	0.00392521	0.0033292
0.00115715	0.00152982	0.000848153	0.00204863	0.000815602	0.00303497	0.00205297	0.00113107	0.00378837	0.00396887	0.00108549	0.00192908	0.00427303	0.00149865	0.00426322	0.00361094	0.00556394	0.00509846	0.0048763	0.005796	0.00718102	0.00726257	0.00598832	0.00612808	0.00543553	0.00587921	0.00572322	0.00878764	0.00929659	0.00690854	0.00667572	0.00795394	0.00737363	0.00725015	0.00813778	0.00778492	0.0083641	0.00782073	0.00614406	0.00463208	0.00173596	0.00331161	0.00340191	0.00266897	0.00624359	0.00679259	0.00774412	0.00442332	0.00548262	0.00714636
0.00289922	0.00122556	0.00100586	0.00220913	0.00288481	0.00515191	0.00264838	0.0020873	0.00410429	0.00495178	0.00330643	0.00431145	0.00562808	0.00710116	0.00721551	0.0073096	0.012339	0.00910361	0.00698138	0.00877783	0.00921685	0.00919281	0.00988871	0.0134882	0.0153973	0.0159042	0.0148508	0.0175962	0.01807	0.0208993	0.0189839	0.0167086	0.0163266	0.0172023	0.0188513	0.0162041	0.0179199	0.0206262	0.0164392	0.0162609	0.0259787	0.0267067	0.0148477	0.0234865	0.029226	0.0267582	0.0266158	0.00775973	0.0169321	0.0108522
0.00107613	0.00421863	0.00221349	0.00295968	0.00429245	0.00222004	0.00300354	0.00491497	0.0025309	0.00415164	0.00350216	0.00528244	0.00674097	0.00528786	0.00478056	0.00464279	0.00460922	0.00577154	0.00702029	0.00430757	0.00552121	0.0082307	0.00564733	0.00795372	0.00791267	0.0079948	0.00558243	0.00614847	0.00768935	0.0103305	0.00908776	0.0108203	0.00954107	0.0092341	0.0102014	0.0106612	0.0110292	0.0112115	0.011537	0.00842648	0.0120199	0.00993221	0.00772688	0.00436983	0.00450219	0.00786025	0.00495264	0.00531608	0.00953918	0.0124666
0.00249535	0.00330224	0.00307076	0.00291227	0.00374257	0.0059504	0.004937	0.00490214	0.00509873	0.00701771	0.00619976	0.00566574	0.00838657	0.00830428	0.00736364	0.00839541	0.00937149	0.0111018	0.00922861	0.0111577	0.00954723	0.0107548	0.00822822	0.00797966	0.0100364	0.00967886	0.00930286	0.0077363	0.00926297	0.00846123	0.00901418	0.00724234	0.00650813	0.00733721	0.00554776	0.00672898	0.00453217	0.00492955	0.00464819	0.00315996	0.00429335	0.0086932	0.00591427	0.00393733	0.006504	0.00543446	0.0079234	0.00643889	0.00959454	0.0101902
0.00329415	0.00234736	0.00357904	0.00283248	0.00187546	0.00585331	0.00364067	0.00425791	0.00563983	0.00647031	0.0054574	0.00569492	0.00588292	0.00679688	0.00837272	0.00852444	0.0109635	0.00854932	0.00826907	0.00850901	0.0089274	0.00776101	0.0106948	0.0105242	0.00767267	0.00743753	0.00885799	0.0103095	0.0113998	0.00691347	0.00813528	0.00521766	0.0055562	0.00434555	0.00227911	0.00193445	0.00212542	0.00299366	0.00377741	0.00359622	0.00303805	0.00280822	0.00499855	0.00552334	0.00335375	0.00232466	0.00381415	0.00724959	0.00772344	0.00964787
0.00412147	0.00171594	0.00455331	0.00516314	0.00649136	0.00408714	0.0048136	0.00637227	0.00646783	0.00697907	0.0078674	0.00656018	0.00809209	0.00646839	0.0083878	0.00916947	0.00748689	0.0058077	0.00990423	0.00557958	0.00795445	0.00587698	0.00803982	0.00817578	0.00858992	0.00830901	0.00972999	0.00757461	0.00718102	0.00674988	0.00525538	0.00467046	0.00236217	0.00250932	0.00203214	0.00338453	0.00328518	0.000767187	0.00314326	0.0055665	0.00849606	0.00554809	0.00836241	0.00616872	0.00860708	0.00729378	0.00867504	0.0145145	0.0144346	0.0129266
0.00426409	0.00608171	0.00517864	0.00547975	0.00522743	0.00573855	0.00613173	0.00607179	0.00799324	0.0070486	0.00723941	0.00651939	0.00862793	0.00631418	0.0067381	0.00761735	0.00849088	0.00948795	0.0093176	0.0114462	0.00888419	0.00687039	0.00805381	0.00836628	0.0101748	0.0116106	0.00694882	0.00603777	0.00805686	0.010221	0.00543194	0.0055975	0.00291425	0.00307623	0.00422367	0.00413877	0.00399588	0.00172964	0.00196742	0.00250928	0.00208224	0.0028408	0.00458311	0.00583216	0.00306482	0.00395142	0.00185653	0.00335978	0.00032439	0.00495501
0.011188	0.014676	0.0171237	0.0175273	0.0206815	0.0211634	0.0240527	0.0251729	0.0281458	0.0294658	0.0298022	0.0322516	0.034902	0.0372543	0.0359132	0.0376834	0.041309	0.0429615	0.0421211	0.0482269	0.0485285	0.0502002	0.0550667	0.057904	0.0608228	0.0584252	0.0554281	0.0547852	0.0535472	0.0473329	0.0424753	0.0439881	0.0513756	0.0555734	0.0660206	0.0726461	0.0681133	0.0461404	0.0384521	0.0403714	0.0485213	0.0474129	0.0227155	0.0193849	0.0499897	0.0588697	0.0833993	0.0640354	0.0571431	0.0826154
0.00594349	0.00561519	0.0046194	0.00525828	0.00544494	0.00454791	0.0059136	0.00717842	0.00737666	0.0084271	0.00602125	0.00851151	0.00962106	0.00854917	0.00944206	0.00677643	0.00813802	0.00841184	0.0100855	0.00849612	0.0121746	0.010653	0.0128364	0.0140564	0.0141788	0.0136538	0.0132925	0.0118856	0.0109749	0.0114787	0.0111119	0.0110158	0.0114463	0.0107916	0.0156516	0.0160837	0.0143862	0.010693	0.00667021	0.00798966	0.00813042	0.00603684	0.00123432	0.00419947	0.00614166	0.00866627	0.0111644	0.0120537	0.00795428	0.0112451
0.00183491	0.00206098	0.00314922	0.00315657	0.00254392	0.000937869	0.00215416	0.00257687	0.00511348	0.00344068	0.00301435	0.00333296	0.00379325	0.00387219	0.00443206	0.00419768	0.00576018	0.00615873	0.006748	0.00891559	0.00769626	0.00840539	0.00848037	0.0106948	0.00880385	0.0110579	0.00956996	0.00856962	0.00955986	0.00790404	0.00817739	0.00946067	0.00954738	0.00750098	0.0100839	0.0118089	0.0094906	0.00843043	0.0071225	0.00740438	0.00828767	0.00564956	0.00429352	0.00515948	0.00704248	0.00723453	0.00891541	0.00851661	0.0063704	0.00946598
0.00382172	0.0050335	0.00131736	0.00378655	0.00324074	0.00320177	0.0040338	0.00550021	0.00302207	0.00260956	0.00371161	0.00416842	0.00262475	0.00330325	0.00396479	0.00133905	0.00053611	0.00494428	0.00224157	0.00406819	0.0041668	0.00492061	0.00450388	0.00539371	0.00341586	0.00510151	0.00209304	0.00481982	0.00590843	0.00693906	0.00634595	0.00488555	0.00399154	0.00575755	0.00357466	0.0051545	0.00335936	0.00348049	0.00396497	0.00137607	0.00109817	0.00309408	0.00118306	0.00167319	0.00255269	0.00304742	0.00557922	0.00496815	0.0038596	0.00305541
0.00323134	0.00273185	0.00276049	0.00457798	0.00678993	0.00467665	0.00492875	0.00434894	0.00515434	0.00545066	0.00430097	0.00594574	0.00354137	0.00492782	0.00531621	0.0045344	0.00637899	0.00181734	0.00338366	0.00513885	0.00423318	0.00435074	0.0035309	0.00343696	0.0037706	0.00650475	0.00401128	0.00621861	0.00254904	0.00400768	0.00408156	0.00253239	0.00249733	0.00122761	0.00172327	0.00176145	0.00172103	0.00234217	0.00227068	0.00321905	0.0039909	0.00437152	0.00720778	0.00752876	0.00724177	0.00869315	0.00952612	0.0094635	0.0117788	0.00881208
0.00164154	0.00065912	0.00117038	0.00108597	0.00172588	0.00179135	0.00213471	0.00133608	0.00290902	0.00229377	0.000190675	0.00521967	0.0022087	0.00362137	0.00341511	0.0045272	0.00273638	0.00279746	0.00245156	0.00279641	0.00367738	0.00413896	0.00529495	0.00455994	0.00145324	0.00184734	0.00397657	0.00323383	0.00375228	0.00541878	0.00459766	0.00367639	0.00364149	0.00444343	0.00237487	0.000795149	0.00135562	0.000921464	0.00143348	0.00243841	0.003655	0.00371276	0.00347063	0.00194307	0.00345339	0.00237672	0.00200677	0.00307431	0.00646706	0.00599208
0.00379407	0.00203233	0.00429119	0.00144824	0.00348417	0.00235718	0.00276319	0.00225126	0.00663553	0.00432176	0.00576035	0.0050446	0.00502203	0.00800368	0.00714213	0.00689856	0.00942221	0.00401296	0.00458348	0.00738898	0.0062162	0.00485956	0.00514471	0.0034798	0.00494742	0.00567096	0.00482742	0.00436571	0.00435225	0.00498269	0.00696644	0.00961349	0.0078691	0.0119028	0.0131934	0.016167	0.0176523	0.0162216	0.0175411	0.0161749	0.0168164	0.0162322	0.0182008	0.0176744	0.021912	0.0254689	0.0315113	0.0317232	0.0306995	0.0317196
0.00164154	0.00261363	0.00243281	0.00220181	0.0019839	0.000510874	0.00189609	0.00129874	0.00247379	0.00151576	0.00121621	0.000992181	0.00144168	0.00142998	0.00122837	0.0017896	0.00340776	0.00210221	0.00173741	0.00188941	0.0035142	0.00173343	0.00112191	0.00423307	0.00279196	0.00395066	0.00467682	0.00488591	0.0031617	0.00541657	0.00605245	0.0063947	0.00698286	0.00849158	0.00880667	0.00887271	0.00644436	0.0105193	0.00825923	0.00860618	0.00718102	0.00869517	0.00956922	0.0109879	0.00775077	0.0081463	0.00812266	0.00762541	0.00924167	0.00745556
0.00323134	0.00525139	0.00391149	0.00407058	0.00601615	0.00423315	0.00400622	0.00438144	0.00327063	0.0042178	0.00311274	0.00380877	0.00566521	0.00402679	0.00455135	0.00317075	0.00506016	0.0043513	0.00454781	0.00364601	0.00488827	0.00414202	0.00341539	0.0034646	0.00587885	0.00521146	0.00508933	0.00268673	0.00306649	0.00321925	0.00356897	0.00307848	0.00310887	0.00272559	0.00362434	0.00096479	0.00203001	0.00118067	0.00376708	0.00210639	0.0040896	0.000827257	0.00204655	0.00195003	0.00272519	0.00107627	0.000937176	0.000796	0.00160376	0.00317079
0.00382172	0.00378134	0.00238435	0.00347495	0.00343764	0.00251755	0.00235413	0.00322603	0.00352456	0.00182373	0.00341692	0.00435601	0.00383377	0.00228324	0.00248483	0.00138509	0.00126399	0.00276111	0.00323142	0.00112114	0.00451291	0.00269807	0.00230126	0.00162441	0.00313941	0.00162527	0.00210724	0.00325236	0.00171983	0.00437522	0.00162598	0.00248852	0.00754511	0.00612372	0.0047712	0.00292391	0.00562693	0.0063439	0.00801409	0.0071631	0.00616932	0.00645011	0.00735651	0.00757361	0.00799599	0.00451825	0.00877931	0.00585457	0.0063104	0.00638063
0.00183491	0.00237227	0.000883147	0.00265205	0.00190005	0.00108959	0.00177166	0.000987164	0.0013891	0.00127129	0.000709637	0.000394429	0.00117349	0.00164217	0.00119849	0.000943227	0.00266601	0.000437936	0.000326929	0.00143172	0.00113321	0.00210186	0.00265993	0.000570687	0.0029696	0.00338471	0.00270775	0.00447902	0.00299028	0.00464194	0.00405732	0.00310166	0.00293786	0.00551263	0.00508638	0.00525237	0.00680411	0.00290076	0.00572886	0.0064533	0.00719536	0.00694046	0.00764354	0.00780819	0.00800605	0.00765984	0.00522468	0.00688804	0.00901901	0.00505039
0.00594349	0.00349279	0.00408534	0.00348999	0.00185761	0.00263007	0.00334736	0.00223419	0.00395877	0.00199886	0.00203517	0.00291913	0.00240957	0.00401979	0.00414706	0.00229845	0.00166146	0.00348382	0.000965257	0.00339338	0.00264742	0.00345588	0.00332294	0.00236943	0.00203681	0.00457136	0.00225325	0.00289115	0.00571926	0.0054819	0.00335791	0.00585894	0.00540284	0.00608703	0.00758876	0.006999	0.00643608	0.00862127	0.00818231	0.00861099	0.00929287	0.0103862	0.0104172	0.0108036	0.0119139	0.0119635	0.0105184	0.0128121	0.0118358	0.0123134
0.011188	0.0145926	0.0105101	0.00911248	0.00980645	0.00698478	0.0099013	0.00901367	0.00746702	0.00901112	0.00848118	0.00545319	0.00544588	0.00672337	0.00751765	0.00842392	0.00831803	0.00995244	0.0114688	0.0106493	0.0128777	0.0133046	0.0158602	0.0154515	0.0183761	0.0201249	0.0213138	0.0241429	0.026201	0.0288973	0.0319097	0.0309179	0.0355044	0.0381472	0.0400792	0.0380965	0.040027	0.0406572	0.0468654	0.0450106	0.0488595	0.0513219	0.0547655	0.0591648	0.0608724	0.0642758	0.0667424	0.0616125	0.0594968	0.0563239
0.00426409	0.004777	0.00381605	0.0042474	0.00383798	0.00476541	0.0044345	0.00478458	0.00416151	0.00375316	0.00253701	0.00160763	0.00145858	0.000491961	0.00162233	0.00099587	0.00333626	0.00149527	0.00224955	0.00289	0.00306279	0.00298964	0.00297729	0.00350929	0.0025019	0.00326514	0.00455717	0.00295108	0.00357775	0.00365559	0.00337006	0.00443555	0.00189891	0.00342063	0.00465342	0.00400317	0.00418332	0.00388868	0.00318336	0.00676256	0.00526006	0.00588845	0.00761716	0.00717623	0.00790033	0.00844547	0.00678893	0.00784509	0.00922578	0.00641187
0.00412147	0.00430041	0.00482141	0.000843259	0.00372281	0.0027041	0.000750341	0.000565645	0.00214152	0.000894339	0.00131542	0.000613396	0.0014009	0.00144148	0.000533433	0.000714927	0.00105812	0.00187472	0.00288145	0.00145874	0.000462062	0.00167293	0.00201597	0.00236127	0.00154327	0.000794399	0.00161209	0.00219492	0.00159263	0.00101496	0.0016031	0.00215644	0.00152548	0.00187634	0.00223749	0.00370057	0.00314863	0.00431085	0.00746578	0.0064074	0.00846945	0.00848932	0.00899928	0.00424292	0.00976822	0.00740115	0.00865052	0.00876728	0.00908335	0.0109384
0.00329415	0.000935452	0.00144312	0.00190394	0.00237199	0.00199531	0.00151005	0.00138096	0.000835345	0.000723427	0.00211202	0.000332099	0.0021155	0.00161895	0.00210214	0.00168779	0.00345051	0.0020087	0.00180196	0.00251591	0.00224678	0.00124688	0.00235274	0.00138623	0.00185332	0.0013364	0.00191362	0.00344125	0.0027445	0.00284816	0.00348334	0.00303029	0.00329997	0.00363883	0.00468831	0.00478452	0.00499959	0.00727464	0.00567219	0.00695278	0.00701664	0.0092246	0.00790058	0.00874953	0.010273	0.00749589	0.00933872	0.00740534	0.00857485	0.00751341
0.00249535	0.00213973	0.000431972	0.0013804	0.00143655	0.00137196	0.00319442	0.000538197	0.00116371	0.0028134	0.000524356	0.00200158	0.000850308	0.000969944	0.00220956	0.000542391	0.0043084	0.000969072	0.000955474	0.00253568	0.00322522	0.00426728	0.00321918	0.00301569	0.00318165	0.00375123	0.00425215	0.00424992	0.00663928	0.00281524	0.00613433	0.00568023	0.00453272	0.00737909	0.00523469	0.00447486	0.00541584	0.00544674	0.00725283	0.00649906	0.00558779	0.00540821	0.00683892	0.0079944	0.00933578	0.00881607	0.00770515	0.0072563	0.00980222	0.00966836
0.00107613	0.00232334	0.00106283	0.00243541	0.00183364	0.00367961	0.00261908	0.000430915	0.0028235	0.00183954	0.00271396	0.000880152	0.00156485	0.00108636	0.000747909	0.0012068	0.00401568	0.00130699	0.0015288	0.00250613	0.00184915	0.000884494	0.00292387	0.00192234	0.00446022	0.00217331	0.00230726	0.00145798	0.00339941	0.00119541	0.00307579	0.0015722	0.000858428	0.00412568	0.0035456	0.00133754	0.00239037	0.00306218	0.00296453	0.00430979	0.00201234	0.00343018	0.00203398	0.00124543	0.00391622	0.00380487	0.00411303	0.00196885	0.00391989	0.00213769
0.00289922	0.00148652	0.00221104	0.00131418	0.0017825	0.00203349	0.00275078	0.00240307	0.00290457	0.00185699	0.00183165	0.00264882	0.0019697	0.00235892	0.00132	0.00185096	0.00127996	0.00300536	0.00254617	0.00185324	0.00248315	0.000189327	0.00296783	0.00336487	0.00284547	0.00199836	0.000670057	0.00346813	0.00273083	0.00217478	0.00397776	0.00313923	0.00373526	0.00432389	0.00357815	0.0033599	0.00335395	0.00419468	0.00295328	0.00221695	0.00377917	0.00290064	0.00256232	0.00314135	0.00338187	0.0033938	0.00287058	0.00290439	0.00322525	0.000241256
0.00115715	0.000778018	0.000491591	0.00290893	0.000970385	0.0034515	0.00166127	0.00330961	0.00223041	0.00124564	0.00186012	0.00201444	0.00232763	0.00161772	0.000685626	0.000907135	0.00363701	0.00289685	0.00298755	0.00385045	0.00288548	0.0018197	0.00226242	0.00178305	0.0033748	0.00207305	0.00274892	0.00206129	0.00439071	0.00401273	0.00237007	0.00289657	0.00377856	0.00204096	0.00360543	0.00374045	0.00270326	0.00480754	0.00367697	0.00222128	0.00347804	0.00206481	0.000661383	0.00398509	0.00393155	0.00275924	0.00198269	0.00254753	0.00382842	0.0022114
0.00204755	0.000471296	0.00247307	0.0011611	0.000704827	0.00174653	0.00148226	0.000878332	0.000884992	0.00156584	0.000862661	0.00125052	0.00100199	0.00203199	0.00195206	0.00152613	0.00223723	0.00238146	0.000576951	0.000756514	0.00290506	0.00163258	0.00243186	0.00073124	0.00234702	0.00227376	0.00223195	0.00210853	0.00233148	0.00127864	0.00412742	0.00284217	0.00317523	0.00390639	0.00504025	0.00361044	0.00329505	0.00507435	0.00449934	0.00396238	0.00511749	0.00367574	0.00297283	0.00400936	0.00521902	0.002567	0.00329441	0.0046561	0.00564416	0.00395417
0.000491093	0.00193027	0.00099306	0.00178253	0.000863103	0.00258083	0.000691094	0.000563897	0.00175407	0.00200514	0.00215599	0.00195726	0.00259979	0.00136554	0.00212532	0.000468372	0.000552279	0.00271235	0.00251733	0.000634885	0.00258658	0.001744	0.0029805	0.000724376	0.00321017	0.00255205	0.000830608	0.00194421	0.00230322	0.00170551	0.00392032	0.00126544	0.00141997	0.00319001	0.00183067	0.00188669	0.00150614	0.000445548	0.00143578	0.00304207	0.0014729	0.000658184	0.00267334	0.000528206	0.00190257	0.00332977	0.000941965	0.00135524	0.00180106	0.00116063
0.00193963	0.00229353	0.00178845	0.000606618	0.00230324	0.00150276	0.000874599	0.000416246	0.000371954	0.000838192	0.0010401	0.000103161	0.00221243	0.000790278	0.00212188	0.00123821	0.00147331	0.000989549	0.00147222	0.00231426	0.00151544	0.00116857	0.000861068	0.00275391	0.000155913	0.00136425	0.00283229	0.00181053	0.00233583	0.0018271	0.00173122	0.00141317	0.00330259	0.000828408	0.00094522	0.00201203	0.00135295	0.00121838	0.00222538	0.00135982	0.000936021	0.000825075	0.00314818	0.0024643	0.000619639	0.00328503	0.00168843	0.00365022	0.00192335	0.00152595
0.00127705	0.000581922	0.00276207	0.00146902	0.000656647	0.000276307	0.00039772	0.000990704	0.00349024	0.00203085	0.00089828	0.00284177	0.00060642	0.00167567	0.000704631	0.000907395	0.00131465	0.00188062	0.000525117	0.00169118	0.000900624	0.00052615	0.000215648	0.00100679	0.000353272	0.00146913	0.00159624	0.00188851	0.00229477	0.000126852	0.00103774	0.00126162	0.000674511	0.000907024	0.000811907	0.000450799	0.000694811	0.000359541	0.000691828	0.00270327	0.00244178	0.0021269	0.00152604	0.000812884	0.00168377	0.00268086	0.0020223	0.0035543	0.00246539	0.00159739
0.0007546	0.00188827	0.00310176	0.00135619	0.000960284	0.00119222	0.000975482	0.000789307	0.00122615	0.00151452	0.00113715	0.00220697	0.00208613	0.000555067	0.00252863	0.00103427	0.00103155	0.00144248	0.000914043	0.000800364	0.000880167	0.000902275	0.00149364	0.00146253	0.000326704	0.00101498	0.000665902	0.00117995	0.000242844	0.001441	0.00136082	0.00180173	0.00332493	0.0034365	0.00295618	0.00159561	0.00254942	0.00241338	0.000553192	0.00153196	0.00195346	0.00172159	0.0027586	0.00273017	0.00178059	0.00106095	0.000899108	0.00166138	0.00147017	0.000546133
0.00118954	0.00170885	0.00217063	0.00190722	0.00160501	0.00127916	0.00088388	0.00240852	0.00191304	0.000618665	0.000901576	0.00221429	0.00110132	0.000657883	0.00228325	0.00130271	0.00127624	0.00120462	0.00149965	0.00305909	0.00119723	0.00079197	0.00206617	0.00235751	0.00102792	0.000179572	0.00194004	0.00251187	0.00262399	0.00172163	0.00143837	0.00209131	0.00277654	0.00233589	0.0014567	0.000855656	0.000439528	0.000548099	0.00189143	0.00123434	0.00176872	0.000558389	0.0015592	0.00153548	0.00137982	0.00287747	0.00303293	0.000368848	0.000837579	0.00235682
0.00202674	0.00191687	0.00411499	0.000177245	0.0020936	0.00094559	0.00205057	0.00165722	0.00133589	0.00125064	0.000579833	0.00205317	0.00119432	0.000812964	0.00327541	0.00140016	0.00132973	0.00138296	0.00172525	0.00119607	0.00158894	0.00170913	0.000590471	0.00099604	0.00285862	0.00345363	0.00139487	0.000362128	0.00106644	0.000506621	0.00120109	0.001103	0.000439159	0.00124494	0.00228656	0.00189968	0.000296756	0.000859717	0.00175014	0.00233154	0.00136119	0.000257542	0.000847005	0.00383724	0.00248379	0.00319563	0.00182705	0.00231877	0.00261368	0.000579717
0.000289831	0.000354538	0.00168509	0.00118276	0.0012507	0.00222287	0.000507285	0.00137962	0.000788509	0.00201237	0.000959304	0.00110858	0.00151937	0.000486107	0.00100843	0.00127382	0.00176091	0.00220104	0.00264558	0.000272334	0.000963537	0.00167547	0.00124858	0.0027956	0.00190597	0.0010303	0.00269632	0.00289088	0.00115733	0.00141354	0.000717742	0.000911247	0.000964302	0.00109734	0.00196521	0.00126855	0.00173294	0.00199162	0.00151569	0.00201631	0.000942943	0.00103571	0.00204666	0.00135394	0.00272118	0.000388294	0.000883477	0.00343897	0.00150419	0.00125048
0.00385964	0.00377664	0.00215169	0.00123599	0.000236716	0.000392534	0.00098213	0.0033961	0.00154109	0.00176966	0.00067426	0.00302357	0.00124737	0.000634272	0.00370252	0.00158744	0.00203062	0.00214659	0.000386345	0.00118276	0.000609766	0.00137143	0.000854894	0.00131979	0.000582797	0.00024613	0.00268795	0.000645281	0.00122678	0.000858751	0.00117041	0.00199211	0.00119519	0.000963495	0.000830328	0.000959526	0.00140129	0.00197095	0.00192816	0.000966539	0.00175831	0.000946156	0.000369412	0.000960598	0.00160202	0.00149106	0.00137217	0.00193952	0.00162711	0.00133965
0.000580573	0.00302917	0.00207511	0.00191461	0.00117095	0.00296666	0.000502112	0.00103857	0.00193755	0.00060654	0.000360878	0.00260798	0.0016095	0.00323584	0.00333261	0.00128574	0.00185398	0.000512057	0.00142981	0.00222735	0.00112918	0.00264118	0.000842769	0.0007348	0.00393025	0.00172851	0.00287963	0.00103964	0.00189648	0.00182229	0.000843905	0.00233226	0.00253838	0.000509461	0.00105879	0.00152554	0.00127287	0.00175076	0.00101516	0.00150027	0.00130255	0.00153225	0.00180641	0.00146644	0.0011181	0.00174236	0.00171692	0.0006064	0.00153449	0.00116996
0.00129582	0.00166927	0.00125421	0.000620524	0.00165787	0.00311664	0.00111332	0.00325765	0.00211581	0.00160219	0.00160543	0.000345139	0.000996256	0.00117422	0.00289586	0.00192447	0.00161792	0.00305413	0.00266198	0.00124801	0.00229351	0.00171504	0.00203365	0.0027018	0.00117548	0.000984322	0.00299889	0.00156672	0.000970332	0.000244584	0.00196966	0.00329106	0.00133288	0.00126169	0.00210864	0.000326356	0.00108199	0.00127922	0.000544488	0.001074	0.000358971	0.00323359	0.00175502	0.0024124	0.0016189	0.00229561	0.0024893	0.00242012	0.00274177	0.0036756
0.000643847	0.00114109	0.000158689	0.00231471	0.00136184	0.000879762	0.0011496	0.00185991	0.00130268	0.00224173	0.00130087	0.0001957	0.00264779	0.000760439	0.000352785	0.0038417	0.00149568	0.00184967	0.00146402	0.00115284	0.000235194	0.00222235	0.000495286	0.000657138	0.000416257	0.000540164	0.00192862	0.000851403	0.000807346	0.000956636	0.00210757	0.00070801	0.00105492	0.00182809	0.00133627	0.000476429	0.00180262	0.00292378	0.00306632	0.00127825	0.00176825	0.000493136	0.000179634	0.00281036	0.00258679	0.00263562	0.00413578	0.00318066	0.00219112	0.00363762
0.00111065	0.00195131	0.00163468	0.000378662	0.00116518	0.000991817	0.00152975	0.000677509	0.00132535	0.000259713	0.000289131	0.00124663	0.00100585	0.00173585	0.000453742	0.00169134	0.00226452	0.00195795	0.00212671	0.00186672	0.000915272	0.00114666	0.000455654	0.00133112	0.000554555	0.000241383	0.00165058	0.00117435	0.00262109	0.00157928	0.00161594	0.00219453	0.00292072	0.000417854	0.00288099	0.00107613	0.00249538	0.000946755	0.00167721	0.00252653	0.0021851	0.00183664	0.00297263	0.00149294	0.00172904	0.00132358	0.00113156	0.0013379	0.000758441	0.00114284
0.00163618	0.00198455	0.00346633	0.000451554	0.00164564	0.0011193	0.00262366	0.00153808	0.000444723	0.00250252	0.00265431	0.00337222	0.00180465	0.00204686	0.00221062	0.00171078	0.00178514	0.00202246	0.00174672	0.00193427	0.00231455	0.00152231	0.0010601	0.00208045	0.00220502	0.00248421	0.000571702	0.00180248	0.00175192	0.00190535	0.00168018	0.000322027	0.00161867	0.0007026	0.0026865	0.00184643	0.00369597	0.00259098	0.00307685	0.00153672	0.000273574	0.00045245	0.00138632	0.000650762	0.00158486	0.00198003	0.000800346	0.00170563	0.00178859	0.00120359
0.00034219	0.00246683	0.00276904	0.00152982	0.000510555	0.00107114	0.00128887	0.00119974	0.00120097	0.00113587	0.00182889	0.000901735	0.00203373	0.00205057	0.000716498	0.0016663	0.000129928	0.00113809	0.00116695	0.00185575	0.00161422	0.00086933	0.000419935	0.00101231	0.00216637	0.00194027	0.00246894	0.000746651	0.000965819	0.00312611	0.00119391	0.00290872	0.00196548	0.00118172	0.000867578	0.000710736	0.00220107	0.00206806	0.00319501	0.00183758	0.00110335	0.00137713	0.00292209	0.00227151	0.00066152	0.00088773	0.000880365	0.00120625	0.001594	0.00405433
0.00041065	0.00187271	0.00114043	0.000600924	0.00273108	0.00165875	0.00109971	0.000699052	0.000753151	0.0010904	0.00079301	0.00301863	0.00150002	0.00307178	0.00113025	0.00162879	0.00162523	0.00111232	0.00247798	0.0013091	0.00158976	0.000686656	0.00217656	0.00105007	0.0027724	0.0025201	0.00200538	0.00223354	0.00111425	0.00151337	0.00081173	0.00321787	0.00120931	0.00115874	0.000624465	0.00170027	0.00105199	0.000569999	0.00287975	0.00307425	0.00168921	0.00146788	0.00158074	0.00267598	0.00340491	0.00122635	0.000682066	0.000604419	0.00121477	0.00279516
0.002161	0.000189017	0.0021085	0.000315365	0.00396872	0.00250639	0.00138045	0.000845844	0.000852466	0.00385221	0.00299877	0.00125633	0.00280052	0.00107492	0.000905603	0.000575382	0.000824883	0.000884716	0.00199086	0.00157775	0.00149919	0.00161154	0.00102279	0.0021485	0.000399773	0.00108209	0.00361176	0.00184973	0.00338989	0.0011076	0.00188069	0.0020633	0.00233384	0.000516123	0.000226525	0.000203775	0.00122096	0.00139065	0.00172807	0.00128887	0.00109306	0.000935021	0.00229097	0.00066898	0.00201136	0.00229582	0.000658356	0.00157159	0.00311563	0.00473687
0.00179403	0.00172832	0.00138959	0.00101973	0.00123217	0.00114615	0.000265417	0.00123669	0.000621643	0.000601745	0.0020275	0.00104018	0.000889881	0.00122017	0.0015249	0.00105146	0.0023672	0.00163058	0.00239207	0.00289597	0.00120945	0.00141705	0.00159047	0.00122905	0.000531752	0.000431585	0.00266739	0.00146828	0.00356963	0.00144199	0.000955652	0.00230518	0.00266125	0.00225039	0.00113825	0.00102039	0.00118589	0.00235444	0.000538295	0.000437244	0.00257165	0.00165044	0.00139705	0.00177445	0.00211217	0.00137876	0.00117784	0.00185506	0.00163234	0.000844856
0.00225329	0.000293481	0.000505432	0.00257727	0.000559322	0.00195752	0.00104252	0.00172269	0.000423369	0.000316878	0.00339359	0.0027801	0.0024895	0.00171915	0.000315288	0.00154486	0.00047721	0.00146842	0.00165348	0.000799097	0.00244529	0.000309629	0.0020019	0.00162912	0.00162223	0.00206602	0.000737747	0.00109738	0.000936128	0.00165244	0.00116507	9.8262e-05	0.00153999	0.00320558	0.00249579	0.0022652	0.000741587	0.00201962	0.000935433	0.00226053	0.00255518	0.00234199	0.00114138	0.00102524	0.000206925	0.00269013	0.000252781	0.000710584	0.00154842	0.00115372
0.000481971	0.00173294	0.0018169	0.00290966	0.00292156	0.00238491	0.00146172	0.00115131	0.00116151	0.00203337	0.00205196	0.000770096	0.00250517	0.00096116	0.00323505	0.00206574	0.000904629	0.00189329	0.00301984	0.00194354	0.00326125	0.000670006	0.000716815	0.00239679	0.00158322	0.00252559	0.00286359	0.00206774	0.00132127	0.00112084	0.00169575	0.00170659	0.000695761	0.000366254	0.00126648	0.00337932	0.00121469	0.00153568	0.00254407	0.000104918	0.00149069	0.0018269	0.00244547	0.00245808	0.00193947	0.00114999	0.000448301	0.00046269	0.00175977	0.00263023
0.00297779	0.000816157	0.000905086	0.000985345	0.00139153	0.000772644	0.00256093	0.00101413	0.000715333	0.00241451	0.00262112	0.000992846	0.00195145	0.000995757	0.00143844	0.000346546	0.000779001	0.00137693	0.00337398	0.00273736	0.00230098	0.0016734	0.00169427	0.00192703	0.000536429	0.00211182	0.00125599	0.000845364	0.00130163	0.00178583	0.00225662	0.00196449	0.000988953	0.000854259	0.00268763	0.00190238	0.001131	0.000380511	0.00134855	0.00105952	0.00215557	0.0001734	0.000932348	0.000660505	0.00109032	0.0010178	0.000524739	0.00206998	0.0014047	0.0018446
0.00256116	0.00153931	0.00253007	0.00147228	0.00147027	0.00172878	0.00111525	0.00113998	0.000376031	0.00216682	0.00122627	0.00225023	0.00118355	0.000650056	0.00220356	0.00104337	0.00202045	0.00139862	0.000420009	0.000725851	0.00187327	0.0040471	0.00244563	0.000873474	0.00156141	0.00151114	0.0022892	0.00169924	0.00263416	0.000267167	0.00290905	0.000984211	0.00155596	0.000648246	0.00224903	0.0034666	0.000607283	0.00140136	0.00178251	0.000495357	0.00234201	0.000733494	0.0020095	0.00148469	0.00269499	0.00252482	0.00174858	0.00250579	0.00128796	0.00228806
0.00283952	0.000509339	0.00239945	0.00189394	0.00175061	0.00216367	0.00173551	0.000831275	0.00188777	0.00120432	0.00160832	0.00167903	0.00032886	0.00420923	0.00206738	0.000577415	0.00194826	0.00219895	0.00203654	0.00159497	0.0021862	0.000818499	0.000367178	0.000710025	0.00262637	0.000712269	0.00112164	0.00072091	0.000467769	0.00144984	0.000923218	0.000814468	0.000262165	0.000519276	0.00140198	0.00205146	0.000889631	0.00144075	0.0012719	0.000918391	0.000765322	0.00207981	0.00145993	0.00170851	0.00163392	0.0018023	0.00180031	0.00163993	0.00182088	0.00195084
0.00205367	0.00290368	0.00137937	0.00168662	0.000391858	0.00296855	0.00104512	0.00121282	0.00303802	0.00136452	0.000337291	0.00206934	0.000715878	0.00150285	0.00272343	0.00169439	0.00174083	0.00141047	0.00428362	0.00197904	0.0016294	0.0014209	0.00138073	0.0013279	0.00054178	0.000680563	0.00234167	0.00193268	0.00188477	0.00271135	0.0013528	0.000889794	0.00266475	0.00183336	0.000660919	0.00114852	0.00188263	0.00131903	0.000384847	0.00186783	0.00089213	0.00321989	0.00125467	0.00091618	0.000457888	0.000849003	0.00116738	0.00222467	0.00196954	0.000898396
0.000376723	0.00157497	0.00251599	0.000289979	0.00194152	0.00207417	0.00260296	0.000525964	0.00176481	0.00083002	0.00184908	0.000947309	0.000514472	0.00112771	0.000202138	0.00110295	0.00064573	0.00115909	0.00133497	0.00193995	0.000892162	0.00396771	0.0017057	0.00170069	0.00137232	0.00275144	0.000965657	0.00296942	0.00107065	0.00313319	0.00268795	0.000914298	0.00232869	0.00303225	0.00226713	0.00154175	0.00313479	0.0011917	0.00119978	0.00143636	0.00108548	0.000949156	0.00227764	0.00297194	0.00285334	0.00164675	0.00128406	0.00136214	0.000883696	0.00145796
0.00155495	0.00217155	0.00103904	0.00139353	0.00261585	0.00189495	0.00101611	0.00156962	0.00200619	0.000692744	0.00126456	0.00154301	0.000520245	0.000475394	0.00098288	0.00117258	0.00267801	0.00164527	0.00210472	0.0019574	0.0019304	0.00198623	0.000999095	0.000864075	0.000359292	0.00153892	0.00132715	0.00233835	0.000466267	0.000761354	0.000828576	0.000280147	0.00150621	0.001066	0.00154716	0.000938878	0.00272286	0.00117331	0.00136529	0.000423767	0.000741202	0.00189535	0.00253164	0.00246701	0.00354171	0.000358039	0.00107594	0.00192356	0.00121951	0.000758817
0.00107847	0.00214234	0.00218951	0.00059678	0.0029571	0.00097768	0.00156831	0.00304341	0.00139405	0.00311312	0.00113467	0.00176232	0.00103095	0.00161249	0.00261171	0.000683609	0.00308244	0.00225226	0.00343911	0.00104444	0.000538369	0.00217938	0.00197224	0.00102539	0.000921808	0.00235416	0.00217178	0.0010223	0.0012894	0.00189229	0.000878516	0.00249717	0.000946354	0.00179518	0.00236899	0.00258177	0.00216862	0.00189539	0.00057517	0.0018019	0.00123735	0.00103116	0.00220607	0.0011201	0.0021864	0.000559231	0.00154884	0.00227045	0.00172156	0.000625386
0.000534066	0.0020284	0.00125276	0.00166974	0.00126053	0.00127599	0.00123566	0.00242472	0.0020801	0.00105052	0.000141961	0.00158328	0.000605696	0.00107747	0.00127139	0.00122472	0.00155057	0.00104323	0.00247306	0.00225395	0.00184505	0.00165876	0.00113831	0.00134011	0.00013617	0.00170059	0.00152673	0.00179546	0.00145187	0.00131887	0.00291932	0.00293119	0.00263022	0.00228819	0.0013162	0.000141529	0.000307199	0.0016786	0.00110568	0.000558863	0.00255997	0.00244745	0.00116279	0.00209323	0.00108563	0.00282449	0.00201242	0.00136348	0.00243757	0.0027509
0.00317472	0.000580927	0.00238356	0.000510467	0.0021646	0.00140486	0.00269781	0.00183273	0.00101797	0.00213076	0.00185308	0.00278853	0.00169253	0.00103011	0.00173118	0.00158515	0.00209464	0.000644566	0.00232392	0.00053806	0.00171755	0.00134271	0.00318984	0.00131641	0.00184777	0.000538221	0.000471952	0.00221897	0.00047906	0.00233031	0.00161859	0.000632056	0.00168971	0.00216374	0.00104987	0.0026606	0.00118959	0.00119309	0.000417263	0.000438096	0.00206799	0.00150561	0.000300903	0.00139768	0.0012633	0.000677387	0.00188335	0.000558476	0.00217913	0.00338181
0.00189201	0.00100848	0.000332286	0.00179295	0.00110949	0.00264265	0.000985236	0.00241374	0.00260165	0.00164814	0.000580486	0.000379917	0.00186585	0.00221431	0.0013511	0.00325404	0.000398378	0.00098499	0.00183807	0.000372879	0.00239943	0.000930846	0.00187474	0.0016664	0.000882368	0.00118216	0.00371114	0.000444695	0.00167301	0.0010155	0.00221645	0.00191602	0.00119518	0.00137896	0.00168147	0.000516005	0.00163292	0.00188936	0.00194029	0.00104078	0.000705467	0.00187399	0.000772699	0.00056198	0.000677664	0.00158797	0.00126575	0.00139153	0.00250339	0.000663347
0.0013286	0.0018171	0.00202442	0.000898906	0.00164351	0.00157887	0.00127058	0.00190363	0.00139568	0.00152135	0.000994764	0.000631582	0.00176208	0.00276387	0.00224036	0.000921561	0.000538176	0.000317823	0.00183178	0.00157496	0.00102226	0.0011306	0.00113904	0.000500169	0.00147577	0.00187114	0.000569001	0.000961822	0.00164242	0.00286081	0.00167535	0.00106601	0.00119117	0.000624826	0.000444873	0.000516551	0.00285279	0.00179903	0.000851056	0.00202044	0.00113231	0.00129446	0.000611976	0.000604725	0.000456375	0.00377921	0.00251593	0.00146866	0.00060243	0.00141598
0.00191739	0.00176911	0.00171021	0.0019522	0.00217523	0.00158493	0.000145728	0.000480007	0.00278154	0.000680718	0.00181712	0.000518328	0.000372193	0.00240023	0.00177407	0.000117066	0.000672763	0.00257709	0.0025808	0.00253241	0.00107855	0.00163131	0.0025958	8.01334e-05	0.0015726	0.00145901	0.00101605	0.000289308	0.000859142	0.00219984	0.00217681	0.00248473	0.00156333	0.00214742	0.00321581	0.00141056	0.0010095	0.00069566	0.00134578	0.000512805	0.00115153	0.00161081	0.000808992	0.00100502	0.00212616	0.00303585	0.00270571	0.00141469	0.000630794	0.00118874
0.00204053	0.00148124	0.003375	0.00101551	0.000558107	0.000570051	0.000962333	0.00237279	0.00120839	0.0016603	0.00109191	0.00160151	0.00234877	0.00100872	0.00235968	0.00038251	0.0014423	0.00270969	0.00166416	0.00124449	0.000460255	0.00168272	0.00114431	0.000137155	0.00145963	0.00118853	0.000905136	0.000661308	0.000892919	0.000357048	0.00184184	0.00204308	0.00153074	0.000951051	0.00198418	0.00122167	0.000978841	0.00289134	0.00201422	0.00106218	0.00189948	0.0027635	0.00159779	0.00350004	0.00139354	0.00299662	0.00178264	0.00151885	0.0011647	0.00374965
0.00131786	0.000737444	0.00170081	0.00111018	0.00281029	0.0023317	0.00114594	0.000549808	0.00268443	0.00169911	0.000459567	0.000678255	0.000982324	3.58016e-05	0.00254269	0.000944638	0.00149886	0.00139603	0.00097796	0.0016688	0.00187678	0.00103129	0.00151501	0.000936761	0.00194851	0.00126091	0.00368985	0.00111724	0.00174863	0.00201302	0.00203425	0.000446411	0.00121459	0.00219821	0.00154439	0.00120119	0.00115752	0.000581925	0.00127754	0.000791139	0.00114823	0.00341065	0.00196418	0.00312294	0.000563634	0.00142151	0.00250683	0.00167741	0.00162632	0.00130639
0.00185691	0.000245977	0.000711658	0.00139441	0.00122261	0.00038649	0.000150433	0.00184373	0.000956347	0.000916387	0.000917109	0.00167647	0.00139831	0.00228571	0.00155047	0.00196934	0.00218867	0.00421446	0.000984221	0.00171961	0.000350282	0.00283595	0.000980696	0.00155948	0.00400235	0.00236138	0.00283689	0.00134788	0.00117458	0.00311994	0.00293866	0.00084919	0.00203155	0.00193642	0.00150056	0.00223839	0.000803185	0.000571696	0.00163098	0.000835353	0.000519672	0.000548842	0.001708	0.0022493	0.00113842	0.000859447	0.00211095	0.00171066	0.00143087	0.000136084
0.00217987	0.00204823	0.00135381	0.000208401	0.00121801	0.00070334	0.000721005	0.00262633	0.00238596	0.0042139	0.000926191	0.00139315	0.00172204	0.000788569	0.00325325	0.0020971	0.00313201	0.00294952	0.000902034	0.000703288	0.0017336	0.000331471	0.000805285	0.00103693	0.00084834	0.00143136	0.00244129	0.00231569	0.00141266	0.00314584	0.00167917	0.00205106	0.0032239	0.00162275	0.00149398	0.00126634	0.00168148	0.00154911	0.00105147	0.00014207	0.00129244	0.00363069	0.00199499	0.000832659	0.00190678	0.00155075	0.000140355	0.00188549	0.000837451	0.00296265
[truncated: 130 more columns]

## Sheet: Fig. 2c_axes
nu_t (meV)	nu_tau (meV)
-20.6783	-20.6784
-20.4486	-20.2648
-20.2188	-19.8512
-19.9891	-19.4376
-19.7593	-19.0241
-19.5296	-18.6105
-19.2998	-18.1969
-19.07	-17.7834
-18.8403	-17.3698
-18.6105	-16.9562
-18.3808	-16.5427
-18.151	-16.1291
-17.9212	-15.7155
-17.6915	-15.302
-17.4617	-14.8884
-17.232	-14.4748
-17.0022	-14.0613
-16.7724	-13.6477
-16.5427	-13.2341
-16.3129	-12.8206
-16.0832	-12.407
-15.8534	-11.9934
-15.6236	-11.5799
-15.3939	-11.1663
-15.1641	-10.7527
-14.9344	-10.3392
-14.7046	-9.92561
-14.4748	-9.51204
-14.2451	-9.09847
-14.0153	-8.68491
-13.7856	-8.27134
-13.5558	-7.85777
-13.326	-7.44421
-13.0963	-7.03064
-12.8665	-6.61707
-12.6368	-6.20351
-12.407	-5.78994
-12.1773	-5.37637
-11.9475	-4.9628
-11.7177	-4.54924
-11.488	-4.13567
-11.2582	-3.7221
-11.0285	-3.30854
-10.7987	-2.89497
-10.5689	-2.4814
-10.3392	-2.06784
-10.1094	-1.65427
-9.87966	-1.2407
-9.6499	-0.827134
-9.42014	-0.413567
-9.19038	0
-8.96062	0.413567
-8.73086	0.827134
-8.5011	1.2407
-8.27134	1.65427
-8.04158	2.06784
-7.81182	2.4814
-7.58206	2.89497
-7.3523	3.30854
-7.12254	3.7221
-6.89278	4.13567
-6.66302	4.54924
-6.43326	4.9628
-6.2035	5.37637
-5.97375	5.78994
-5.74399	6.20351
-5.51423	6.61707
-5.28447	7.03064
-5.05471	7.44421
-4.82495	7.85777
-4.59519	8.27134
-4.36543	8.68491
-4.13567	9.09847
-3.90591	9.51204
-3.67615	9.92561
-3.44639	10.3392
-3.21663	10.7527
-2.98687	11.1663
-2.75711	11.5799
-2.52735	11.9934
-2.29759	12.407
-2.06784	12.8206
-1.83808	13.2341
-1.60832	13.6477
-1.37856	14.0613
-1.1488	14.4748
-0.919038	14.8884
-0.689278	15.302
-0.459519	15.7155
-0.229759	16.1291
0	16.5427
0.229759	16.9562
0.459519	17.3698
0.689278	17.7834
0.919038	18.1969
1.1488	18.6105
1.37856	19.0241
1.60832	19.4376
1.83808	19.8512
2.06784	20.2648
2.29759
2.52735
2.75711
2.98687
3.21663
3.44639
3.67615
3.90591
4.13567
4.36543
4.59519
4.82495
5.05471
5.28447
5.51423
5.74399
5.97375
6.2035
6.43326
6.66302
6.89278
7.12254
7.3523
7.58206
7.81182
8.04158
8.27134
8.5011
8.73086
8.96062
9.19038
9.42014
9.6499
9.87966
10.1094
10.3392
10.5689
10.7987
11.0285
11.2582
11.488
11.7177
11.9475
12.1773
12.407
12.6368
12.8665
13.0963
13.326
13.5558
13.7856
14.0153
14.2451
14.4748
14.7046
14.9344
15.1641
15.3939
15.6236
15.8534
16.0832
16.3129
16.5427
16.7724
17.0022
17.232
17.4617
17.6915
17.9212
18.151
18.3808
18.6105
18.8403
19.07
19.2998
19.5296
19.7593
19.9891
20.2188
20.4486

## Sheet: Fig. 2d
0.0488149	0.0688834	0.0789545	0.0744467	0.0581789	0.0377085	0.0215836	0.0142322	0.0110167	0.00818723	0.00725999	0.00711817	0.00601041	0.00467061	0.00380765	0.00290955	0.00212171	0.00228252	0.00293937	0.00358852	0.00412823	0.00443369	0.00445789	0.00435913	0.00441329	0.00473718	0.00511774	0.00530681	0.00521114	0.004726	0.00401271	0.00348158	0.00315317	0.00410076	0.00709075	0.00902153	0.00611231	0.006524	0.0247766	0.0489686	0.0810497	0.100634	0.0785175	0.0277397	0.0152206	0.0259776	0.0233339	0.014723	0.00524222	0.00293803
0.0290673	0.0407206	0.046335	0.0439614	0.0351238	0.0236679	0.0139757	0.00860407	0.00570443	0.00294501	0.00264279	0.00370254	0.0032918	0.00223145	0.00199066	0.00177944	0.000952823	0.000466243	0.00101589	0.00159084	0.00212908	0.00237813	0.00235412	0.00232478	0.00240188	0.00270043	0.00328677	0.00382489	0.00391978	0.00343265	0.0025441	0.00160157	0.00105206	0.00147222	0.00262977	0.00374207	0.00406128	0.00436734	0.00844632	0.0164686	0.0298505	0.0396726	0.0319055	0.010493	0.00710923	0.0127401	0.0117576	0.0080373	0.00377711	0.00168606
0.00428127	0.00653413	0.00789135	0.00804418	0.00715446	0.0056681	0.0041295	0.00300567	0.00220124	0.0012036	0.000311901	0.00105118	0.00123431	0.000790509	0.000482661	0.000614424	0.000457864	0.000132685	0.000115813	0.000428223	0.000813651	0.000987185	0.000857653	0.000655925	0.000578928	0.00061761	0.000979558	0.00148356	0.00182311	0.00187146	0.00161891	0.00112813	0.000573586	0.000251855	0.000184245	0.000370345	0.000984899	0.00166487	0.00211721	0.00213908	0.00164212	0.00125885	0.00159907	0.00181975	0.00206363	0.0021823	0.00208851	0.00205814	0.00223331	0.00259782
0.00156028	0.0014583	0.00108018	0.000618617	0.000346358	0.000352206	0.00039233	0.000435513	0.000460926	0.000498685	0.00059912	0.000639239	0.000518595	0.000298713	0.000126196	8.42581e-05	0.000119314	0.000158007	0.000227008	0.000349213	0.000406331	0.000327582	0.000164	2.94438e-05	4.79514e-05	9.93368e-05	0.000177905	0.000258631	0.00032534	0.000369651	0.000392486	0.000373847	0.000295516	0.00021691	0.000152799	9.99186e-05	0.000441651	0.000820858	0.00103126	0.00102356	0.00116027	0.00144097	0.00122731	0.000635198	0.000360956	0.000513344	0.000639849	0.000646421	0.000590508	0.000598764
0.000535704	0.000679228	0.000856432	0.000915924	0.000758323	0.000431656	0.000298926	0.00055168	0.00067776	0.000583484	0.000367316	0.000241813	0.000278949	0.000294582	0.000248922	0.000177769	0.000189909	0.00028036	0.000372064	0.000444931	0.000436012	0.000305568	0.000173153	0.000242612	0.000293269	0.000257349	0.000199299	0.000189664	0.000237405	0.000244572	0.000147559	2.69603e-05	0.000162522	0.000219103	0.000196687	0.000106318	6.46676e-05	0.000264971	0.000382625	0.000330691	0.000283326	0.000643279	0.000718806	0.000288852	0.000244313	0.000480121	0.00043796	0.000263974	0.000273021	0.000366862
0.00026548	0.000235429	0.000199064	0.000136425	4.09787e-05	0.00012008	0.000234769	0.000282225	0.000239174	0.000116438	5.87041e-05	0.000230003	0.000367672	0.000448429	0.000472874	0.000457901	0.000423679	0.000377714	0.000312374	0.000218082	9.30654e-05	9.04813e-05	0.000237825	0.000330205	0.000330991	0.000275407	0.000277203	0.000361855	0.000416546	0.000369646	0.000221756	4.22868e-05	0.000109519	0.000136683	7.19189e-05	0.000114082	0.000215425	0.000271366	0.000354617	0.000531575	0.000783891	0.000886948	0.000704602	0.000406291	0.000181412	0.00011004	8.79679e-05	9.6166e-05	0.000158887	0.00019483
3.17126e-05	9.23428e-05	9.83404e-05	5.52719e-05	6.07131e-05	0.000111516	0.00013125	9.91919e-05	4.09234e-05	0.000125984	0.000219636	0.000259245	0.000249465	0.000242612	0.000288451	0.000353175	0.000371808	0.000315223	0.000207151	0.000122841	0.00014579	0.000203185	0.000234127	0.000223087	0.000184912	0.000170202	0.000218452	0.000313148	0.000423164	0.000513525	0.000549512	0.000510111	0.000406922	0.000312065	0.000330293	0.000415818	0.000450893	0.000376121	0.00020265	6.85548e-05	0.00023932	0.000327584	0.000336391	0.000242141	6.43145e-05	8.04125e-05	0.000120609	0.000143859	0.000149814	0.000149158
0.000712803	0.000587678	0.000471257	0.000366377	0.000257205	0.000182867	0.000140421	0.000102436	0.000171581	0.000273774	0.000334241	0.000344329	0.000299961	0.000196781	6.84121e-05	0.000124358	0.000227508	0.000276884	0.000280546	0.000266483	0.000261163	0.000266228	0.000267046	0.000271225	0.000266241	0.000189178	0.000126834	0.000348501	0.000560687	0.000653187	0.000657717	0.000652363	0.000611284	0.000464029	0.000257319	0.000227837	0.000329376	0.000367738	0.000351669	0.000307185	0.00013944	0.000230749	0.000672775	0.000849389	0.000682487	0.000554739	0.000480933	0.000354106	0.000278273	0.000240137
0.00273345	0.00221931	0.00137048	0.000542624	2.12141e-05	0.000194398	0.000324966	0.000460537	0.000537817	0.000574119	0.000667526	0.00076904	0.000719505	0.000479667	0.000212531	0.000279811	0.000393664	0.000391167	0.000330762	0.000313372	0.000367182	0.000450648	0.000556312	0.000665013	0.000729081	0.000688702	0.000508138	0.000285763	0.000330352	0.000465716	0.000497936	0.000534058	0.000672378	0.000758646	0.000659396	0.000596376	0.000864448	0.00102625	0.000849626	0.000426225	0.000739061	0.00178413	0.00249663	0.00202467	0.000878951	0.000378666	0.000161634	0.000160014	0.000352766	0.000379946
0.00890972	0.00832991	0.0065859	0.00442986	0.00266842	0.00145994	0.000562463	0.000266117	0.000643196	0.000910746	0.00116559	0.00130329	0.00113804	0.000663311	7.02132e-05	0.000415325	0.000673835	0.000678981	0.000443642	0.000237643	0.000485414	0.000629754	0.000723581	0.000980818	0.00125628	0.00145044	0.00153116	0.00134994	0.000925386	0.000818509	0.00116171	0.00136459	0.00140828	0.00141003	0.00121334	0.00125533	0.00223346	0.00305901	0.0026539	0.000503358	0.00504686	0.0104882	0.0117121	0.00796497	0.00317313	0.00141242	0.00112993	0.000756655	0.000614613	0.000507062
0.0412068	0.0363076	0.0265005	0.0159444	0.00837622	0.00456212	0.00280525	0.00169436	0.000976321	0.00110207	0.00174029	0.00234104	0.00269662	0.00264481	0.00219124	0.0015038	0.000744794	0.000166481	0.000631183	0.000859171	0.000819409	0.000886018	0.00106336	0.00113295	0.00121915	0.00126414	0.0011142	0.00133068	0.00210165	0.00257804	0.0022808	0.00175573	0.00202103	0.00256962	0.00391869	0.00652478	0.00813541	0.00560885	0.00305	0.0190353	0.0456035	0.0698366	0.0707668	0.0474838	0.0200147	0.00654576	0.00450927	0.00317536	0.002787	0.00301037
0.227677	0.20316	0.15126	0.0903979	0.0415692	0.0163745	0.0103246	0.00679579	0.0042218	0.00506421	0.00704218	0.00856632	0.00899969	0.00835332	0.00713291	0.00594685	0.00523766	0.00521461	0.005694	0.00621773	0.00654974	0.00683922	0.00723778	0.00776266	0.00853338	0.00925805	0.00960116	0.00987593	0.0104855	0.0109141	0.0104937	0.0101899	0.0105812	0.0114059	0.0144359	0.0217007	0.0283955	0.0258229	0.0221856	0.0656126	0.178511	0.304393	0.330891	0.229353	0.0946021	0.0391174	0.0318576	0.0199209	0.0104284	0.00867908
0.325082	0.292059	0.219476	0.132024	0.0590962	0.0164905	0.00412084	0.00549915	0.00760125	0.00992061	0.0125902	0.0143992	0.0144152	0.0134765	0.0123249	0.0110367	0.0101207	0.00999648	0.0102319	0.0104643	0.0106363	0.0107688	0.0109965	0.0114411	0.0121997	0.0130313	0.0136422	0.0138858	0.0137361	0.0132679	0.0124412	0.0118952	0.0115794	0.0118605	0.0146557	0.0218974	0.0305162	0.0337544	0.0402288	0.0842783	0.225962	0.405294	0.460008	0.331027	0.145279	0.073141	0.0599737	0.0367421	0.0157334	0.00881318
0.17234	0.157495	0.122703	0.0808142	0.0465167	0.0252722	0.0131769	0.00840325	0.0081075	0.00849456	0.0105752	0.0118792	0.0112909	0.0105206	0.0100079	0.00884532	0.00768258	0.007423	0.00743777	0.00732348	0.00717454	0.00692078	0.00670172	0.00673411	0.00697934	0.00731069	0.00763014	0.0076432	0.00706222	0.00603174	0.00485473	0.00399658	0.00349718	0.00361361	0.0048052	0.00736742	0.0114738	0.0161408	0.0249014	0.0450472	0.112295	0.209641	0.248775	0.187662	0.090968	0.054123	0.0448273	0.0288074	0.0130286	0.00248334
0.0150811	0.0176967	0.0201766	0.0214111	0.0199721	0.0159243	0.0112152	0.00782914	0.00541158	0.00347147	0.0035449	0.00397062	0.00326343	0.0025501	0.0025357	0.0021541	0.00157164	0.00165022	0.00185953	0.00194155	0.00195012	0.00166839	0.00121833	0.00107341	0.00115962	0.00126728	0.00139858	0.00133447	0.000911301	0.000240921	0.000570538	0.00119571	0.00155041	0.0015526	0.00134516	0.00124054	0.00135963	0.0017573	0.00333947	0.00611986	0.0115176	0.0208351	0.0269272	0.0236448	0.0158967	0.0121907	0.0104066	0.00796734	0.0053458	0.00321093
0.00511556	0.00404222	0.00252456	0.00119702	0.00107954	0.00141174	0.00152398	0.00153567	0.00148069	0.00132995	0.00122336	0.00134752	0.00147909	0.001357	0.00108981	0.000947639	0.000858481	0.000657497	0.000425847	0.000267494	0.000191879	0.000230576	0.000280257	0.00029303	0.000299271	0.000323639	0.000313296	0.000187095	0.000140232	0.000374961	0.000533735	0.000572588	0.000502038	0.000350963	0.000205165	0.000179433	0.000175814	0.000201646	0.000458934	0.000934594	0.00235393	0.00483556	0.00617663	0.00479763	0.00224839	0.00162911	0.00146355	0.000738491	0.000178558	0.000640197
0.00192912	0.0018286	0.0014361	0.000883582	0.000363294	0.000273014	0.000510206	0.000654577	0.000724183	0.000759259	0.000751217	0.00068933	0.00059675	0.00049767	0.000433046	0.000429649	0.000398519	0.000289339	0.000200188	0.000193711	0.000161847	0.000102869	9.12005e-05	0.000133628	0.000192234	0.000249976	0.000273095	0.000222616	0.000139731	0.000163368	0.000177411	9.07927e-05	8.54765e-05	0.000200773	0.000237651	0.000154157	9.63794e-05	0.000449421	0.000788994	0.000933927	0.00134735	0.00237934	0.00280644	0.0022086	0.00126522	0.000808327	0.000628557	0.000275007	0.000194842	0.000486166
0.00127992	0.00122032	0.000964826	0.000693215	0.000567344	0.000482836	0.000303401	6.43191e-05	0.00024635	0.000423254	0.000445467	0.000307813	0.000113753	0.000251036	0.000435208	0.000517601	0.000502264	0.00044456	0.000406866	0.00039555	0.00038025	0.000335223	0.000245561	0.000150653	0.000198994	0.000303794	0.000332665	0.000266526	0.00015928	7.54716e-05	1.95387e-05	0.000131965	0.000233797	0.000265104	0.000227058	0.000139139	1.12601e-05	0.000185136	0.000312767	0.00026954	0.000556688	0.00133874	0.00161027	0.00111664	0.000401075	9.9472e-05	0.000140736	0.000195983	0.000217332	0.000176508
0.000550232	0.000558786	0.000458489	0.000333073	0.000263296	0.000216724	0.000126487	5.76668e-05	0.000212023	0.000325901	0.000324498	0.000206708	7.38797e-05	0.000182297	0.000281212	0.000300608	0.000257426	0.000199956	0.000181564	0.000222172	0.000289271	0.00032302	0.000284856	0.000185612	0.000102108	0.000159531	0.000238245	0.000290925	0.000343441	0.000399408	0.000440389	0.000476836	0.000517485	0.00053052	0.000471647	0.000342026	0.000206905	0.000161063	0.000162181	0.000237771	0.000682374	0.00119088	0.00128085	0.000872957	0.000400642	0.000192844	0.000205866	0.000236443	0.00022298	0.000167485
0.000356932	0.000611311	0.000645234	0.00045177	0.000169468	7.75237e-05	0.000146414	0.000201247	0.000321336	0.000419582	0.00043943	0.000380118	0.000269937	0.000144615	2.43945e-05	9.04189e-05	0.000190601	0.000258247	0.000292154	0.000334073	0.000412491	0.000483174	0.000510472	0.000513169	0.000517092	0.000535889	0.000614393	0.000764433	0.000908828	0.000967649	0.000948664	0.000946158	0.000978411	0.000907601	0.000632784	0.000243248	0.000411554	0.00077907	0.000910285	0.000670548	0.000352262	0.0017485	0.00251104	0.00199646	0.000928919	0.000363424	0.000159906	3.84554e-05	0.000135	0.000156134
0.000196591	0.000905954	0.00125842	0.00125026	0.000996525	0.000628398	0.000252162	7.03072e-05	0.000264614	0.00034089	0.000350214	0.00040525	0.000475978	0.000442467	0.0002869	0.000146522	0.000256179	0.000402799	0.000509242	0.000574736	0.00061886	0.000697689	0.000838696	0.000996168	0.00111473	0.00117091	0.00120577	0.00133252	0.00152833	0.00160199	0.00150293	0.00141296	0.00138016	0.00115276	0.000688697	0.00042257	0.00052951	0.000594031	0.000751964	0.000661466	0.000814715	0.00325643	0.0046803	0.0038816	0.00213356	0.00113923	0.00092017	0.000702174	0.000389792	9.82622e-05
0.0023772	0.00082717	0.00089709	0.00182225	0.00210096	0.00187317	0.00149827	0.00129018	0.00128521	0.00135519	0.00141987	0.00139244	0.00117207	0.000756739	0.000357487	0.000481305	0.000754514	0.000922499	0.000978124	0.000895017	0.000701133	0.000558476	0.000580236	0.000604424	0.000536838	0.000413115	0.000238029	5.60441e-05	0.000294383	0.000514769	0.000670722	0.000787813	0.000916071	0.00116978	0.00147959	0.00196893	0.00313745	0.00478822	0.00570173	0.00464213	0.00100997	0.00804839	0.0120786	0.0093519	0.00408715	0.00148105	0.00139723	0.0015742	0.00148084	0.00131699
0.0215452	0.00947485	0.00676681	0.0131807	0.0155567	0.0142002	0.011128	0.00805263	0.00590053	0.00473934	0.00395845	0.00328701	0.00306801	0.00316591	0.00298474	0.00238437	0.001672	0.0013689	0.001696	0.00201245	0.00188586	0.00152931	0.00139078	0.00133313	0.0012424	0.00107805	0.00102813	0.00196067	0.00268468	0.00272339	0.00384869	0.00596068	0.0077247	0.00963036	0.011489	0.0121863	0.015269	0.0237284	0.0308661	0.0312237	0.0209065	0.025664	0.0455936	0.0440124	0.0273663	0.0159407	0.0129693	0.0103909	0.00765233	0.00498374
0.0861881	0.0528764	0.0335507	0.0517519	0.0651726	0.0613486	0.0461891	0.0314586	0.0263719	0.0265409	0.0246558	0.0203211	0.0161453	0.0140211	0.0130672	0.0116384	0.00951192	0.00736817	0.00585073	0.00495437	0.00421751	0.00345137	0.00282647	0.00267207	0.00308413	0.00429871	0.00678695	0.0101313	0.0128892	0.0147466	0.0176177	0.022541	0.0288135	0.0346561	0.0368979	0.0359858	0.0487404	0.0780605	0.0977213	0.0954384	0.0926778	0.19014	0.271756	0.23341	0.133366	0.0747063	0.0656444	0.0589832	0.046688	0.0309105
0.125289	0.118158	0.105513	0.10051	0.0977182	0.084048	0.0596705	0.0386576	0.0352929	0.0382936	0.0360951	0.0297009	0.0231864	0.0194287	0.0180763	0.0166733	0.0141698	0.0113497	0.00934525	0.00825554	0.00764529	0.00742364	0.00769918	0.00848183	0.00966778	0.0117042	0.0150727	0.019341	0.0229142	0.0251419	0.0281104	0.0344743	0.043537	0.0504269	0.0512824	0.0513021	0.0710941	0.107339	0.12652	0.115589	0.13204	0.317079	0.451545	0.387236	0.223052	0.12798	0.11297	0.101424	0.0801133	0.0533367
0.0861881	0.104578	0.102345	0.0857766	0.0652512	0.0464438	0.0294996	0.0176667	0.0176251	0.02051	0.0197654	0.0168544	0.0137639	0.0113154	0.010201	0.00983835	0.00885913	0.00726093	0.00605478	0.00559973	0.00551892	0.00567383	0.0061168	0.00674488	0.00752025	0.00873573	0.0105261	0.0126757	0.0145224	0.0158118	0.0176024	0.0214278	0.0266547	0.0300603	0.0303713	0.0321048	0.0435592	0.0607994	0.0675336	0.0580779	0.0753635	0.199745	0.289982	0.256118	0.156437	0.0972185	0.087237	0.0780989	0.0617802	0.0424289
0.0215452	0.0305496	0.0324654	0.0269559	0.0170831	0.00747646	0.00204945	0.00154213	0.00155306	0.0023434	0.00243839	0.00243091	0.00300351	0.0030171	0.00240449	0.00221003	0.0023062	0.00198869	0.00151959	0.00128445	0.00116914	0.00121066	0.00135925	0.00134322	0.00118559	0.00112468	0.00117499	0.00130656	0.00168479	0.00225804	0.00281297	0.00331827	0.00380191	0.00410953	0.00444887	0.00525632	0.00648406	0.00756397	0.00761076	0.00672655	0.0110669	0.03188	0.0495945	0.0490485	0.0364988	0.027721	0.0267452	0.0254542	0.0216582	0.0163627
0.0023772	0.00359767	0.00411956	0.00388177	0.00306712	0.00212282	0.00170252	0.00187133	0.00212987	0.00226294	0.00203691	0.00135802	0.000702317	0.000812884	0.000851462	0.000644753	0.000636897	0.000659873	0.000530194	0.000353482	0.0001742	0.00034509	0.000509868	0.000441153	0.000407744	0.000607544	0.000841222	0.00108465	0.00118185	0.000975669	0.000610498	0.000679981	0.00107318	0.00131956	0.00137917	0.0015014	0.00191304	0.0024247	0.00250552	0.00180125	0.0023492	0.008259	0.0117006	0.00942331	0.00479198	0.00234483	0.00244587	0.00308117	0.00329841	0.00286961
0.000196591	0.000700572	0.00145308	0.00180903	0.00170402	0.00127802	0.000757525	0.000343817	0.00013288	0.000159245	0.000380727	0.00051096	0.000419397	0.000232008	0.000315622	0.000443306	0.000526574	0.000623924	0.000684784	0.000680167	0.000615551	0.000500869	0.000416811	0.000405834	0.000383244	0.000332204	0.000268686	0.000201875	0.00024714	0.000363638	0.00043021	0.00044034	0.000448353	0.000460075	0.0004488	0.000420683	0.00042207	0.000553998	0.000774022	0.000827912	0.000738707	0.00283619	0.00445325	0.00383754	0.00202975	0.000959808	0.000770065	0.000651484	0.000320492	0.00021871
0.000356932	0.000196908	0.000475737	0.000696182	0.000783561	0.000733331	0.000546725	0.000309389	0.000295015	0.000411198	0.000424277	0.000390233	0.00038026	0.000325353	0.000194558	9.8083e-05	0.000142874	0.000181592	0.000215835	0.000276745	0.000363167	0.000439998	0.000461364	0.000410539	0.000315814	0.000237133	0.00020702	0.000182069	0.000139284	0.000103263	8.63944e-05	8.63447e-05	0.000110293	0.000137333	0.000143312	0.000142766	0.000207432	0.000363161	0.000493293	0.00048744	0.000278908	0.00115771	0.00193185	0.00178675	0.00108535	0.000649102	0.000654235	0.000742743	0.00072304	0.000587661
0.000550232	0.000434357	0.000310728	0.000290998	0.000299231	0.000248073	0.000131927	5.89054e-05	0.000235771	0.000366851	0.000412196	0.000423917	0.000464012	0.000496516	0.000473232	0.000402412	0.000308768	0.000196892	0.000127495	0.00025902	0.000424365	0.000515341	0.000499983	0.000400461	0.000270857	0.000168682	0.000132132	0.000161544	0.000203638	0.000198028	0.000129593	0.000107572	0.000192149	0.000225692	0.000170408	7.59675e-05	0.000122747	0.000206365	0.000229984	0.000194757	0.000484268	0.0013251	0.00186442	0.00155175	0.000743698	0.000319517	0.000316078	0.000268974	0.000245848	0.000255782
0.00127992	0.0010982	0.000758869	0.000465025	0.000345051	0.000226321	5.00956e-05	0.000167091	0.000269123	0.000283169	0.000236611	0.000166559	0.000106854	0.000102152	0.000251764	0.00044357	0.000559213	0.000541649	0.000467142	0.000533625	0.000683518	0.000701504	0.000521242	0.000218626	0.000107833	0.000326201	0.000455264	0.000555949	0.000701244	0.000782717	0.000633028	0.000249561	0.00026879	0.000563817	0.000579591	0.000362932	0.000158951	0.000270687	0.00026146	0.000364923	0.00140931	0.00258908	0.00286495	0.0019926	0.000762178	6.51188e-05	6.81105e-05	0.000107043	0.000136207	0.000174187
0.00192912	0.00171613	0.00131117	0.00101886	0.000981852	0.000911067	0.000706826	0.000537209	0.000511612	0.000498332	0.000384223	0.00018102	0.000142283	0.000205018	7.53729e-05	0.000239749	0.000535017	0.00071131	0.000756559	0.000731606	0.000702984	0.000691232	0.000645495	0.000578176	0.000592966	0.000681336	0.000798242	0.000940001	0.0010983	0.00123736	0.0011975	0.000864609	0.000560538	0.0008035	0.00096863	0.000881286	0.000841098	0.000890166	0.00103927	0.00162322	0.00353927	0.00610008	0.00690949	0.00481237	0.00180987	0.000292752	0.000257674	0.000499993	0.000548397	0.00046131
0.00511556	0.00544577	0.00495062	0.00386072	0.00256877	0.00139355	0.000569894	0.000323523	0.000410642	0.000428624	0.000393488	0.000337374	0.000271757	0.000370356	0.000571104	0.000655608	0.000577658	0.000412302	0.000250469	0.000201854	0.000232919	0.000158962	8.13202e-05	0.000278695	0.000425581	0.000508324	0.00054447	0.000484658	0.000319754	0.000207014	0.000201636	0.000104498	0.000326998	0.000680792	0.00110489	0.00165939	0.00213042	0.00200219	0.00204249	0.00479101	0.0110785	0.0168009	0.0164095	0.00984195	0.00270203	0.000642927	0.00104131	0.000873486	0.000559548	0.000335343
0.0150811	0.0122791	0.00916855	0.00633193	0.00428156	0.00282369	0.0018081	0.00127228	0.000941748	0.00069093	0.000691596	0.000776034	0.0007689	0.000672594	0.000605145	0.000693084	0.000823351	0.000860484	0.000742722	0.000416343	5.21934e-05	0.000411319	0.000474338	0.00032149	0.000244035	0.000349129	0.000563244	0.000490821	0.000197535	0.000894386	0.00110539	0.00124079	0.0026923	0.00412331	0.00491408	0.00572853	0.00553819	0.00375843	0.0131292	0.0312942	0.0584992	0.0766203	0.0646347	0.034346	0.0150059	0.00886604	0.00664458	0.0045557	0.00264849	0.00121547
0.17234	0.162161	0.129628	0.0868578	0.0504559	0.0298533	0.0206673	0.0140862	0.00847247	0.00466996	0.00248338	0.00181922	0.00222462	0.00281331	0.00362447	0.00458462	0.00533381	0.00570025	0.00566339	0.00527945	0.00464213	0.00415619	0.00416736	0.00444029	0.00481411	0.00500576	0.00492534	0.00513727	0.00601199	0.00692762	0.0073209	0.00885996	0.0120245	0.015619	0.0197796	0.0265574	0.0332507	0.0366275	0.0689569	0.15755	0.351669	0.552494	0.561147	0.355639	0.119616	0.0142562	0.0166737	0.0106553	0.00542378	0.00650288
0.325082	0.308189	0.245093	0.15862	0.0832906	0.0442364	0.0331426	0.0234825	0.0132471	0.0072585	0.00589095	0.00689272	0.00826398	0.0096761	0.0111781	0.0123773	0.0130463	0.0131834	0.0126595	0.0116655	0.0105703	0.00972302	0.00931439	0.00925167	0.00949653	0.00966157	0.00960597	0.00959227	0.00982577	0.0104122	0.0110465	0.0129486	0.0159901	0.0202654	0.0266507	0.0372024	0.0503151	0.0610643	0.103506	0.226512	0.546666	0.925443	1	0.671259	0.241469	0.073748	0.0733266	0.048302	0.0244553	0.0210043
0.227677	0.216095	0.169925	0.105154	0.0468293	0.0156255	0.0134523	0.0104417	0.00685952	0.00612905	0.00714605	0.00867623	0.00955219	0.0107297	0.0120997	0.0125732	0.0124364	0.0122439	0.0115989	0.0104288	0.00921933	0.00827283	0.00765981	0.00734165	0.00721321	0.00704786	0.00683598	0.00657812	0.00626015	0.00632994	0.00660406	0.00709527	0.00773452	0.0092686	0.0125608	0.0185298	0.027561	0.0377275	0.0626028	0.128753	0.331737	0.604378	0.690289	0.486419	0.190253	0.085307	0.0808752	0.0547844	0.0281281	0.0203168
0.0412068	0.0388377	0.0297197	0.0186607	0.0124589	0.0101212	0.00681597	0.00534761	0.00631143	0.00596116	0.00524958	0.00491766	0.00409708	0.00405746	0.00494602	0.00500572	0.00442719	0.00413844	0.0038956	0.00341581	0.00296339	0.00256366	0.00234442	0.00248481	0.00257805	0.00243073	0.00229101	0.00226401	0.00240423	0.00284982	0.00320491	0.00303216	0.00231449	0.00126802	0.000330322	0.00119802	0.00278479	0.0057437	0.0110159	0.0195559	0.0501893	0.105624	0.134757	0.105317	0.050929	0.0319161	0.0290203	0.0204993	0.0108617	0.00646524
0.00890972	0.00811036	0.00636126	0.00500989	0.00494712	0.00501102	0.00455678	0.00401521	0.00360479	0.00306112	0.00247634	0.00214774	0.00181821	0.0012172	0.000615209	0.000526446	0.000614298	0.00059736	0.000569286	0.00057407	0.000547852	0.000540031	0.000693263	0.00082598	0.000751781	0.000512332	0.000288666	0.000255642	0.000426476	0.000608521	0.000659094	0.000558597	0.000387485	0.000301879	0.000382558	0.000524883	0.000792969	0.00113417	0.00176091	0.00312668	0.00906059	0.0179628	0.0217833	0.016471	0.0072511	0.00285558	0.00319175	0.00281179	0.00192858	0.00127041
0.00273345	0.00271066	0.00219455	0.00148892	0.000922327	0.000555365	0.000375188	0.00051972	0.000823202	0.00104156	0.00108981	0.00112348	0.00126682	0.00133517	0.00118646	0.000921896	0.000761619	0.000739749	0.000703235	0.000597534	0.000470603	0.000421233	0.000456322	0.000435327	0.00030273	0.000165618	0.000208779	0.000283831	0.000275032	0.000179132	0.000188867	0.000362763	0.000491417	0.000558006	0.000595097	0.000619929	0.000661675	0.000688208	0.000834677	0.00158307	0.00361179	0.00560026	0.00614994	0.00499543	0.00277142	0.00144997	0.00106342	0.0003682	0.00027676	0.000464136
0.000712803	0.000787255	0.000777887	0.000763553	0.000821618	0.000848601	0.00073596	0.000547355	0.000502729	0.00057309	0.000572349	0.000566608	0.000662396	0.000763498	0.00077901	0.000712251	0.000625805	0.000590384	0.000563591	0.000448409	0.00025009	0.000164178	0.000283367	0.000329884	0.000258668	0.0001499	0.00022098	0.000352252	0.000403555	0.000348587	0.000216877	8.83695e-05	0.000129072	0.000204181	0.000215833	0.000196274	0.000251604	0.000303553	0.000284071	0.000571253	0.00143723	0.00208565	0.00196838	0.00148121	0.000933471	0.000473833	0.00030899	0.000236094	0.00027407	0.000385751
3.17126e-05	9.71572e-05	0.000176309	0.00017731	0.000138782	0.000170468	0.000214168	0.000210865	0.000183464	0.000154549	0.000128493	0.000102368	9.87197e-05	0.000212072	0.000358898	0.000472335	0.000563714	0.000642531	0.00065078	0.000538099	0.0003274	9.45674e-05	9.55664e-05	0.000184448	0.000208568	0.000289536	0.000460646	0.000620552	0.000680878	0.000606668	0.000424485	0.00020554	3.95049e-05	0.000102104	0.00013102	0.000108413	7.66633e-05	5.71453e-05	4.21045e-05	0.000164682	0.000536675	0.000822015	0.000630266	0.000411996	0.000577989	0.000584437	0.000595799	0.000491253	0.000285008	0.000220927
0.00026548	0.000289473	0.000301421	0.000291226	0.000256448	0.000243622	0.000272368	0.000269411	0.000206442	0.000133481	8.39098e-05	9.07759e-05	0.000187984	0.000248166	0.000209262	0.000148972	0.000287607	0.000455201	0.000515425	0.000442823	0.000286533	0.000125056	6.76406e-05	0.000158342	0.000278333	0.000427677	0.00058603	0.000710712	0.000740095	0.000622211	0.000377221	0.000119499	0.000106187	0.000139021	9.84638e-05	7.32486e-05	5.67292e-05	0.000101191	0.000197056	0.000218611	0.000136989	0.000350043	0.000370289	0.000181513	0.000249733	0.000239309	0.000261906	0.000243913	0.000251742	0.00029005
0.000535704	0.00045938	0.000397307	0.000371922	0.000350259	0.000249718	8.10188e-05	9.17479e-05	0.00019208	0.000204855	0.000144279	0.000176428	0.000313359	0.000355218	0.000239874	2.85509e-05	0.000196194	0.00032069	0.000333157	0.000250046	0.000111089	3.53403e-05	0.000155482	0.000256175	0.000342376	0.000428579	0.000541272	0.000666784	0.000728433	0.00065033	0.000494168	0.000504441	0.000621797	0.000619473	0.000507846	0.000391443	0.000320204	0.000306706	0.000481711	0.000752344	0.000721032	0.000700094	0.00130768	0.0013119	0.00074122	0.000273601	0.000287187	0.00051575	0.000505674	0.00033189
0.00156028	0.00131386	0.000785324	0.000179049	0.00035214	0.000535965	0.000433766	0.000202593	8.71337e-05	0.000194711	0.000308613	0.000429063	0.000555055	0.0006172	0.00053951	0.000366712	0.00025386	0.000237469	0.00019484	5.58496e-05	0.000184895	0.000422079	0.000509499	0.000412241	0.000252156	0.000191971	0.000274821	0.000434247	0.000633848	0.000850559	0.000981623	0.00096595	0.000875484	0.000799519	0.000767514	0.000831546	0.00117837	0.00187725	0.00248264	0.00247364	0.00147448	0.000166688	0.00066762	0.000498374	0.00086027	0.000766811	0.000370418	0.000158328	0.000402965	0.000472673
0.00428127	0.00180912	0.000219333	0.00146767	0.00199853	0.00201325	0.00166936	0.00112435	0.00074036	0.000890108	0.00110175	0.00107744	0.000842015	0.000502596	0.00036369	0.000715323	0.00106623	0.00125538	0.00128528	0.00112373	0.000901751	0.00117122	0.00162513	0.00172614	0.0015387	0.00129852	0.000972191	0.00081936	0.000842396	0.000482992	0.00131496	0.00242688	0.00270006	0.00263357	0.00375717	0.0056595	0.00818513	0.0116323	0.0147318	0.0156547	0.012515	0.00529631	0.00532104	0.00788728	0.00626167	0.00469377	0.00362488	0.00243854	0.00152497	0.000911646
0.0290673	0.0169477	0.0129251	0.0152695	0.0151183	0.011923	0.00839822	0.00648071	0.00544667	0.00440019	0.00359961	0.00302959	0.00226745	0.00150805	0.00176719	0.00267735	0.00339495	0.00373841	0.00376777	0.00355623	0.00319975	0.00302244	0.0031336	0.00316277	0.00299999	0.00265775	0.00231413	0.0030282	0.00413655	0.00481791	0.00661787	0.00930104	0.0107424	0.012084	0.0162458	0.0213981	0.0283742	0.0414499	0.055931	0.0642511	0.0567986	0.0424769	0.0630749	0.0660741	0.0424767	0.0236159	0.019414	0.0166414	0.0129973	0.00903549
0.0488149	0.0320746	0.0325667	0.0372744	0.0336902	0.0228497	0.0117841	0.00895393	0.00980714	0.00806619	0.00530613	0.00363379	0.00269283	0.00233615	0.00317357	0.00419057	0.00489697	0.00523285	0.00512823	0.00472076	0.00428886	0.00396554	0.00366098	0.00336229	0.00326956	0.00347003	0.00426279	0.00604908	0.00821709	0.0103379	0.0130041	0.0161078	0.0185349	0.0211776	0.0262325	0.0318194	0.0400617	0.058168	0.0791337	0.0919502	0.0856188	0.104736	0.159295	0.149025	0.0885203	0.0472134	0.040722	0.0383589	0.0316764	0.0222702
0.0332577	0.0254571	0.0310585	0.0351584	0.0307676	0.0197558	0.00756939	0.00379702	0.00673815	0.00597476	0.00365532	0.00196263	0.00065417	0.000973529	0.00215481	0.00261605	0.00289872	0.00328737	0.00329974	0.00291097	0.00258129	0.00242811	0.00223254	0.00204557	0.00212626	0.00272479	0.00384389	0.00527757	0.00687407	0.00862395	0.0103668	0.0119551	0.0134237	0.0151985	0.0180481	0.0211994	0.0257841	0.03554	0.0471571	0.055014	0.0569357	0.0945247	0.142602	0.129827	0.0776217	0.0437547	0.0397077	0.0392148	0.0333502	0.0240134
0.00760253	0.00848654	0.0119243	0.0132574	0.0114769	0.0075908	0.00335169	0.00053075	0.00159563	0.00182218	0.00145313	0.00127084	0.00125463	0.00101941	0.000662024	0.000387579	0.000104963	0.000257217	0.000434814	0.000391118	0.000324723	0.000296723	0.000163919	0.000216885	0.00025503	0.000305056	0.00077098	0.00129876	0.00178362	0.00228044	0.00261265	0.00260231	0.00244708	0.00269695	0.00354249	0.00462721	0.00567156	0.00650704	0.00748838	0.00917309	0.0138527	0.0291138	0.0430188	0.0394278	0.0259675	0.0176998	0.0173969	0.0181197	0.0164889	0.0131538
0.00158637	0.00172582	0.00179119	0.0018036	0.00168846	0.001309	0.000696704	0.000186259	0.000459953	0.000594531	0.000547815	0.000547981	0.000558149	0.000319879	0.000187606	0.000708599	0.000978151	0.000983489	0.000950676	0.000927223	0.000851601	0.000845556	0.000806227	0.000536297	0.000365406	0.000658452	0.000816787	0.000746577	0.000518748	0.000339937	0.000738637	0.00124804	0.00153441	0.00148302	0.00116655	0.000764392	0.000648164	0.0011844	0.001765	0.00165784	0.000812132	0.0052011	0.00751164	0.00532708	0.00179184	0.00201469	0.00246725	0.00325067	0.00399628	0.004146
0.000846227	0.000667725	0.000480511	0.000303343	0.000265951	0.000386532	0.000459122	0.000549463	0.000648885	0.000612878	0.000427218	0.000215634	9.73332e-05	9.63525e-05	0.000192574	0.000344321	0.000491332	0.000579547	0.000621182	0.000660358	0.000689593	0.00068166	0.000602408	0.000406215	0.000113795	0.000200636	0.000385466	0.000409638	0.00027081	3.25274e-05	0.000344389	0.00061127	0.000716883	0.000654695	0.00048094	0.000274779	0.000106876	0.000199698	0.000558728	0.000865932	0.000581355	0.000870118	0.00186443	0.00169695	0.000858475	0.000478271	0.000514223	0.000397989	0.000250155	0.000683977
0.000141062	3.97072e-05	0.000189235	0.000352406	0.00042586	0.000392742	0.000265739	0.000109819	0.000282564	0.000547369	0.000733518	0.000792975	0.000775329	0.000778189	0.000787434	0.000710116	0.000538991	0.000361995	0.000263896	0.000249877	0.000270699	0.000265177	0.000204107	0.000109421	4.77316e-05	7.08224e-05	7.2564e-05	6.32649e-05	0.000133819	0.000248435	0.000358578	0.000434732	0.000467194	0.000465738	0.00043375	0.000360979	0.000248457	0.00017113	0.00021569	0.000242918	9.85198e-05	0.000618735	0.000954166	0.000598577	0.000134353	0.000623145	0.000834266	0.000860651	0.000642204	0.000284827
0.000503767	0.000432033	0.000303906	0.000192143	0.000213119	0.00031991	0.000398234	0.000427256	0.000482286	0.000625501	0.000782551	0.000881137	0.000941078	0.000995379	0.000994225	0.000873968	0.000656584	0.000436689	0.000288527	0.000198771	0.000129392	7.12522e-05	2.07613e-05	1.79093e-05	3.09794e-05	7.42038e-05	0.000175728	0.000294297	0.000391582	0.00044497	0.000452692	0.000427948	0.000391733	0.000361044	0.000338513	0.000313154	0.000283194	0.000251424	0.000235084	0.000305665	0.000373376	0.000402195	0.000765708	0.000939796	0.000769936	0.000663044	0.0006341	0.000528791	0.000386138	0.000257508
0.00011313	7.93218e-05	0.000135672	0.000156936	0.000138743	0.000118442	0.00011105	0.000109593	0.000128188	0.000161831	0.000212129	0.000305661	0.000426101	0.00051693	0.000523265	0.000419756	0.000227968	2.37963e-05	0.000173835	0.000279781	0.000311836	0.000285802	0.000236104	0.000225361	0.000292646	0.000414908	0.000552026	0.000656305	0.000686531	0.000629243	0.000510821	0.000384292	0.000287648	0.000217539	0.000160938	0.000121522	0.000114337	0.000148769	0.000205408	0.000244718	0.000276436	0.00028441	0.000166486	0.000111866	0.000207529	0.000209072	0.000206155	0.000222428	0.000210334	0.000148628
0.000191614	0.00019241	0.000229427	0.000280861	0.00030964	0.000290619	0.000255529	0.000240198	0.000232671	0.000234067	0.000230761	0.000188836	0.000134597	0.000118698	9.44396e-05	6.96885e-05	0.00016981	0.000326205	0.000469605	0.000531916	0.000497879	0.000454707	0.000483715	0.000530889	0.000576939	0.000695077	0.000878729	0.00102192	0.00104393	0.00093722	0.000754573	0.000585602	0.000508543	0.000497697	0.000496221	0.000494641	0.000436169	0.00025874	9.5415e-05	0.000288701	0.000417154	0.000450862	0.000481409	0.000422804	0.000292257	0.000362689	0.000434671	0.000370429	0.000203512	2.8325e-05
0.000643731	0.000536112	0.000233523	0.000116948	0.000342318	0.000370437	0.000260447	0.000213891	0.000275886	0.00029458	0.000270891	0.000242789	0.000205193	0.000177393	0.000242906	0.000364477	0.000449994	0.000472306	0.000453449	0.000372523	0.000187508	0.000238781	0.000521166	0.000668919	0.000674051	0.000726505	0.0009316	0.00115938	0.00130017	0.00131578	0.00120506	0.00100692	0.000794459	0.000606054	0.000401167	0.000200032	0.0002058	0.000287475	0.000489719	0.000921799	0.00141111	0.00163444	0.00131775	0.000708184	0.000347564	0.000390529	0.000601244	0.000712659	0.000621929	0.000376098
0.00153909	0.00132255	0.0011604	0.000888834	0.000743137	0.000867539	0.000984772	0.000996468	0.000945899	0.000800246	0.000537254	0.000438238	0.000738179	0.00107764	0.00130992	0.00134493	0.00112719	0.000732413	0.000319088	0.000197534	0.000588053	0.000889134	0.000884529	0.000578079	0.000213029	4.05133e-05	0.000311042	0.000707053	0.00108135	0.00152251	0.00202387	0.00221247	0.00180478	0.00100853	0.00101012	0.00196167	0.00297252	0.00385064	0.00436167	0.00437969	0.00385873	0.0025336	0.0013772	0.00205879	0.00213561	0.00158922	0.000935939	0.000375786	0.000614227	0.000996077
[truncated: 255 more columns]

## Sheet: Fig. 2d_axes
nu_t (meV)	nu_tau (meV)
0	-5.04099
0.059081	-4.83524
0.118162	-4.62948
0.177243	-4.42373
0.236324	-4.21797
0.295405	-4.01222
0.354486	-3.80646
0.413567	-3.60071
0.472648	-3.39495
0.531729	-3.1892
0.59081	-2.98344
0.649891	-2.77769
0.708972	-2.57193
0.768053	-2.36618
0.827134	-2.16042
0.886215	-1.95467
0.945296	-1.74892
1.00438	-1.54316
1.06346	-1.33741
1.12254	-1.13165
1.18162	-0.925896
1.2407	-0.720142
1.29978	-0.514387
1.35886	-0.308632
1.41794	-0.102877
1.47703	0.102877
1.53611	0.308632
1.59519	0.514387
1.65427	0.720142
1.71335	0.925896
1.77243	1.13165
1.83151	1.33741
1.89059	1.54316
1.94967	1.74892
2.00875	1.95467
2.06784	2.16042
2.12692	2.36618
2.186	2.57193
2.24508	2.77769
2.30416	2.98344
2.36324	3.1892
2.42232	3.39495
2.4814	3.60071
2.54048	3.80646
2.59956	4.01222
2.65864	4.21797
2.71773	4.42373
2.77681	4.62948
2.83589	4.83524
2.89497	5.04099
2.95405	5.24675
3.01313	5.4525
3.07221	5.65825
3.13129	5.86401
3.19037	6.06976
3.24946	6.27552
3.30854	6.48127
3.36762	6.68703
3.4267	6.89278
3.48578
3.54486
3.60394
3.66302
3.7221
3.78118
3.84027
3.89935
3.95843
4.01751
4.07659
4.13567
4.19475
4.25383
4.31291
4.37199
4.43107
4.49016
4.54924
4.60832
4.6674
4.72648
4.78556
4.84464
4.90372
4.9628
5.02189
5.08097
5.14005
5.19913
5.25821
5.31729
5.37637
5.43545
5.49453
5.55361
5.6127
5.67178
5.73086
5.78994
5.84902
5.9081
5.96718
6.02626
6.08534
6.14442
6.2035
6.26259
6.32167
6.38075
6.43983
6.49891
6.55799
6.61707
6.67615
6.73523
6.79432
6.8534
6.91248
6.97156
7.03064
7.08972
7.1488
7.20788
7.26696
7.32604
7.38513
7.44421
7.50329
7.56237
7.62145
7.68053
7.73961
7.79869
7.85777
7.91685
7.97593
8.03502
8.0941
8.15318
8.21226
8.27134
8.33042
8.3895
8.44858
8.50766
8.56674
8.62583
8.68491
8.74399
8.80307
8.86215
8.92123
8.98031
9.03939
9.09847
9.15756
9.21664
9.27572
9.3348
9.39388
9.45296
9.51204
9.57112
9.6302
9.68928
9.74836
9.80745
9.86653
9.92561
9.98469
10.0438
10.1029
10.1619
10.221
10.2801
10.3392
10.3983
10.4573
10.5164
10.5755
10.6346
10.6937
10.7527
10.8118
10.8709
10.93
10.9891
11.0481
11.1072
11.1663
11.2254
11.2845
11.3436
11.4026
11.4617
11.5208
11.5799
11.639
11.698
11.7571
11.8162
11.8753
11.9344
11.9934
12.0525
12.1116
12.1707
12.2298
12.2888
12.3479
12.407
12.4661
12.5252
12.5843
12.6433
12.7024
12.7615
12.8206
12.8797
12.9387
12.9978
13.0569
13.116
13.1751
13.2341
13.2932
13.3523
13.4114
13.4705
13.5295
13.5886
13.6477
13.7068
13.7659
13.825
13.884
13.9431
14.0022
14.0613
14.1204
14.1794
14.2385
14.2976
14.3567
14.4158
14.4748
14.5339
14.593
14.6521
14.7112
14.7703
14.8293
14.8884
14.9475
15.0066
15.0657
15.1247
15.1838
15.2429
15.302
15.3611
15.4201
15.4792
15.5383
15.5974
15.6565
15.7155
15.7746
15.8337
15.8928
15.9519
16.011
16.07
16.1291
16.1882
16.2473
16.3064
16.3654
16.4245
16.4836
16.5427
16.6018
16.6608
16.7199
16.779
16.8381
16.8972
16.9562
17.0153
17.0744
17.1335
17.1926
17.2517
17.3107
17.3698
17.4289
17.488
17.5471
17.6061
17.6652
17.7243
17.7834
17.8425
17.9015
17.9606
