# Supplementary material for: Extreme terahertz magnon multiplication induced by resonant magnetic pulse pairs
Source: Nat Commun. 2024 Apr 13;15:3214. doi: 10.1038/s41467-024-47471-6 (PMC11016094; doi:10.1038/s41467-024-47471-6)
Supplement: Supplementary file 2 — Source Data [file 41467_2024_47471_MOESM2_ESM.zip › Source data/Figure3.xlsx]

## Sheet: Fig. 3a-f
THz Field Ratio	0th	1st	2nd	3rd	4th	5th
0.88	1	1	1	1	1	1
0.82	0.873245	0.845385	0.873394	0.809084	0.787188	0.741675
0.75	0.736673	0.691497	0.736983	0.619064	0.591476	0.522113
0.67	0.595503	0.547568	0.595978	0.441343	0.425789	0.353795
0.59	0.470239	0.434214	0.470862	0.301376	0.309936	0.249275
0.5	0.348331	0.338692	0.349097	0.183426	0.225324	0.183058
0.41	0.246554	0.272048	0.24744	0.101135	0.175944	0.150701
0.33	0.172987	0.23285	0.173959	0.0527344	0.152296	0.138077
0.18	0.0779207	0.197074	0.0790045	0.00855795	0.136708	0.131948
0.12	0.0555522	0.192197	0.0566623	0.00253569	0.135494	0.131678

## Sheet: Fig. 3g
wt (meV)	E0	0.7 E0	0.5 E0
4.00372	0.000245237	0.000411943	0.000329546
4.00877	0.000234168	0.000404901	0.000324322
4.01382	0.000222998	0.000397962	0.000319073
4.01887	0.000211741	0.000391161	0.000313821
4.02392	0.000200412	0.000384534	0.000308591
4.02896	0.000189028	0.000378115	0.000303406
4.03401	0.000177605	0.000371939	0.000298288
4.03906	0.000166159	0.000366038	0.000293261
4.04411	0.000154706	0.000360442	0.000288347
4.04916	0.000143264	0.000355179	0.000283566
4.05421	0.000131849	0.000350276	0.000278939
4.05926	0.000120477	0.000345756	0.000274484
4.06431	0.000109167	0.000341637	0.000270219
4.06936	9.79332e-05	0.000337936	0.000266159
4.0744	8.67939e-05	0.000334663	0.000262319
4.07945	7.57653e-05	0.000331828	0.000258711
4.0845	6.4864e-05	0.000329434	0.000255343
4.08955	5.41064e-05	0.000327479	0.000252225
4.0946	4.35088e-05	0.000325959	0.000249361
4.09965	3.3088e-05	0.000324864	0.000246754
4.1047	2.28629e-05	0.000324182	0.000244405
4.10975	1.28624e-05	0.000323897	0.000242311
4.11479	3.28762e-06	0.00032399	0.00024047
4.11984	6.76584e-06	0.000324439	0.000238875
4.12489	1.60181e-05	0.000325221	0.000237518
4.12994	2.50766e-05	0.00032631	0.000236388
4.13499	3.38773e-05	0.000327682	0.000235476
4.14004	4.24011e-05	0.000329309	0.000234767
4.14509	5.06348e-05	0.000331165	0.000234249
4.15014	5.85674e-05	0.000333224	0.000233906
4.15519	6.61893e-05	0.00033546	0.000233725
4.16023	7.34916e-05	0.000337848	0.000233689
4.16528	8.04664e-05	0.000340365	0.000233785
4.17033	8.71069e-05	0.000342988	0.000233996
4.17538	9.34068e-05	0.000345696	0.000234307
4.18043	9.93609e-05	0.00034847	0.000234706
4.18548	0.000104965	0.000351292	0.000235178
4.19053	0.000110215	0.000354146	0.00023571
4.19558	0.000115109	0.000357015	0.000236291
4.20062	0.000119645	0.000359886	0.000236908
4.20567	0.000123823	0.000362747	0.000237552
4.21072	0.000127642	0.000365587	0.000238212
4.21577	0.000131104	0.000368395	0.000238881
4.22082	0.000134211	0.000371162	0.00023955
4.22587	0.000136966	0.000373881	0.000240212
4.23092	0.000139373	0.000376543	0.000240861
4.23597	0.000141437	0.000379142	0.00024149
4.24102	0.000143164	0.000381672	0.000242095
4.24606	0.00014456	0.000384127	0.000242671
4.25111	0.000145635	0.000386501	0.000243213
4.25616	0.000146396	0.00038879	0.000243718
4.26121	0.000146854	0.000390987	0.000244183
4.26626	0.000147019	0.000393089	0.000244605
4.27131	0.000146904	0.00039509	0.00024498
4.27636	0.00014652	0.000396986	0.000245306
4.28141	0.000145884	0.00039877	0.00024558
4.28646	0.000145008	0.000400438	0.000245799
4.2915	0.00014391	0.000401985	0.000245962
4.29655	0.000142607	0.000403404	0.000246066
4.3016	0.000141117	0.000404689	0.000246108
4.30665	0.00013946	0.000405836	0.000246085
4.3117	0.000137657	0.000406836	0.000245995
4.31675	0.000135729	0.000407685	0.000245836
4.3218	0.000133701	0.000408374	0.000245604
4.32685	0.000131597	0.000408897	0.000245297
4.33189	0.000129444	0.000409247	0.000244911
4.33694	0.000127267	0.000409418	0.000244444
4.34199	0.000125096	0.000409401	0.000243893
4.34704	0.000122961	0.00040919	0.000243254
4.35209	0.000120891	0.000408778	0.000242524
4.35714	0.000118918	0.000408158	0.000241701
4.36219	0.000117073	0.000407322	0.00024078
4.36724	0.000115387	0.000406266	0.000239759
4.37229	0.00011389	0.000404981	0.000238635
4.37733	0.000112612	0.000403463	0.000237405
4.38238	0.000111578	0.000401705	0.000236065
4.38743	0.000110814	0.000399703	0.000234614
4.39248	0.000110338	0.000397451	0.000233049
4.39753	0.000110167	0.000394946	0.000231366
4.40258	0.000110311	0.000392184	0.000229565
4.40763	0.000110777	0.000389161	0.000227642
4.41268	0.000111565	0.000385875	0.000225597
4.41772	0.000112669	0.000382324	0.000223428
4.42277	0.000114082	0.000378507	0.000221133
4.42782	0.000115787	0.000374423	0.000218712
4.43287	0.00011777	0.000370073	0.000216163
4.43792	0.000120008	0.000365456	0.000213487
4.44297	0.000122481	0.000360576	0.000210684
4.44802	0.000125165	0.000355433	0.000207753
4.45307	0.000128035	0.00035003	0.000204695
4.45812	0.000131069	0.000344372	0.000201511
4.46316	0.000134242	0.000338462	0.000198202
4.46821	0.000137531	0.000332305	0.00019477
4.47326	0.000140915	0.000325908	0.000191217
4.47831	0.000144373	0.000319275	0.000187545
4.48336	0.000147886	0.000312415	0.000183755
4.48841	0.000151435	0.000305334	0.000179852
4.49346	0.000155005	0.000298042	0.000175839
4.49851	0.00015858	0.000290545	0.000171718
4.50355	0.000162147	0.000282854	0.000167495
4.5086	0.000165693	0.000274979	0.000163174
4.51365	0.000169208	0.000266929	0.000158759
4.5187	0.000172682	0.000258717	0.000154257
4.52375	0.000176107	0.000250353	0.000149675
4.5288	0.000179477	0.00024185	0.000145018
4.53385	0.000182785	0.000233222	0.000140295
4.5389	0.000186028	0.000224482	0.000135515
4.54395	0.000189202	0.000215644	0.000130688
4.54899	0.000192307	0.000206727	0.000125826
4.55404	0.000195341	0.000197747	0.000120943
4.55909	0.000198306	0.000188724	0.000116054
4.56414	0.000201204	0.000179681	0.000111178
4.56919	0.000204039	0.000170643	0.000106336
4.57424	0.000206817	0.00016164	0.000101554
4.57929	0.000209544	0.000152708	9.68632e-05
4.58434	0.000212229	0.000143889	9.22996e-05
4.58938	0.000214882	0.000135235	8.79069e-05
4.59443	0.000217515	0.000126812	8.37367e-05
4.59948	0.000220141	0.000118701	7.98499e-05
4.60453	0.000222776	0.000111003	7.63169e-05
4.60958	0.000225437	0.000103846	7.32168e-05
4.61463	0.000228143	9.73882e-05	7.0636e-05
4.61968	0.000230916	9.18169e-05	6.86629e-05
4.62473	0.000233777	8.73466e-05	6.73813e-05
4.62978	0.000236752	8.42002e-05	6.68618e-05
4.63482	0.000239867	8.25802e-05	6.71525e-05
4.63987	0.000243151	8.263e-05	6.82732e-05
4.64492	0.000246632	8.44028e-05	7.02134e-05
4.64997	0.000250342	8.78519e-05	7.29358e-05
4.65502	0.000254312	9.28491e-05	7.63835e-05
4.66007	0.000258576	9.92198e-05	8.04889e-05
4.66512	0.000263166	0.000106777	8.51808e-05
4.67017	0.000268115	0.000115348	9.03905e-05
4.67521	0.000273456	0.000124781	9.60546e-05
4.68026	0.000279223	0.000134954	0.000102117
4.68531	0.000285444	0.00014577	0.00010853
4.69036	0.000292152	0.000157152	0.000115251
4.69541	0.000299373	0.000169042	0.000122246
4.70046	0.000307133	0.000181396	0.000129484
4.70551	0.000315457	0.000194179	0.00013694
4.71056	0.000324364	0.000207364	0.000144594
4.71561	0.000333874	0.000220932	0.000152426
4.72065	0.000344002	0.000234867	0.00016042
4.7257	0.000354761	0.000249155	0.000168563
4.73075	0.00036616	0.000263786	0.000176842
4.7358	0.000378206	0.000278753	0.000185247
4.74085	0.000390903	0.000294046	0.000193767
4.7459	0.000404254	0.00030966	0.000202393
4.75095	0.000418256	0.000325587	0.000211117
4.756	0.000432907	0.00034182	0.00021993
4.76104	0.000448201	0.000358351	0.000228826
4.76609	0.000464129	0.000375173	0.000237797
4.77114	0.000480682	0.000392278	0.000246834
4.77619	0.000497848	0.000409655	0.000255933
4.78124	0.000515613	0.000427296	0.000265085
4.78629	0.000533963	0.000445188	0.000274284
4.79134	0.00055288	0.000463319	0.000283523
4.79639	0.000572345	0.000481677	0.000292794
4.80144	0.00059234	0.000500247	0.000302091
4.80648	0.000612842	0.000519013	0.000311406
4.81153	0.00063383	0.000537961	0.000320733
4.81658	0.00065528	0.000557071	0.000330064
4.82163	0.000677166	0.000576327	0.00033939
4.82668	0.000699463	0.000595708	0.000348705
4.83173	0.000722144	0.000615193	0.000358001
4.83678	0.00074518	0.000634763	0.000367269
4.84183	0.000768543	0.000654394	0.000376502
4.84687	0.000792201	0.000674064	0.00038569
4.85192	0.000816125	0.000693749	0.000394826
4.85697	0.000840281	0.000713424	0.000403901
4.86202	0.000864637	0.000733065	0.000412905
4.86707	0.00088916	0.000752645	0.000421829
4.87212	0.000913814	0.000772137	0.000430665
4.87717	0.000938566	0.000791517	0.000439404
4.88222	0.000963379	0.000810755	0.000448034
4.88727	0.000988217	0.000829826	0.000456548
4.89231	0.00101304	0.0008487	0.000464935
4.89736	0.00103782	0.00086735	0.000473185
4.90241	0.00106251	0.000885748	0.000481289
4.90746	0.00108708	0.000903866	0.000489237
4.91251	0.00111148	0.000921676	0.000497018
4.91756	0.00113568	0.000939149	0.000504623
4.92261	0.00115964	0.000956258	0.000512041
4.92766	0.00118333	0.000972976	0.000519262
4.93271	0.0012067	0.000989274	0.000526277
4.93775	0.00122971	0.00100513	0.000533076
4.9428	0.00125233	0.00102051	0.000539648
4.94785	0.00127452	0.00103539	0.000545984
4.9529	0.00129625	0.00104975	0.000552073
4.95795	0.00131747	0.00106356	0.000557908
4.963	0.00133815	0.0010768	0.000563477
4.96805	0.00135825	0.00108945	0.000568773
4.9731	0.00137775	0.00110148	0.000573785
4.97814	0.00139659	0.00111287	0.000578505
4.98319	0.00141477	0.0011236	0.000582925
4.98824	0.00143223	0.00113365	0.000587037
4.99329	0.00144895	0.00114301	0.000590832
4.99834	0.0014649	0.00115165	0.000594303
5.00339	0.00148005	0.00115956	0.000597443
5.00844	0.00149437	0.00116673	0.000600245
5.01349	0.00150785	0.00117315	0.000602703
5.01854	0.00152044	0.00117879	0.00060481
5.02358	0.00153213	0.00118365	0.000606561
5.02863	0.00154291	0.00118772	0.000607952
5.03368	0.00155274	0.00119099	0.000608977
5.03873	0.00156161	0.00119346	0.000609632
5.04378	0.00156951	0.00119511	0.000609914
5.04883	0.00157641	0.00119595	0.000609821
5.05388	0.00158231	0.00119597	0.000609349
5.05893	0.00158719	0.00119517	0.000608496
5.06397	0.00159105	0.00119355	0.000607262
5.06902	0.00159388	0.00119112	0.000605646
5.07407	0.00159567	0.00118787	0.000603648
5.07912	0.00159642	0.00118381	0.000601268
5.08417	0.00159613	0.00117895	0.000598509
5.08922	0.00159479	0.00117329	0.00059537
5.09427	0.00159242	0.00116685	0.000591857
5.09932	0.001589	0.00115963	0.00058797
5.10437	0.00158456	0.00115164	0.000583715
5.10941	0.0015791	0.00114291	0.000579095
5.11446	0.00157262	0.00113343	0.000574117
5.11951	0.00156514	0.00112323	0.000568785
5.12456	0.00155667	0.00111233	0.000563106
5.12961	0.00154724	0.00110074	0.000557088
5.13466	0.00153684	0.00108848	0.000550737
5.13971	0.00152552	0.00107557	0.000544063
5.14476	0.00151327	0.00106204	0.000537074
5.1498	0.00150013	0.0010479	0.00052978
5.15485	0.00148613	0.00103318	0.000522191
5.1599	0.00147127	0.00101791	0.000514317
5.16495	0.0014556	0.0010021	0.000506169
5.17	0.00143914	0.00098579	0.00049776
5.17505	0.00142191	0.000968999	0.000489102
5.1801	0.00140396	0.000951757	0.000480207
5.18515	0.0013853	0.000934091	0.000471089
5.1902	0.00136597	0.000916031	0.000461761
5.19524	0.00134602	0.000897605	0.000452237
5.20029	0.00132546	0.000878843	0.000442532
5.20534	0.00130433	0.000859775	0.00043266
5.21039	0.00128268	0.000840432	0.000422637
5.21544	0.00126053	0.000820843	0.000412477
5.22049	0.00123793	0.000801041	0.000402197
5.22554	0.00121491	0.000781055	0.000391813
5.23059	0.00119151	0.000760917	0.00038134
5.23563	0.00116776	0.000740658	0.000370794
5.24068	0.00114371	0.000720308	0.000360194
5.24573	0.00111939	0.000699899	0.000349553
5.25078	0.00109484	0.000679462	0.000338891
5.25583	0.00107011	0.000659026	0.000328222
5.26088	0.00104522	0.000638622	0.000317564
5.26593	0.00102021	0.00061828	0.000306933
5.27098	0.000995127	0.000598029	0.000296346
5.27603	0.000970003	0.000577899	0.00028582
5.28107	0.000944873	0.000557917	0.000275371
5.28612	0.000919774	0.000538112	0.000265014
5.29117	0.000894741	0.000518511	0.000254767
5.29622	0.000869809	0.000499141	0.000244645
5.30127	0.000845011	0.000480028	0.000234663
5.30632	0.00082038	0.000461196	0.000224837
5.31137	0.000795947	0.000442672	0.000215182
5.31642	0.000771744	0.000424478	0.000205713
5.32146	0.000747801	0.000406638	0.000196443
5.32651	0.000724147	0.000389174	0.000187388
5.33156	0.000700809	0.000372106	0.00017856
5.33661	0.000677814	0.000355456	0.000169972
5.34166	0.000655189	0.000339243	0.000161637
5.34671	0.000632956	0.000323484	0.000153567
5.35176	0.00061114	0.000308199	0.000145774
5.35681	0.000589762	0.000293403	0.000138267
5.36186	0.000568843	0.000279112	0.000131058
5.3669	0.000548403	0.00026534	0.000124155
5.37195	0.000528459	0.0002521	0.000117567
5.377	0.000509028	0.000239405	0.000111301
5.38205	0.000490125	0.000227265	0.000105364
5.3871	0.000471766	0.000215691	9.97608e-05
5.39215	0.000453961	0.000204689	9.44961e-05
5.3972	0.000436723	0.000194268	8.95721e-05
5.40225	0.000420061	0.000184431	8.49899e-05
5.40729	0.000403983	0.000175183	8.07489e-05
5.41234	0.000388497	0.000166525	7.68469e-05
5.41739	0.000373607	0.000158455	7.32797e-05
5.42244	0.000359319	0.000150971	7.00415e-05
5.42749	0.000345632	0.000144067	6.71249e-05
5.43254	0.000332549	0.000137736	6.45209e-05
5.43759	0.000320069	0.000131965	6.22196e-05
5.44264	0.000308187	0.000126743	6.02103e-05
5.44769	0.0002969	0.000122052	5.84822e-05
5.45273	0.000286202	0.000117875	5.70247e-05
5.45778	0.000276084	0.00011419	5.58285e-05
5.46283	0.000266536	0.000110977	5.48853e-05
5.46788	0.000257546	0.000108211	5.41888e-05
5.47293	0.0002491	0.000105871	5.3735e-05
5.47798	0.000241184	0.000103932	5.35217e-05
5.48303	0.000233779	0.000102372	5.35491e-05
5.48808	0.000226868	0.000101171	5.38189e-05
5.49313	0.000220429	0.000100311	5.43342e-05
5.49817	0.000214441	9.97733e-05	5.50988e-05
5.50322	0.000208882	9.95453e-05	5.61168e-05
5.50827	0.000203728	9.96147e-05	5.73916e-05
5.51332	0.000198955	9.9972e-05	5.89256e-05
5.51837	0.000194538	0.000100609	6.07198e-05
5.52342	0.000190452	0.000101521	6.27733e-05
5.52847	0.000186672	0.000102701	6.50834e-05
5.53352	0.000183175	0.000104146	6.76455e-05
5.53856	0.000179936	0.000105852	7.04532e-05
5.54361	0.000176931	0.000107815	7.34984e-05
5.54866	0.000174139	0.00011003	7.67715e-05
5.55371	0.000171538	0.000112492	8.0262e-05
5.55876	0.000169108	0.000115194	8.39582e-05
5.56381	0.000166831	0.000118131	8.78478e-05
5.56886	0.000164687	0.000121292	9.1918e-05
5.57391	0.000162661	0.00012467	9.61554e-05
5.57896	0.000160738	0.000128252	0.000100547
5.584	0.000158904	0.000132028	0.000105078
5.58905	0.000157145	0.000135985	0.000109737
5.5941	0.00015545	0.000140111	0.000114508
5.59915	0.000153809	0.000144391	0.000119379
5.6042	0.000152211	0.000148812	0.000124336
5.60925	0.000150649	0.000153359	0.000129366
5.6143	0.000149114	0.000158017	0.000134457
5.61935	0.000147598	0.000162773	0.000139595
5.62439	0.000146097	0.000167611	0.000144767
5.62944	0.000144603	0.000172517	0.000149963
5.63449	0.000143111	0.000177477	0.000155169
5.63954	0.000141617	0.000182477	0.000160374
5.64459	0.000140117	0.000187503	0.000165567
5.64964	0.000138606	0.000192542	0.000170737
5.65469	0.000137081	0.000197582	0.000175872
5.65974	0.000135538	0.00020261	0.000180962
5.66479	0.000133974	0.000207613	0.000185998
5.66983	0.000132387	0.000212582	0.000190969
5.67488	0.000130775	0.000217503	0.000195866
5.67993	0.000129134	0.000222368	0.000200679
5.68498	0.000127463	0.000227166	0.000205401
5.69003	0.00012576	0.000231888	0.000210023
5.69508	0.000124023	0.000236524	0.000214536
5.70013	0.000122252	0.000241067	0.000218933
5.70518	0.000120444	0.000245508	0.000223206
5.71022	0.000118601	0.000249839	0.000227349
5.71527	0.00011672	0.000254055	0.000231356
5.72032	0.000114803	0.000258148	0.000235218
5.72537	0.000112849	0.000262111	0.000238932
5.73042	0.00011086	0.00026594	0.000242491
5.73547	0.000108836	0.000269629	0.00024589
5.74052	0.00010678	0.000273173	0.000249124
5.74557	0.000104695	0.000276567	0.000252189
5.75062	0.000102583	0.000279808	0.00025508
5.75566	0.000100448	0.000282891	0.000257795
5.76071	9.82948e-05	0.000285813	0.000260328
5.76576	9.61294e-05	0.000288571	0.000262678
5.77081	9.39581e-05	0.000291161	0.000264841
5.77586	9.17881e-05	0.000293582	0.000266816
5.78091	8.96282e-05	0.00029583	0.000268599
5.78596	8.7488e-05	0.000297903	0.000270189
5.79101	8.53783e-05	0.0002998	0.000271584
5.79605	8.33114e-05	0.000301519	0.000272783
5.8011	8.13004e-05	0.000303058	0.000273786
5.80615	7.936e-05	0.000304416	0.000274591
5.8112	7.75059e-05	0.000305591	0.000275198
5.81625	7.5755e-05	0.000306582	0.000275608
5.8213	7.41246e-05	0.000307389	0.000275819
5.82635	7.26331e-05	0.000308011	0.000275833
5.8314	7.12984e-05	0.000308446	0.000275651
5.83645	7.01385e-05	0.000308696	0.000275272
5.84149	6.91702e-05	0.000308758	0.0002747
5.84654	6.84085e-05	0.000308633	0.000273934
5.85159	6.78662e-05	0.000308321	0.000272977
5.85664	6.75533e-05	0.000307821	0.00027183
5.86169	6.74758e-05	0.000307134	0.000270496
5.86674	6.76361e-05	0.00030626	0.000268977
5.87179	6.80322e-05	0.0003052	0.000267276
5.87684	6.86581e-05	0.000303953	0.000265396
5.88188	6.95041e-05	0.00030252	0.000263339
5.88693	7.05568e-05	0.000300903	0.000261109
5.89198	7.18002e-05	0.000299101	0.000258709
5.89703	7.3216e-05	0.000297116	0.000256143
5.90208	7.47842e-05	0.00029495	0.000253415
5.90713	7.64841e-05	0.000292604	0.000250529
5.91218	7.82944e-05	0.000290078	0.00024749
5.91723	8.01938e-05	0.000287376	0.000244301
5.92228	8.21613e-05	0.000284499	0.000240967
5.92732	8.41765e-05	0.000281449	0.000237493
5.93237	8.62199e-05	0.000278229	0.000233885
5.93742	8.82727e-05	0.000274841	0.000230146
5.94247	9.03172e-05	0.000271288	0.000226283
5.94752	9.23366e-05	0.000267573	0.000222301
5.95257	9.4315e-05	0.0002637	0.000218206
5.95762	9.62378e-05	0.000259673	0.000214003
5.96267	9.80912e-05	0.000255494	0.000209699
5.96771	9.98622e-05	0.000251169	0.000205298
5.97276	0.000101539	0.000246701	0.000200808
5.97781	0.00010311	0.000242096	0.000196235
5.98286	0.000104566	0.000237358	0.000191584
5.98791	0.000105898	0.000232492	0.000186864
5.99296	0.000107096	0.000227505	0.000182079
5.99801	0.000108154	0.000222401	0.000177237
6.00306	0.000109063	0.000217187	0.000172344
6.00811	0.00010982	0.000211869	0.000167407
6.01315	0.000110417	0.000206454	0.000162433
6.0182	0.000110851	0.000200949	0.000157429
6.02325	0.000111118	0.000195359	0.000152401
6.0283	0.000111216	0.000189694	0.000147357
6.03335	0.000111141	0.00018396	0.000142302
6.0384	0.000110892	0.000178166	0.000137245
6.04345	0.00011047	0.000172319	0.000132192
6.0485	0.000109873	0.000166427	0.000127149
6.05354	0.000109103	0.0001605	0.000122124
6.05859	0.000108162	0.000154545	0.000117123
6.06364	0.000107052	0.000148572	0.000112152
6.06869	0.000105776	0.00014259	0.000107218
6.07374	0.000104339	0.000136609	0.000102328
6.07879	0.000102744	0.000130637	9.74872e-05
6.08384	0.000100998	0.000124686	9.27025e-05
6.08889	9.91075e-05	0.000118765	8.79795e-05
6.09394	9.70792e-05	0.000112884	8.33242e-05
6.09898	9.49215e-05	0.000107055	7.87423e-05
6.10403	9.26435e-05	0.00010129	7.42393e-05
6.10908	9.02553e-05	9.55991e-05	6.98205e-05
6.11413	8.77681e-05	8.9996e-05	6.5491e-05
6.11918	8.5194e-05	8.44938e-05	6.12559e-05
6.12423	8.25465e-05	7.9107e-05	5.71198e-05
6.12928	7.98402e-05	7.38511e-05	5.30874e-05
6.13433	7.70913e-05	6.87434e-05	4.91629e-05
6.13938	7.43173e-05	6.38033e-05	4.53506e-05
6.14442	7.15377e-05	5.90528e-05	4.16543e-05
6.14947	6.87736e-05	5.45169e-05	3.80779e-05
6.15452	6.60483e-05	5.02251e-05	3.46249e-05
6.15957	6.33871e-05	4.62113e-05	3.1299e-05
6.16462	6.08178e-05	4.25152e-05	2.81035e-05
6.16967	5.837e-05	3.91821e-05	2.50421e-05
6.17472	5.60756e-05	3.62618e-05	2.21185e-05
6.17977	5.39679e-05	3.38058e-05	1.9337e-05
6.18481	5.20809e-05	3.18613e-05	1.67029e-05
6.18986	5.04479e-05	3.04624e-05	1.42233e-05
6.19491	4.90995e-05	2.96202e-05	1.19088e-05
6.19996	4.80623e-05	2.9316e-05	9.77638e-06
6.20501	4.73556e-05	2.95008e-05	7.85592e-06
6.21006	4.69902e-05	3.01021e-05	6.20284e-06
6.21511	4.69668e-05	3.10355e-05	4.92033e-06
6.22016	4.72756e-05	3.2216e-05	4.16974e-06
6.22521	4.78973e-05	3.35654e-05	4.07344e-06
6.23025	4.8805e-05	3.50165e-05	4.53164e-06
6.2353	4.99661e-05	3.65136e-05	5.29573e-06
6.24035	5.13451e-05	3.80119e-05	6.17019e-06
6.2454	5.29053e-05	3.9476e-05	7.04892e-06
6.25045	5.46112e-05	4.0878e-05	7.8793e-06
6.2555	5.64289e-05	4.21962e-05	8.63512e-06
6.26055	5.83273e-05	4.34139e-05	9.30323e-06
6.2656	6.02784e-05	4.4518e-05	9.87728e-06
6.27064	6.2257e-05	4.54989e-05	1.03548e-05
6.27569	6.42412e-05	4.63493e-05	1.07354e-05
6.28074	6.62118e-05	4.70638e-05	1.10204e-05
6.28579	6.81522e-05	4.76389e-05	1.12119e-05
6.29084	7.00481e-05	4.80726e-05	1.1313e-05
6.29589	7.18874e-05	4.83637e-05	1.13268e-05
6.30094	7.36599e-05	4.85123e-05	1.12574e-05
6.30599	7.53573e-05	4.85193e-05	1.11089e-05
6.31104	7.69724e-05	4.83863e-05	1.08857e-05
6.31608	7.85e-05	4.81157e-05	1.05927e-05
6.32113	7.99358e-05	4.77103e-05	1.02349e-05
6.32618	8.12768e-05	4.71735e-05	9.81761e-06
6.33123	8.2521e-05	4.65091e-05	9.34642e-06
6.33628	8.36675e-05	4.57215e-05	8.82731e-06
6.34133	8.47163e-05	4.48154e-05	8.26673e-06
6.34638	8.56682e-05	4.37955e-05	7.67173e-06
6.35143	8.65246e-05	4.26673e-05	7.0503e-06
6.35647	8.7288e-05	4.14363e-05	6.41178e-06
6.36152	8.79611e-05	4.01082e-05	5.7676e-06
6.36657	8.85475e-05	3.8689e-05	5.13258e-06
6.37162	8.90512e-05	3.71848e-05	4.52694e-06
6.37667	8.94765e-05	3.56019e-05	3.97926e-06
6.38172	8.98284e-05	3.39469e-05	3.52966e-06
6.38677	9.01118e-05	3.22262e-05	3.22915e-06
6.39182	9.03323e-05	3.04466e-05	3.12645e-06
6.39687	9.04953e-05	2.8615e-05	3.24132e-06
6.40191	9.06065e-05	2.67385e-05	3.54986e-06
6.40696	9.06717e-05	2.48243e-05	4.00205e-06
6.41201	9.06963e-05	2.28802e-05	4.54808e-06
6.41706	9.06861e-05	2.09145e-05	5.15007e-06
6.42211	9.06463e-05	1.89362e-05	5.78204e-06
6.42716	9.05819e-05	1.69562e-05	6.42662e-06
6.43221	9.04977e-05	1.49877e-05	7.07211e-06
6.43726	9.0398e-05	1.30488e-05	7.71055e-06
6.4423	9.02866e-05	1.11659e-05	8.33655e-06
6.44735	9.01668e-05	9.38196e-06	8.94655e-06
6.4524	9.00414e-05	7.77171e-06	9.53845e-06
6.45745	8.99125e-05	6.46876e-06	1.01114e-05
6.4625	8.97816e-05	5.68637e-06	1.06655e-05
6.46755	8.96495e-05	5.63926e-06	1.1202e-05
6.4726	8.95162e-05	6.3357e-06	1.17231e-05
6.47765	8.93814e-05	7.56487e-06	1.2232e-05
6.4827	8.92439e-05	9.10608e-06	1.27327e-05
6.48774	8.91017e-05	1.08204e-05	1.32303e-05
6.49279	8.89526e-05	1.26325e-05	1.37308e-05
6.49784	8.87936e-05	1.45022e-05	1.4241e-05
6.50289	8.86213e-05	1.64076e-05	1.47684e-05
6.50794	8.84317e-05	1.8337e-05	1.53213e-05
6.51299	8.82206e-05	2.02841e-05	1.59084e-05
6.51804	8.79835e-05	2.22467e-05	1.65386e-05
6.52309	8.77155e-05	2.42243e-05	1.72208e-05
6.52813	8.74117e-05	2.62185e-05	1.79639e-05
6.53318	8.70669e-05	2.82318e-05	1.87763e-05
6.53823	8.66759e-05	3.02675e-05	1.96656e-05
6.54328	8.62338e-05	3.23297e-05	2.06386e-05
6.54833	8.57353e-05	3.44226e-05	2.17014e-05
6.55338	8.51755e-05	3.65511e-05	2.28589e-05
6.55843	8.45498e-05	3.872e-05	2.41148e-05
6.56348	8.38537e-05	4.09342e-05	2.54722e-05
6.56853	8.30827e-05	4.31984e-05	2.6933e-05
6.57357	8.22331e-05	4.55174e-05	2.84982e-05
6.57862	8.13012e-05	4.78955e-05	3.01682e-05
6.58367	8.02838e-05	5.03369e-05	3.19427e-05
6.58872	7.91781e-05	5.28451e-05	3.38209e-05
6.59377	7.79817e-05	5.54234e-05	3.58015e-05
6.59882	7.66925e-05	5.80745e-05	3.78828e-05
6.60387	7.53091e-05	6.08006e-05	4.0063e-05
6.60892	7.38305e-05	6.36033e-05	4.23399e-05
6.61396	7.22562e-05	6.64835e-05	4.47111e-05
6.61901	7.05861e-05	6.94419e-05	4.71742e-05
6.62406	6.88208e-05	7.24781e-05	4.97265e-05
6.62911	6.69615e-05	7.55916e-05	5.23653e-05
6.63416	6.50099e-05	7.87809e-05	5.50879e-05
6.63921	6.29684e-05	8.20444e-05	5.78915e-05
6.64426	6.08401e-05	8.53798e-05	6.07731e-05
6.64931	5.86291e-05	8.87842e-05	6.37301e-05
6.65436	5.63403e-05	9.22545e-05	6.67594e-05
6.6594	5.39796e-05	9.57871e-05	6.98581e-05
6.66445	5.15544e-05	9.9378e-05	7.30234e-05
6.6695	4.90737e-05	0.000103023	7.62523e-05
6.67455	4.65484e-05	0.000106717	7.95419e-05
6.6796	4.3992e-05	0.000110456	8.28894e-05
6.68465	4.14215e-05	0.000114235	8.62918e-05
6.6897	3.88581e-05	0.000118049	8.97462e-05
6.69475	3.63287e-05	0.000121891	9.32499e-05
6.69979	3.38681e-05	0.000125758	9.67999e-05
6.70484	3.15207e-05	0.000129643	0.000100393
6.70989	2.93436e-05	0.000133542	0.000104028
6.71494	2.74083e-05	0.000137448	0.0001077
6.71999	2.58007e-05	0.000141357	0.000111407
6.72504	2.4617e-05	0.000145264	0.000115147
6.73009	2.3951e-05	0.000149163	0.000118916
6.73514	2.38754e-05	0.000153049	0.000122712
6.74019	2.44222e-05	0.000156918	0.000126533
6.74523	2.55752e-05	0.000160765	0.000130375
6.75028	2.72777e-05	0.000164587	0.000134235
6.75533	2.94516e-05	0.000168378	0.000138112
6.76038	3.20147e-05	0.000172136	0.000142001
6.76543	3.48924e-05	0.000175856	0.000145902
6.77048	3.80219e-05	0.000179536	0.00014981
6.77553	4.13523e-05	0.000183174	0.000153723
6.78058	4.48433e-05	0.000186765	0.000157639
6.78562	4.84628e-05	0.00019031	0.000161554
6.79067	5.21854e-05	0.000193804	0.000165466
6.79572	5.59901e-05	0.000197248	0.000169372
6.80077	5.98599e-05	0.00020064	0.000173269
6.80582	6.37802e-05	0.00020398	0.000177153
6.81087	6.77387e-05	0.000207266	0.000181023
6.81592	7.17243e-05	0.000210499	0.000184875
6.82097	7.57272e-05	0.000213679	0.000188705
6.82602	7.97383e-05	0.000216806	0.000192511
6.83106	8.37492e-05	0.000219882	0.00019629
6.83611	8.77519e-05	0.000222907	0.000200037
6.84116	9.17385e-05	0.000225882	0.00020375
6.84621	9.57017e-05	0.000228808	0.000207426
6.85126	9.96338e-05	0.000231688	0.00021106
6.85631	0.000103528	0.000234523	0.000214648
6.86136	0.000107376	0.000237314	0.000218189
6.86641	0.000111171	0.000240063	0.000221676
6.87146	0.000114905	0.000242772	0.000225107
6.8765	0.000118571	0.000245442	0.000228478
6.88155	0.000122161	0.000248076	0.000231784
6.8866	0.000125668	0.000250673	0.000235022
6.89165	0.000129083	0.000253237	0.000238187
6.8967	0.000132398	0.000255767	0.000241274
6.90175	0.000135606	0.000258265	0.000244281
6.9068	0.000138697	0.00026073	0.000247201
6.91185	0.000141665	0.000263164	0.000250031
6.91689	0.0001445	0.000265566	0.000252767
6.92194	0.000147194	0.000267935	0.000255403
6.92699	0.000149738	0.00027027	0.000257935
6.93204	0.000152125	0.00027257	0.000260359
6.93709	0.000154345	0.000274834	0.00026267
6.94214	0.000156389	0.000277058	0.000264864
6.94719	0.00015825	0.000279239	0.000266935
6.95224	0.00015992	0.000281376	0.00026888
6.95729	0.000161389	0.000283463	0.000270694
6.96233	0.00016265	0.000285497	0.000272373
6.96738	0.000163695	0.000287474	0.000273911
6.97243	0.000164516	0.000289387	0.000275306
6.97748	0.000165105	0.000291232	0.000276552
6.98253	0.000165456	0.000293003	0.000277646
6.98758	0.000165561	0.000294693	0.000278584
6.99263	0.000165413	0.000296297	0.000279361
6.99768	0.000165007	0.000297806	0.000279975
7.00272	0.000164335	0.000299215	0.000280421
7.00777	0.000163394	0.000300516	0.000280697
7.01282	0.000162177	0.000301702	0.000280799
7.01787	0.00016068	0.000302764	0.000280724
7.02292	0.000158899	0.000303696	0.000280469
7.02797	0.000156829	0.000304489	0.000280032
7.03302	0.000154468	0.000305136	0.000279411
7.03807	0.000151813	0.000305629	0.000278603
7.04312	0.000148863	0.00030596	0.000277607
7.04816	0.000145614	0.000306122	0.000276421
7.05321	0.000142067	0.000306108	0.000275044
7.05826	0.000138222	0.00030591	0.000273475
7.06331	0.000134077	0.000305522	0.000271713
7.06836	0.000129636	0.000304937	0.000269757
7.07341	0.000124898	0.000304148	0.000267608
7.07846	0.000119868	0.000303149	0.000265266
7.08351	0.000114547	0.000301936	0.000262731
7.08855	0.000108941	0.000300502	0.000260005
7.0936	0.000103054	0.000298844	0.000257087
7.09865	9.68935e-05	0.000296956	0.00025398
7.1037	9.04667e-05	0.000294835	0.000250686
7.10875	8.37838e-05	0.000292479	0.000247206
7.1138	7.68578e-05	0.000289883	0.000243543
7.11885	6.97057e-05	0.000287047	0.0002397
7.1239	6.23514e-05	0.000283969	0.000235679
7.12895	5.48303e-05	0.000280647	0.000231484
7.13399	4.71989e-05	0.000277083	0.000227119
7.13904	3.95559e-05	0.000273276	0.000222587
7.14409	3.20934e-05	0.000269228	0.000217894
7.14914	2.52266e-05	0.000264942	0.000213042
7.15419	1.99095e-05	0.000260419	0.000208038
7.15924	1.7954e-05	0.000255663	0.000202886
7.16429	2.06478e-05	0.00025068	0.000197591
7.16934	2.68351e-05	0.000245475	0.00019216
7.17438	3.48595e-05	0.000240055	0.000186597
7.17943	4.38476e-05	0.000234426	0.00018091
7.18448	5.34146e-05	0.000228598	0.000175104
7.18953	6.33802e-05	0.000222581	0.000169186
7.19458	7.36498e-05	0.000216386	0.000163162
7.19963	8.41687e-05	0.000210026	0.00015704
7.20468	9.49017e-05	0.000203516	0.000150827
7.20973	0.000105825	0.000196871	0.000144529
7.21478	0.00011692	0.000190112	0.000138154
7.21982	0.000128173	0.000183258	0.000131709
7.22487	0.000139572	0.000176334	0.000125203
7.22992	0.000151109	0.000169368	0.000118642
7.23497	0.000162775	0.000162392	0.000112035
7.24002	0.000174562	0.000155441	0.00010539
7.24507	0.000186465	0.000148557	9.87145e-05
7.25012	0.000198477	0.000141791	9.20165e-05
7.25517	0.000210595	0.000135197	8.53043e-05
7.26021	0.000222812	0.000128842	7.85863e-05
7.26526	0.000235125	0.000122801	7.18709e-05
7.27031	0.00024753	0.00011716	6.51669e-05
7.27536	0.000260024	0.000112015	5.84833e-05
7.28041	0.000272603	0.000107473	5.18299e-05
7.28546	0.000285266	0.000103644	4.52173e-05
7.29051	0.000298008	0.000100638	3.86587e-05
7.29556	0.000310829	9.85546e-05	3.21708e-05
7.30061	0.000323724	9.74745e-05	2.57802e-05
7.30565	0.000336692	9.74465e-05	1.95367e-05
7.3107	0.000349731	9.84825e-05	1.35665e-05
7.31575	0.000362838	0.000100555	8.32265e-06
7.3208	0.000376011	0.000103604	5.88021e-06
7.32585	0.000389246	0.000107543	8.77135e-06
7.3309	0.000402542	0.000112271	1.38937e-05
7.33595	0.000415894	0.000117682	1.94762e-05
7.341	0.000429299	0.000123672	2.51402e-05
7.34604	0.000442754	0.000130144	3.07766e-05
7.35109	0.000456254	0.00013701	3.63416e-05
7.35614	0.000469793	0.000144193	4.18127e-05
7.36119	0.000483368	0.000151624	4.71762e-05
7.36624	0.000496972	0.000159245	5.24227e-05
7.37129	0.000510599	0.000167003	5.75449e-05
7.37634	0.000524241	0.000174854	6.25369e-05
7.38139	0.00053789	0.000182759	6.7394e-05
7.38644	0.00055154	0.000190683	7.21119e-05
7.39148	0.000565179	0.000198596	7.66869e-05
7.39653	0.0005788	0.000206471	8.1116e-05
7.40158	0.00059239	0.000214284	8.53964e-05
7.40663	0.00060594	0.000222014	8.95257e-05
7.41168	0.000619438	0.000229642	9.35019e-05
7.41673	0.00063287	0.000237148	9.73235e-05
7.42178	0.000646224	0.000244519	0.000100989
7.42683	0.000659485	0.000251739	0.000104498
7.43187	0.000672641	0.000258795	0.000107849
7.43692	0.000685675	0.000265674	0.000111042
7.44197	0.000698572	0.000272366	0.000114077
7.44702	0.000711317	0.00027886	0.000116955
7.45207	0.000723892	0.000285147	0.000119675
7.45712	0.000736282	0.000291218	0.000122239
7.46217	0.000748468	0.000297065	0.000124648
7.46722	0.000760434	0.000302681	0.000126903
7.47227	0.000772161	0.00030806	0.000129006
7.47731	0.000783631	0.000313196	0.000130958
7.48236	0.000794828	0.000318084	0.000132763
7.48741	0.000805732	0.000322718	0.000134422
7.49246	0.000816326	0.000327096	0.000135937
7.49751	0.000826591	0.000331213	0.000137313
7.50256	0.000836509	0.000335067	0.000138551
7.50761	0.000846064	0.000338655	0.000139655
7.51266	0.000855238	0.000341975	0.000140628
7.51771	0.000864013	0.000345027	0.000141475
7.52275	0.000872372	0.000347809	0.000142198
7.5278	0.000880301	0.000350322	0.000142801
7.53285	0.000887782	0.000352564	0.000143289
7.5379	0.000894801	0.000354538	0.000143666
7.54295	0.000901344	0.000356243	0.000143936
7.548	0.000907396	0.000357682	0.000144103
7.55305	0.000912944	0.000358857	0.000144172
7.5581	0.000917977	0.000359771	0.000144147
7.56314	0.000922482	0.000360426	0.000144033
7.56819	0.00092645	0.000360825	0.000143834
7.57324	0.00092987	0.000360972	0.000143555
7.57829	0.000932733	0.000360872	0.0001432
7.58334	0.000935033	0.00036053	0.000142774
7.58839	0.000936762	0.000359949	0.000142282
7.59344	0.000937915	0.000359135	0.000141728
7.59849	0.000938487	0.000358095	0.000141117
7.60354	0.000938475	0.000356833	0.000140452
7.60858	0.000937877	0.000355356	0.000139739
7.61363	0.000936691	0.000353671	0.000138982
7.61868	0.000934918	0.000351785	0.000138183
7.62373	0.000932558	0.000349704	0.000137348
7.62878	0.000929614	0.000347435	0.000136481
7.63383	0.000926089	0.000344988	0.000135584
7.63888	0.000921989	0.000342368	0.000134662
7.64393	0.000917317	0.000339584	0.000133718
7.64897	0.000912083	0.000336645	0.000132755
7.65402	0.000906293	0.000333558	0.000131775
7.65907	0.000899956	0.000330331	0.000130782
7.66412	0.000893084	0.000326974	0.000129778
7.66917	0.000885686	0.000323494	0.000128766
7.67422	0.000877776	0.0003199	0.000127747
7.67927	0.000869367	0.000316201	0.000126723
7.68432	0.000860472	0.000312405	0.000125697
7.68937	0.000851107	0.000308521	0.000124669
7.69441	0.000841289	0.000304557	0.00012364
7.69946	0.000831033	0.000300521	0.000122613
7.70451	0.000820359	0.000296422	0.000121586
7.70956	0.000809283	0.000292268	0.000120562
7.71461	0.000797826	0.000288067	0.00011954
7.71966	0.000786008	0.000283826	0.000118521
7.72471	0.000773848	0.000279554	0.000117505
7.72976	0.000761369	0.000275257	0.000116491
7.7348	0.000748591	0.000270943	0.00011548
7.73985	0.000735537	0.000266619	0.00011447
7.7449	0.00072223	0.000262292	0.000113462
7.74995	0.000708691	0.000257966	0.000112454
7.755	0.000694945	0.00025365	0.000111446
7.76005	0.000681015	0.000249347	0.000110438
7.7651	0.000666924	0.000245064	0.000109427
7.77015	0.000652696	0.000240805	0.000108414
7.7752	0.000638355	0.000236575	0.000107398
7.78024	0.000623924	0.000232378	0.000106376
7.78529	0.000609428	0.000228218	0.00010535
7.79034	0.00059489	0.000224098	0.000104316
7.79539	0.000580334	0.00022002	0.000103275
7.80044	0.000565783	0.000215989	0.000102226
7.80549	0.00055126	0.000212005	0.000101168
7.81054	0.000536788	0.000208072	0.0001001
7.81559	0.000522389	0.000204189	9.90204e-05
7.82063	0.000508085	0.000200358	9.79298e-05
7.82568	0.000493898	0.000196581	9.68272e-05
7.83073	0.000479848	0.000192857	9.57122e-05
7.83578	0.000465955	0.000189186	9.45844e-05
7.84083	0.00045224	0.000185569	9.34433e-05
7.84588	0.000438721	0.000182004	9.2289e-05
7.85093	0.000425417	0.000178492	9.11212e-05
7.85598	0.000412344	0.000175032	8.99401e-05
7.86103	0.000399519	0.000171622	8.87457e-05
7.86607	0.000386958	0.000168261	8.75384e-05
7.87112	0.000374675	0.000164948	8.63183e-05
7.87617	0.000362683	0.000161682	8.50861e-05
7.88122	0.000350996	0.00015846	8.38423e-05
7.88627	0.000339623	0.000155283	8.25875e-05
7.89132	0.000328574	0.000152147	8.13225e-05
7.89637	0.000317859	0.000149052	8.00482e-05
7.90142	0.000307485	0.000145996	7.87656e-05
7.90646	0.000297456	0.000142978	7.74756e-05
7.91151	0.000287779	0.000139996	7.61794e-05
7.91656	0.000278454	0.000137049	7.48783e-05
7.92161	0.000269485	0.000134136	7.35734e-05
7.92666	0.00026087	0.000131257	7.22661e-05
7.93171	0.000252607	0.000128409	7.09579e-05
7.93676	0.000244694	0.000125593	6.96501e-05
7.94181	0.000237125	0.000122809	6.83443e-05
7.94686	0.000229894	0.000120055	6.7042e-05
7.9519	0.000222992	0.000117331	6.57448e-05
7.95695	0.000216411	0.000114638	6.44543e-05
7.962	0.00021014	0.000111976	6.31722e-05
7.96705	0.000204166	0.000109345	6.19e-05
7.9721	0.000198478	0.000106745	6.06394e-05
7.97715	0.000193061	0.000104177	5.9392e-05
7.9822	0.000187901	0.000101643	5.81596e-05
7.98725	0.000182983	9.91424e-05	5.69437e-05
7.99229	0.000178291	9.6677e-05	5.5746e-05
7.99734	0.000173811	9.42479e-05	5.4568e-05
8.00239	0.000169526	9.18564e-05	5.34114e-05
8.00744	0.000165421	8.9504e-05	5.22776e-05
8.01249	0.000161482	8.71922e-05	5.11681e-05
8.01754	0.000157694	8.49226e-05	5.00844e-05
8.02259	0.000154043	8.2697e-05	4.90279e-05
8.02764	0.000150517	8.05169e-05	4.79999e-05
8.03269	0.000147104	7.83842e-05	4.70017e-05
8.03773	0.000143792	7.63006e-05	4.60345e-05
8.04278	0.000140572	7.4268e-05	4.50995e-05
8.04783	0.000137435	7.22881e-05	4.41977e-05
8.05288	0.000134374	7.03628e-05	4.33301e-05
8.05793	0.000131382	6.84936e-05	4.24977e-05
8.06298	0.000128454	6.66825e-05	4.17012e-05
8.06803	0.000125587	6.4931e-05	4.09415e-05
8.07308	0.000122778	6.32407e-05	4.02192e-05
8.07812	0.000120024	6.16132e-05	3.95349e-05
8.08317	0.000117326	6.005e-05	3.88891e-05
8.08822	0.000114685	5.85524e-05	3.82822e-05
8.09327	0.000112102	5.71217e-05	3.77144e-05
8.09832	0.000109579	5.57592e-05	3.71859e-05
8.10337	0.000107121	5.4466e-05	3.6697e-05
8.10842	0.000104733	5.32431e-05	3.62475e-05
8.11347	0.000102418	5.20912e-05	3.58374e-05
8.11852	0.000100185	5.10114e-05	3.54665e-05
8.12356	9.80381e-05	5.00041e-05	3.51345e-05
8.12861	9.5986e-05	4.90701e-05	3.48411e-05
8.13366	9.4036e-05	4.82096e-05	3.45858e-05
8.13871	9.21958e-05	4.7423e-05	3.43679e-05
8.14376	9.04734e-05	4.67104e-05	3.4187e-05
8.14881	8.88767e-05	4.6072e-05	3.40421e-05
8.15386	8.74134e-05	4.55076e-05	3.39325e-05
8.15891	8.60907e-05	4.5017e-05	3.38573e-05
8.16396	8.49153e-05	4.45998e-05	3.38154e-05
8.169	8.38929e-05	4.42554e-05	3.38058e-05
8.17405	8.30283e-05	4.39833e-05	3.38274e-05
8.1791	8.23252e-05	4.37824e-05	3.38789e-05
8.18415	8.17858e-05	4.36518e-05	3.39591e-05
8.1892	8.14111e-05	4.35903e-05	3.40665e-05
8.19425	8.12006e-05	4.35966e-05	3.41999e-05
8.1993	8.11522e-05	4.36692e-05	3.43577e-05
8.20435	8.12625e-05	4.38063e-05	3.45385e-05
8.20939	8.15267e-05	4.40062e-05	3.47408e-05
8.21444	8.19387e-05	4.42668e-05	3.49628e-05
8.21949	8.24915e-05	4.45859e-05	3.52032e-05
8.22454	8.31771e-05	4.49613e-05	3.54601e-05
8.22959	8.39867e-05	4.53906e-05	3.5732e-05
8.23464	8.49112e-05	4.5871e-05	3.60171e-05
8.23969	8.59409e-05	4.64e-05	3.63138e-05
8.24474	8.70661e-05	4.69748e-05	3.66205e-05
8.24979	8.8277e-05	4.75924e-05	3.69353e-05
8.25483	8.95637e-05	4.82499e-05	3.72566e-05
8.25988	9.09169e-05	4.89442e-05	3.75827e-05
8.26493	9.23271e-05	4.96722e-05	3.79119e-05
8.26998	9.37855e-05	5.04307e-05	3.82425e-05
8.27503	9.52833e-05	5.12166e-05	3.8573e-05
8.28008	9.68125e-05	5.20265e-05	3.89016e-05
8.28513	9.8365e-05	5.28572e-05	3.92268e-05
8.29018	9.99336e-05	5.37054e-05	3.9547e-05
8.29522	0.000101511	5.45679e-05	3.98606e-05
8.30027	0.000103091	5.54414e-05	4.01663e-05
8.30532	0.000104667	5.63226e-05	4.04624e-05
8.31037	0.000106233	5.72083e-05	4.07477e-05
8.31542	0.000107783	5.80953e-05	4.10207e-05
8.32047	0.000109313	5.89805e-05	4.12801e-05
8.32552	0.000110817	5.98606e-05	4.15248e-05
8.33057	0.00011229	6.07327e-05	4.17534e-05
8.33562	0.000113727	6.15938e-05	4.19649e-05
8.34066	0.000115126	6.24408e-05	4.21581e-05
8.34571	0.000116481	6.32709e-05	4.23321e-05
8.35076	0.000117788	6.40814e-05	4.24859e-05
8.35581	0.000119045	6.48695e-05	4.26186e-05
8.36086	0.000120247	6.56324e-05	4.27294e-05
8.36591	0.000121391	6.63678e-05	4.28176e-05
8.37096	0.000122473	6.70731e-05	4.28824e-05
8.37601	0.000123492	6.7746e-05	4.29233e-05
8.38105	0.000124443	6.83841e-05	4.29398e-05
8.3861	0.000125325	6.89854e-05	4.29312e-05
8.39115	0.000126134	6.95477e-05	4.28974e-05
8.3962	0.000126868	7.00691e-05	4.28379e-05
8.40125	0.000127525	7.05478e-05	4.27526e-05
8.4063	0.000128103	7.0982e-05	4.26411e-05
8.41135	0.0001286	7.13701e-05	4.25035e-05
8.4164	0.000129013	7.17106e-05	4.23397e-05
8.42145	0.000129341	7.20021e-05	4.21498e-05
8.42649	0.000129584	7.22434e-05	4.19337e-05
8.43154	0.000129738	7.24333e-05	4.16918e-05
8.43659	0.000129803	7.25708e-05	4.14243e-05
8.44164	0.000129779	7.2655e-05	4.11314e-05
8.44669	0.000129664	7.2685e-05	4.08135e-05
8.45174	0.000129457	7.26604e-05	4.04711e-05
8.45679	0.000129159	7.25805e-05	4.01046e-05
8.46184	0.000128769	7.24449e-05	3.97146e-05
8.46688	0.000128287	7.22533e-05	3.93018e-05
8.47193	0.000127713	7.20056e-05	3.88667e-05
8.47698	0.000127049	7.17018e-05	3.84101e-05
8.48203	0.000126293	7.13419e-05	3.79327e-05
8.48708	0.000125448	7.09262e-05	3.74354e-05
8.49213	0.000124515	7.0455e-05	3.6919e-05
8.49718	0.000123495	6.99288e-05	3.63844e-05
8.50223	0.000122389	6.93481e-05	3.58326e-05
8.50728	0.0001212	6.87137e-05	3.52646e-05
8.51232	0.000119929	6.80265e-05	3.46813e-05
8.51737	0.00011858	6.72873e-05	3.40838e-05
8.52242	0.000117154	6.64972e-05	3.34732e-05
8.52747	0.000115655	6.56576e-05	3.28507e-05
8.53252	0.000114086	6.47697e-05	3.22173e-05
8.53757	0.00011245	6.3835e-05	3.15742e-05
8.54262	0.000110752	6.28552e-05	3.09226e-05
8.54767	0.000108994	6.18319e-05	3.02637e-05
8.55271	0.000107181	6.0767e-05	2.95988e-05
8.55776	0.000105318	5.96626e-05	2.89291e-05
8.56281	0.000103409	5.85208e-05	2.82558e-05
8.56786	0.00010146	5.73439e-05	2.75802e-05
8.57291	9.94745e-05	5.61344e-05	2.69035e-05
8.57796	9.74589e-05	5.4895e-05	2.62271e-05
8.58301	9.54186e-05	5.36285e-05	2.55522e-05
8.58806	9.33593e-05	5.23378e-05	2.48802e-05
8.59311	9.1287e-05	5.10261e-05	2.42122e-05
8.59815	8.92079e-05	4.96969e-05	2.35495e-05
8.6032	8.71281e-05	4.83539e-05	2.28935e-05
8.60825	8.50541e-05	4.70008e-05	2.22453e-05
8.6133	8.29923e-05	4.56419e-05	2.16063e-05
8.61835	8.09493e-05	4.42816e-05	2.09777e-05
8.6234	7.89317e-05	4.29247e-05	2.03606e-05
8.62845	7.69459e-05	4.15764e-05	1.97562e-05
8.6335	7.49983e-05	4.0242e-05	1.91657e-05
8.63854	7.30955e-05	3.89276e-05	1.85903e-05
8.64359	7.12434e-05	3.76394e-05	1.8031e-05
8.64864	6.94479e-05	3.63842e-05	1.74888e-05
8.65369	6.77145e-05	3.51692e-05	1.69647e-05
8.65874	6.60484e-05	3.40021e-05	1.64597e-05
8.66379	6.44541e-05	3.28909e-05	1.59746e-05
8.66884	6.29356e-05	3.1844e-05	1.55101e-05
8.67389	6.14961e-05	3.087e-05	1.5067e-05
8.67894	6.01381e-05	2.99777e-05	1.46459e-05
8.68398	5.88633e-05	2.91754e-05	1.42472e-05
8.68903	5.76723e-05	2.84713e-05	1.38714e-05
8.69408	5.65649e-05	2.78725e-05	1.35186e-05
8.69913	5.55399e-05	2.73853e-05	1.3189e-05
8.70418	5.45949e-05	2.70142e-05	1.28826e-05
8.70923	5.37268e-05	2.67621e-05	1.25992e-05
8.71428	5.29313e-05	2.66298e-05	1.23385e-05
8.71933	5.22036e-05	2.66157e-05	1.21001e-05
8.72438	5.15378e-05	2.67163e-05	1.18835e-05
8.72942	5.09276e-05	2.69262e-05	1.16879e-05
8.73447	5.03661e-05	2.72382e-05	1.15125e-05
8.73952	4.98461e-05	2.76438e-05	1.13565e-05
8.74457	4.936e-05	2.81337e-05	1.12188e-05
8.74962	4.89003e-05	2.86978e-05	1.10985e-05
8.75467	4.84594e-05	2.93262e-05	1.09945e-05
8.75972	4.80298e-05	3.00088e-05	1.09057e-05
8.76477	4.76045e-05	3.0736e-05	1.0831e-05
8.76981	4.71767e-05	3.14986e-05	1.07693e-05
8.77486	4.67397e-05	3.22881e-05	1.07195e-05
8.77991	4.62879e-05	3.30964e-05	1.06806e-05
8.78496	4.58156e-05	3.39162e-05	1.06517e-05
8.79001	4.53182e-05	3.47408e-05	1.06318e-05
8.79506	4.47911e-05	3.5564e-05	1.06202e-05
8.80011	4.42309e-05	3.63804e-05	1.06159e-05
8.80516	4.36344e-05	3.71849e-05	1.06183e-05
8.81021	4.29991e-05	3.7973e-05	1.06268e-05
8.81525	4.23231e-05	3.87407e-05	1.06407e-05
8.8203	4.16053e-05	3.94843e-05	1.06595e-05
8.82535	4.08449e-05	4.02006e-05	1.06827e-05
8.8304	4.00419e-05	4.08866e-05	1.07099e-05
8.83545	3.91967e-05	4.15399e-05	1.07407e-05
8.8405	3.83106e-05	4.21579e-05	1.07746e-05
8.84555	3.7385e-05	4.27389e-05	1.08114e-05
8.8506	3.64222e-05	4.32809e-05	1.08506e-05
8.85564	3.54251e-05	4.37825e-05	1.08921e-05
8.86069	3.43969e-05	4.42424e-05	1.09354e-05
8.86574	3.33415e-05	4.46594e-05	1.09802e-05
8.87079	3.22635e-05	4.50326e-05	1.10262e-05
8.87584	3.11679e-05	4.53614e-05	1.1073e-05
8.88089	3.00604e-05	4.56451e-05	1.11204e-05
8.88594	2.89474e-05	4.58834e-05	1.11678e-05
8.89099	2.78359e-05	4.6076e-05	1.1215e-05
8.89604	2.67335e-05	4.6223e-05	1.12615e-05
8.90108	2.56486e-05	4.63243e-05	1.1307e-05
8.90613	2.45903e-05	4.63803e-05	1.1351e-05
8.91118	2.35683e-05	4.63912e-05	1.1393e-05
8.91623	2.25931e-05	4.63575e-05	1.14327e-05
8.92128	2.16754e-05	4.628e-05	1.14695e-05
8.92633	2.08263e-05	4.61592e-05	1.15032e-05
8.93138	2.0057e-05	4.59962e-05	1.15331e-05
8.93643	1.93777e-05	4.57919e-05	1.1559e-05
8.94147	1.8798e-05	4.55474e-05	1.15805e-05
8.94652	1.83252e-05	4.5264e-05	1.15971e-05
8.95157	1.79645e-05	4.4943e-05	1.16086e-05
8.95662	1.77179e-05	4.45858e-05	1.16146e-05
8.96167	1.75838e-05	4.41941e-05	1.1615e-05
8.96672	1.75574e-05	4.37694e-05	1.16096e-05
8.97177	1.76305e-05	4.33136e-05	1.15983e-05
8.97682	1.77923e-05	4.28285e-05	1.15811e-05
8.98187	1.80302e-05	4.2316e-05	1.1558e-05
8.98691	1.83305e-05	4.17784e-05	1.15292e-05
8.99196	1.8679e-05	4.12176e-05	1.14949e-05
8.99701	1.90619e-05	4.0636e-05	1.14557e-05
9.00206	1.9466e-05	4.00359e-05	1.14118e-05
9.00711	1.9879e-05	3.94197e-05	1.13641e-05
9.01216	2.02897e-05	3.87898e-05	1.13132e-05
9.01721	2.0688e-05	3.81489e-05	1.12601e-05
9.02226	2.10651e-05	3.74996e-05	1.12058e-05
9.0273	2.14129e-05	3.68445e-05	1.11516e-05
9.03235	2.17247e-05	3.61865e-05	1.10988e-05
9.0374	2.19947e-05	3.55281e-05	1.10489e-05
9.04245	2.22176e-05	3.48724e-05	1.10037e-05
9.0475	2.23892e-05	3.42221e-05	1.09649e-05
9.05255	2.2506e-05	3.358e-05	1.09343e-05
9.0576	2.25651e-05	3.29489e-05	1.09141e-05
9.06265	2.25642e-05	3.23317e-05	1.09063e-05
9.0677	2.25015e-05	3.17309e-05	1.0913e-05
9.07274	2.23758e-05	3.11493e-05	1.09361e-05
9.07779	2.21864e-05	3.05894e-05	1.09778e-05
9.08284	2.1933e-05	3.00535e-05	1.10399e-05
9.08789	2.16157e-05	2.95437e-05	1.11242e-05
9.09294	2.1235e-05	2.90622e-05	1.1232e-05
9.09799	2.0792e-05	2.86106e-05	1.13646e-05
9.10304	2.02878e-05	2.81904e-05	1.15231e-05
9.10809	1.97241e-05	2.78028e-05	1.17078e-05
9.11313	1.91027e-05	2.74486e-05	1.19193e-05
9.11818	1.84261e-05	2.71283e-05	1.21572e-05
9.12323	1.76967e-05	2.68421e-05	1.24214e-05
9.12828	1.69174e-05	2.65896e-05	1.2711e-05
9.13333	1.60913e-05	2.63704e-05	1.30252e-05
9.13838	1.5222e-05	2.61833e-05	1.33626e-05
9.14343	1.43132e-05	2.60273e-05	1.37219e-05
9.14848	1.3369e-05	2.59005e-05	1.41015e-05
9.15353	1.23942e-05	2.58011e-05	1.44995e-05
9.15857	1.13937e-05	2.57271e-05	1.49142e-05
9.16362	1.03733e-05	2.5676e-05	1.53437e-05
9.16867	9.34002e-06	2.56453e-05	1.57859e-05
9.17372	8.30205e-06	2.56324e-05	1.62389e-05
9.17877	7.27037e-06	2.56346e-05	1.67006e-05
9.18382	6.26034e-06	2.56493e-05	1.71689e-05
9.18887	5.29541e-06	2.56736e-05	1.7642e-05
9.19392	4.41423e-06	2.57048e-05	1.81178e-05
9.19896	3.68298e-06	2.57404e-05	1.85943e-05
9.20401	3.20617e-06	2.57778e-05	1.90697e-05
9.20906	3.09743e-06	2.58145e-05	1.95421e-05
9.21411	3.38139e-06	2.58483e-05	2.00095e-05
9.21916	3.96087e-06	2.58769e-05	2.04704e-05
9.22421	4.71322e-06	2.58984e-05	2.09229e-05
9.22926	5.55306e-06	2.59107e-05	2.13653e-05
9.23431	6.43051e-06	2.59124e-05	2.17962e-05
9.23936	7.31652e-06	2.59016e-05	2.22138e-05
9.2444	8.19312e-06	2.5877e-05	2.26168e-05
9.24945	9.04837e-06	2.58374e-05	2.30037e-05
9.2545	9.87369e-06	2.57816e-05	2.33732e-05
9.25955	1.06626e-05	2.57087e-05	2.37239e-05
9.2646	1.14099e-05	2.56177e-05	2.40547e-05
9.26965	1.21112e-05	2.55081e-05	2.43644e-05
9.2747	1.27631e-05	2.53791e-05	2.4652e-05
9.27975	1.33625e-05	2.52304e-05	2.49164e-05
9.28479	1.39067e-05	2.50615e-05	2.51567e-05
9.28984	1.43935e-05	2.48723e-05	2.53721e-05
9.29489	1.48212e-05	2.46626e-05	2.55619e-05
9.29994	1.51881e-05	2.44324e-05	2.57252e-05
9.30499	1.54931e-05	2.41816e-05	2.58617e-05
9.31004	1.57354e-05	2.39105e-05	2.59706e-05
9.31509	1.59144e-05	2.36192e-05	2.60517e-05
9.32014	1.603e-05	2.33081e-05	2.61045e-05
9.32519	1.60822e-05	2.29773e-05	2.61289e-05
9.33023	1.60715e-05	2.26274e-05	2.61246e-05
9.33528	1.59988e-05	2.22588e-05	2.60916e-05
9.34033	1.58652e-05	2.1872e-05	2.60299e-05
9.34538	1.56722e-05	2.14675e-05	2.59395e-05
9.35043	1.54219e-05	2.10461e-05	2.58208e-05
9.35548	1.51165e-05	2.06082e-05	2.5674e-05
9.36053	1.47588e-05	2.01547e-05	2.54994e-05
9.36558	1.43523e-05	1.96861e-05	2.52976e-05
9.37063	1.39009e-05	1.92034e-05	2.50692e-05
9.37567	1.34091e-05	1.87073e-05	2.48146e-05
9.38072	1.28823e-05	1.81986e-05	2.45349e-05
9.38577	1.23268e-05	1.76782e-05	2.42306e-05
9.39082	1.17501e-05	1.71471e-05	2.3903e-05
9.39587	1.1161e-05	1.66062e-05	2.35528e-05
9.40092	1.05699e-05	1.60565e-05	2.31814e-05
9.40597	9.98953e-06	1.54991e-05	2.27898e-05
9.41102	9.43472e-06	1.49351e-05	2.23795e-05
9.41606	8.92306e-06	1.43658e-05	2.19518e-05
9.42111	8.4746e-06	1.37925e-05	2.15083e-05
9.42616	8.11117e-06	1.32165e-05	2.10505e-05
9.43121	7.85456e-06	1.26395e-05	2.05803e-05
9.43626	7.72364e-06	1.20631e-05	2.00993e-05
9.44131	7.73092e-06	1.14891e-05	1.96096e-05
9.44636	7.87988e-06	1.09198e-05	1.91132e-05
9.45141	8.16434e-06	1.03574e-05	1.86122e-05
9.45646	8.57023e-06	9.80466e-06	1.81089e-05
9.4615	9.07872e-06	9.26468e-06	1.76057e-05
9.46655	9.66939e-06	8.74101e-06	1.71051e-05
9.4716	1.03225e-05	8.23778e-06	1.66096e-05
9.47665	1.102e-05	7.75977e-06	1.6122e-05
9.4817	1.17463e-05	7.31242e-06	1.56452e-05
9.48675	1.24878e-05	6.90192e-06	1.5182e-05
9.4918	1.32329e-05	6.53507e-06	1.47355e-05
9.49685	1.39717e-05	6.21906e-06	1.43087e-05
9.50189	1.46954e-05	5.96099e-06	1.39048e-05
9.50694	1.53965e-05	5.76723e-06	1.35266e-05
9.51199	1.60682e-05	5.64247e-06	1.31773e-05
9.51704	1.67046e-05	5.58899e-06	1.28595e-05
9.52209	1.73003e-05	5.60602e-06	1.25758e-05
9.52714	1.78504e-05	5.68978e-06	1.23285e-05
9.53219	1.83505e-05	5.83388e-06	1.21193e-05
9.53724	1.87966e-05	6.03026e-06	1.19494e-05
9.54229	1.9185e-05	6.27006e-06	1.18196e-05
9.54733	1.95124e-05	6.54443e-06	1.173e-05
9.55238	1.97759e-05	6.84502e-06	1.16798e-05
9.55743	1.99728e-05	7.16431e-06	1.16681e-05
9.56248	2.01005e-05	7.49566e-06	1.16929e-05
9.56753	2.0157e-05	7.83331e-06	1.1752e-05
9.57258	2.01404e-05	8.17232e-06	1.18427e-05
9.57763	2.00492e-05	8.50842e-06	1.19621e-05
9.58268	1.98819e-05	8.83795e-06	1.2107e-05
9.58772	1.96375e-05	9.15775e-06	1.22742e-05
9.59277	1.93151e-05	9.46509e-06	1.24605e-05
9.59782	1.89142e-05	9.75758e-06	1.26628e-05
9.60287	1.84345e-05	1.00332e-05	1.2878e-05
9.60792	1.78759e-05	1.029e-05	1.31033e-05
9.61297	1.72386e-05	1.05266e-05	1.33362e-05
9.61802	1.6523e-05	1.07416e-05	1.35743e-05
9.62307	1.57298e-05	1.09339e-05	1.38153e-05
9.62812	1.48601e-05	1.11025e-05	1.40575e-05
9.63316	1.39152e-05	1.12466e-05	1.42992e-05
9.63821	1.28968e-05	1.13658e-05	1.45388e-05
9.64326	1.18069e-05	1.14596e-05	1.47751e-05
9.64831	1.06485e-05	1.15279e-05	1.50071e-05
9.65336	9.4252e-06	1.15708e-05	1.52339e-05
9.65841	8.14246e-06	1.15885e-05	1.54548e-05
9.66346	6.80905e-06	1.15817e-05	1.56692e-05
9.66851	5.4414e-06	1.1551e-05	1.58767e-05
9.67355	4.07713e-06	1.14977e-05	1.60771e-05
9.6786	2.82661e-06	1.14231e-05	1.62702e-05
9.68365	2.07019e-06	1.13292e-05	1.6456e-05
9.6887	2.46492e-06	1.12181e-05	1.66346e-05
9.69375	3.72944e-06	1.10925e-05	1.6806e-05
9.6988	5.32093e-06	1.09556e-05	1.69705e-05
9.70385	7.0562e-06	1.08112e-05	1.71285e-05
9.7089	8.87792e-06	1.06635e-05	1.72803e-05
9.71395	1.07629e-05	1.05175e-05	1.74264e-05
9.71899	1.2699e-05	1.03789e-05	1.75672e-05
9.72404	1.46789e-05	1.02537e-05	1.77033e-05
9.72909	1.66969e-05	1.01488e-05	1.78352e-05
9.73414	1.87488e-05	1.00712e-05	1.79637e-05
9.73919	2.08306e-05	1.00284e-05	1.80892e-05
9.74424	2.29389e-05	1.00276e-05	1.82125e-05
9.74929	2.50705e-05	1.00756e-05	1.83342e-05
9.75434	2.72224e-05	1.01786e-05	1.8455e-05
9.75938	2.93918e-05	1.03415e-05	1.85756e-05
9.76443	3.1576e-05	1.05679e-05	1.86967e-05
9.76948	3.37725e-05	1.08598e-05	1.88189e-05
9.77453	3.5979e-05	1.12177e-05	1.8943e-05
9.77958	3.81932e-05	1.16405e-05	1.90696e-05
9.78463	4.04131e-05	1.21261e-05	1.91993e-05
9.78968	4.26366e-05	1.26713e-05	1.93328e-05
9.79473	4.48622e-05	1.32722e-05	1.94707e-05
9.79978	4.70881e-05	1.39245e-05	1.96135e-05
9.80482	4.93129e-05	1.46237e-05	1.97619e-05
9.80987	5.15354e-05	1.53655e-05	1.99162e-05
9.81492	5.37544e-05	1.61451e-05	2.0077e-05
9.81997	5.59689e-05	1.69585e-05	2.02448e-05
9.82502	5.81783e-05	1.78015e-05	2.04199e-05
9.83007	6.03818e-05	1.86701e-05	2.06027e-05
9.83512	6.2579e-05	1.95607e-05	2.07935e-05
9.84017	6.47696e-05	2.04699e-05	2.09926e-05
9.84521	6.69533e-05	2.13945e-05	2.12002e-05
9.85026	6.91302e-05	2.23313e-05	2.14165e-05
9.85531	7.13003e-05	2.32776e-05	2.16415e-05
9.86036	7.34639e-05	2.42307e-05	2.18755e-05
9.86541	7.56211e-05	2.51881e-05	2.21183e-05
9.87046	7.77724e-05	2.61475e-05	2.237e-05
9.87551	7.99182e-05	2.71068e-05	2.26306e-05
9.88056	8.20591e-05	2.8064e-05	2.28997e-05
9.88561	8.41956e-05	2.90171e-05	2.31774e-05
9.89065	8.63283e-05	2.99646e-05	2.34632e-05
9.8957	8.84577e-05	3.09048e-05	2.37571e-05
9.90075	9.05845e-05	3.18363e-05	2.40585e-05
9.9058	9.27092e-05	3.27579e-05	2.43672e-05
9.91085	9.48323e-05	3.36684e-05	2.46827e-05
9.9159	9.69543e-05	3.45668e-05	2.50046e-05
9.92095	9.90755e-05	3.54523e-05	2.53322e-05
9.926	0.000101196	3.6324e-05	2.56651e-05
9.93104	0.000103317	3.71815e-05	2.60027e-05
9.93609	0.000105437	3.80243e-05	2.63443e-05
9.94114	0.000107557	3.8852e-05	2.66893e-05
9.94619	0.000109676	3.96644e-05	2.70369e-05
9.95124	0.000111794	4.04616e-05	2.73865e-05
9.95629	0.000113911	4.12435e-05	2.77372e-05
9.96134	0.000116026	4.20103e-05	2.80883e-05
9.96639	0.000118137	4.27624e-05	2.84391e-05
9.97144	0.000120245	4.35002e-05	2.87887e-05
9.97648	0.000122347	4.42241e-05	2.91362e-05
9.98153	0.000124442	4.49348e-05	2.94809e-05
9.98658	0.000126529	4.56329e-05	2.9822e-05
9.99163	0.000128607	4.63193e-05	3.01585e-05
9.99668	0.000130672	4.69948e-05	3.04897e-05
10.0017	0.000132723	4.76603e-05	3.08147e-05
10.0068	0.000134758	4.83167e-05	3.11327e-05
10.0118	0.000136774	4.89651e-05	3.14429e-05
10.0169	0.00013877	4.96065e-05	3.17445e-05
10.0219	0.000140742	5.02418e-05	3.20367e-05
10.027	0.000142687	5.08722e-05	3.23188e-05
10.032	0.000144604	5.14986e-05	3.25901e-05
10.0371	0.000146488	5.2122e-05	3.28498e-05
10.0421	0.000148338	5.27434e-05	3.30973e-05
10.0472	0.00015015	5.33636e-05	3.3332e-05
10.0522	0.000151922	5.39834e-05	3.35533e-05
10.0573	0.00015365	5.46036e-05	3.37605e-05
10.0623	0.00015533	5.52249e-05	3.39533e-05
10.0674	0.000156962	5.58477e-05	3.4131e-05
10.0724	0.00015854	5.64724e-05	3.42933e-05
10.0775	0.000160063	5.70995e-05	3.44399e-05
10.0825	0.000161528	5.77291e-05	3.45702e-05
10.0876	0.000162931	5.83613e-05	3.46842e-05
10.0926	0.000164271	5.89959e-05	3.47815e-05
10.0977	0.000165543	5.96327e-05	3.48619e-05
10.1027	0.000166747	6.02715e-05	3.49253e-05
10.1078	0.000167879	6.09117e-05	3.49716e-05
10.1128	0.000168938	6.15527e-05	3.50008e-05
10.1179	0.000169921	6.21937e-05	3.50129e-05
10.1229	0.000170825	6.28339e-05	3.50079e-05
10.1279	0.00017165	6.34723e-05	3.4986e-05
10.133	0.000172394	6.41077e-05	3.49472e-05
10.138	0.000173055	6.47389e-05	3.48919e-05
10.1431	0.000173631	6.53646e-05	3.48203e-05
10.1481	0.000174122	6.59833e-05	3.47326e-05
10.1532	0.000174527	6.65936e-05	3.46292e-05
10.1582	0.000174844	6.71939e-05	3.45105e-05
10.1633	0.000175074	6.77826e-05	3.43768e-05
10.1683	0.000175215	6.8358e-05	3.42287e-05
10.1734	0.000175268	6.89183e-05	3.40666e-05
10.1784	0.000175233	6.94619e-05	3.38909e-05
10.1835	0.000175108	6.99868e-05	3.37023e-05
10.1885	0.000174896	7.04915e-05	3.35013e-05
10.1936	0.000174596	7.0974e-05	3.32884e-05
10.1986	0.000174209	7.14326e-05	3.30642e-05
10.2037	0.000173736	7.18655e-05	3.28293e-05
10.2087	0.000173178	7.22711e-05	3.25844e-05
10.2138	0.000172536	7.26475e-05	3.233e-05
10.2188	0.000171811	7.29932e-05	3.20667e-05
10.2239	0.000171004	7.33065e-05	3.17951e-05
10.2289	0.000170118	7.35859e-05	3.15159e-05
10.234	0.000169155	7.38298e-05	3.12295e-05
10.239	0.000168115	7.40369e-05	3.09366e-05
10.2441	0.000167001	7.42058e-05	3.06377e-05
10.2491	0.000165815	7.43351e-05	3.03333e-05
10.2542	0.000164559	7.44238e-05	3.00239e-05
10.2592	0.000163236	7.44706e-05	2.971e-05
10.2643	0.000161848	7.44745e-05	2.9392e-05
10.2693	0.000160397	7.44346e-05	2.90704e-05
10.2744	0.000158886	7.435e-05	2.87454e-05
10.2794	0.000157317	7.42199e-05	2.84175e-05
10.2845	0.000155694	7.40437e-05	2.8087e-05
10.2895	0.000154018	7.38208e-05	2.7754e-05
10.2946	0.000152292	7.35507e-05	2.74188e-05
10.2996	0.000150519	7.3233e-05	2.70816e-05
10.3047	0.000148702	7.28675e-05	2.67426e-05
10.3097	0.000146842	7.24538e-05	2.64018e-05
10.3148	0.000144944	7.1992e-05	2.60594e-05
10.3198	0.000143009	7.14821e-05	2.57153e-05
10.3249	0.000141041	7.0924e-05	2.53696e-05
10.3299	0.000139041	7.03179e-05	2.50223e-05
10.335	0.000137012	6.96643e-05	2.46733e-05
10.34	0.000134956	6.89633e-05	2.43226e-05
10.345	0.000132877	6.82154e-05	2.39701e-05
10.3501	0.000130775	6.74212e-05	2.36157e-05
10.3551	0.000128654	6.65813e-05	2.32594e-05
10.3602	0.000126516	6.56962e-05	2.29009e-05
10.3652	0.000124362	6.47669e-05	2.25403e-05
10.3703	0.000122195	6.37941e-05	2.21775e-05
10.3753	0.000120016	6.27787e-05	2.18123e-05
10.3804	0.000117828	6.17217e-05	2.14447e-05
10.3854	0.000115631	6.06241e-05	2.10747e-05
10.3905	0.000113428	5.9487e-05	2.07023e-05
10.3955	0.000111219	5.83116e-05	2.03274e-05
10.4006	0.000109007	5.7099e-05	1.99502e-05
10.4056	0.000106793	5.58506e-05	1.95708e-05
10.4107	0.000104577	5.45677e-05	1.91893e-05
10.4157	0.000102361	5.32515e-05	1.8806e-05
10.4208	0.000100146	5.19035e-05	1.84211e-05
10.4258	9.79328e-05	5.05251e-05	1.80349e-05
10.4309	9.5722e-05	4.91178e-05	1.76479e-05
10.4359	9.35144e-05	4.76832e-05	1.72607e-05
10.441	9.13107e-05	4.62227e-05	1.68736e-05
10.446	8.91114e-05	4.47379e-05	1.64875e-05
10.4511	8.69171e-05	4.32304e-05	1.61031e-05
10.4561	8.47283e-05	4.17018e-05	1.57213e-05
10.4612	8.25452e-05	4.01538e-05	1.53429e-05
10.4662	8.03683e-05	3.85881e-05	1.49692e-05
10.4713	7.81978e-05	3.70062e-05	1.46012e-05
10.4763	7.60341e-05	3.541e-05	1.42402e-05
10.4814	7.38773e-05	3.3801e-05	1.38877e-05
10.4864	7.17277e-05	3.21811e-05	1.35452e-05
10.4915	6.95854e-05	3.0552e-05	1.32143e-05
10.4965	6.74507e-05	2.89154e-05	1.28966e-05
10.5016	6.53238e-05	2.72732e-05	1.2594e-05
10.5066	6.32049e-05	2.56271e-05	1.23083e-05
10.5117	6.10941e-05	2.39789e-05	1.20414e-05
10.5167	5.89919e-05	2.23307e-05	1.1795e-05
10.5218	5.68984e-05	2.06843e-05	1.15711e-05
10.5268	5.48141e-05	1.90418e-05	1.13714e-05
10.5319	5.27393e-05	1.74054e-05	1.11973e-05
10.5369	5.06744e-05	1.57775e-05	1.10503e-05
10.542	4.86201e-05	1.41609e-05	1.09315e-05
10.547	4.6577e-05	1.2559e-05	1.08416e-05
10.5521	4.45459e-05	1.0976e-05	1.07811e-05
10.5571	4.25276e-05	9.41785e-06	1.07501e-05
10.5621	4.05232e-05	7.894e-06	1.07481e-05
10.5672	3.85341e-05	6.4207e-06	1.07745e-05
10.5722	3.65616e-05	5.03027e-06	1.08281e-05
10.5773	3.46075e-05	3.79613e-06	1.09075e-05
10.5823	3.2674e-05	2.89659e-06	1.10109e-05
10.5874	3.07637e-05	2.65916e-06	1.11364e-05
10.5924	2.88796e-05	3.20428e-06	1.12818e-05
10.5975	2.70255e-05	4.21659e-06	1.14448e-05
10.6025	2.52062e-05	5.42178e-06	1.1623e-05
10.6076	2.34275e-05	6.70017e-06	1.18142e-05
10.6126	2.16969e-05	8.0022e-06	1.20158e-05
10.6177	2.00238e-05	9.30492e-06	1.22257e-05
10.6227	1.84205e-05	1.05962e-05	1.24416e-05
10.6278	1.69029e-05	1.18689e-05	1.26612e-05
10.6328	1.54912e-05	1.31183e-05	1.28827e-05
10.6379	1.42116e-05	1.43412e-05	1.3104e-05
10.6429	1.30964e-05	1.55351e-05	1.33233e-05
10.648	1.21835e-05	1.66978e-05	1.3539e-05
10.653	1.15126e-05	1.78279e-05	1.37494e-05
10.6581	1.11186e-05	1.89237e-05	1.39531e-05
10.6631	1.10214e-05	1.99842e-05	1.41488e-05
10.6682	1.12186e-05	2.10081e-05	1.43351e-05
10.6732	1.1685e-05	2.19945e-05	1.45111e-05
10.6783	1.238e-05	2.29425e-05	1.46755e-05
10.6833	1.32579e-05	2.38512e-05	1.48276e-05
10.6884	1.42752e-05	2.47198e-05	1.49665e-05
10.6934	1.5395e-05	2.55478e-05	1.50915e-05
10.6985	1.65876e-05	2.63346e-05	1.52018e-05
10.7035	1.78297e-05	2.70795e-05	1.5297e-05
10.7086	1.91031e-05	2.77822e-05	1.53766e-05
10.7136	2.03939e-05	2.84423e-05	1.54402e-05
10.7187	2.16913e-05	2.90595e-05	1.54875e-05
10.7237	2.29863e-05	2.96335e-05	1.55183e-05
10.7288	2.42722e-05	3.01643e-05	1.55324e-05
10.7338	2.55431e-05	3.06516e-05	1.55298e-05
10.7389	2.67942e-05	3.10956e-05	1.55105e-05
10.7439	2.80216e-05	3.14963e-05	1.54746e-05
10.749	2.92217e-05	3.18539e-05	1.54224e-05
10.754	3.03915e-05	3.21687e-05	1.53539e-05
10.7591	3.15283e-05	3.2441e-05	1.52696e-05
10.7641	3.26296e-05	3.26713e-05	1.51699e-05
10.7692	3.36933e-05	3.28601e-05	1.50553e-05
10.7742	3.47173e-05	3.3008e-05	1.49263e-05
10.7792	3.56998e-05	3.31159e-05	1.47836e-05
10.7843	3.66391e-05	3.31845e-05	1.46279e-05
10.7893	3.75336e-05	3.32149e-05	1.446e-05
10.7944	3.83817e-05	3.3208e-05	1.42809e-05
10.7994	3.91821e-05	3.31652e-05	1.40914e-05
10.8045	3.99334e-05	3.30876e-05	1.38926e-05
10.8095	4.06345e-05	3.29768e-05	1.36857e-05
10.8146	4.12841e-05	3.28343e-05	1.34718e-05
10.8196	4.18812e-05	3.26617e-05	1.32522e-05
10.8247	4.24249e-05	3.24608e-05	1.30283e-05
10.8297	4.29141e-05	3.22336e-05	1.28016e-05
10.8348	4.33482e-05	3.19822e-05	1.25735e-05
10.8398	4.37262e-05	3.17087e-05	1.23456e-05
10.8449	4.40475e-05	3.14153e-05	1.21195e-05
10.8499	4.43116e-05	3.11047e-05	1.1897e-05
10.855	4.45179e-05	3.07792e-05	1.16797e-05
10.86	4.46661e-05	3.04416e-05	1.14694e-05
10.8651	4.47557e-05	3.00946e-05	1.12677e-05
10.8701	4.47865e-05	2.97412e-05	1.10764e-05
10.8752	4.47584e-05	2.93842e-05	1.08972e-05
10.8802	4.46714e-05	2.90267e-05	1.07316e-05
10.8853	4.45255e-05	2.86718e-05	1.05811e-05
10.8903	4.4321e-05	2.83225e-05	1.04469e-05
10.8954	4.4058e-05	2.79819e-05	1.03302e-05
10.9004	4.37369e-05	2.76531e-05	1.02319e-05
10.9055	4.33584e-05	2.73391e-05	1.01526e-05
10.9105	4.2923e-05	2.70427e-05	1.00927e-05
10.9156	4.24315e-05	2.67667e-05	1.00523e-05
10.9206	4.18848e-05	2.65136e-05	1.00311e-05
10.9257	4.1284e-05	2.62856e-05	1.00287e-05
10.9307	4.06302e-05	2.60847e-05	1.00443e-05
10.9358	3.99248e-05	2.59125e-05	1.00769e-05
10.9408	3.91693e-05	2.57704e-05	1.01251e-05
10.9459	3.83653e-05	2.56591e-05	1.01877e-05
10.9509	3.75148e-05	2.55792e-05	1.02629e-05
10.956	3.66196e-05	2.55307e-05	1.03491e-05
10.961	3.5682e-05	2.55131e-05	1.04445e-05
10.9661	3.47046e-05	2.55256e-05	1.05473e-05
10.9711	3.36899e-05	2.55669e-05	1.06556e-05
10.9762	3.26409e-05	2.56355e-05	1.07678e-05
10.9812	3.15609e-05	2.57293e-05	1.08819e-05
10.9863	3.04534e-05	2.58461e-05	1.09963e-05
10.9913	2.93223e-05	2.59834e-05	1.11094e-05
10.9963	2.81721e-05	2.61385e-05	1.12197e-05
11.0014	2.70075e-05	2.63087e-05	1.13258e-05
11.0064	2.58341e-05	2.64909e-05	1.14262e-05
11.0115	2.46578e-05	2.66823e-05	1.15197e-05
11.0165	2.34858e-05	2.688e-05	1.16054e-05
11.0216	2.23258e-05	2.70809e-05	1.1682e-05
11.0266	2.11868e-05	2.72823e-05	1.17487e-05
11.0317	2.00794e-05	2.74815e-05	1.18048e-05
11.0367	1.90153e-05	2.76758e-05	1.18494e-05
11.0418	1.80081e-05	2.7863e-05	1.18821e-05
11.0468	1.70733e-05	2.80407e-05	1.19023e-05
11.0519	1.62278e-05	2.82068e-05	1.19096e-05
11.0569	1.54898e-05	2.83597e-05	1.19038e-05
11.062	1.48778e-05	2.84976e-05	1.18846e-05
11.067	1.44094e-05	2.86192e-05	1.18519e-05
11.0721	1.40989e-05	2.87234e-05	1.18057e-05
11.0771	1.39556e-05	2.88092e-05	1.17462e-05
11.0822	1.39821e-05	2.8876e-05	1.16735e-05
11.0872	1.41738e-05	2.89236e-05	1.15878e-05
11.0923	1.45192e-05	2.89518e-05	1.14896e-05
11.0973	1.50019e-05	2.89607e-05	1.13793e-05
11.1024	1.56026e-05	2.89508e-05	1.12574e-05
11.1074	1.6301e-05	2.8923e-05	1.11247e-05
11.1125	1.70774e-05	2.88782e-05	1.09818e-05
11.1175	1.79136e-05	2.88177e-05	1.08296e-05
11.1226	1.87932e-05	2.87432e-05	1.0669e-05
11.1276	1.9702e-05	2.86567e-05	1.0501e-05
11.1327	2.06277e-05	2.85603e-05	1.03268e-05
11.1377	2.15595e-05	2.84567e-05	1.01476e-05
11.1428	2.24884e-05	2.83485e-05	9.96461e-06
11.1478	2.34065e-05	2.82389e-05	9.77936e-06
11.1529	2.4307e-05	2.81313e-05	9.59331e-06
11.1579	2.5184e-05	2.80292e-05	9.40804e-06
11.163	2.60324e-05	2.79365e-05	9.2252e-06
11.168	2.68477e-05	2.78572e-05	9.04652e-06
11.1731	2.76262e-05	2.77953e-05	8.87378e-06
11.1781	2.83643e-05	2.77551e-05	8.70879e-06
11.1832	2.90591e-05	2.77408e-05	8.55336e-06
11.1882	2.9708e-05	2.77565e-05	8.40928e-06
11.1933	3.03089e-05	2.78062e-05	8.27828e-06
11.1983	3.08597e-05	2.78938e-05	8.16198e-06
11.2033	3.13587e-05	2.80228e-05	8.06185e-06
11.2084	3.18047e-05	2.81962e-05	7.97919e-06
11.2134	3.21965e-05	2.84169e-05	7.91503e-06
11.2185	3.25331e-05	2.86869e-05	7.87013e-06
11.2235	3.28139e-05	2.90079e-05	7.84496e-06
11.2286	3.30383e-05	2.9381e-05	7.83963e-06
11.2336	3.32062e-05	2.98066e-05	7.85394e-06
11.2387	3.33173e-05	3.02846e-05	7.88735e-06
11.2437	3.33718e-05	3.08143e-05	7.93901e-06
11.2488	3.33699e-05	3.13945e-05	8.00782e-06
11.2538	3.3312e-05	3.20235e-05	8.09241e-06
11.2589	3.31987e-05	3.26991e-05	8.19127e-06
11.2639	3.30307e-05	3.34189e-05	8.30271e-06
11.269	3.28089e-05	3.418e-05	8.425e-06
11.274	3.25343e-05	3.49795e-05	8.55631e-06
11.2791	3.22079e-05	3.5814e-05	8.69485e-06
11.2841	3.18311e-05	3.66801e-05	8.8388e-06
11.2892	3.14052e-05	3.75745e-05	8.98644e-06
11.2942	3.09316e-05	3.84936e-05	9.13608e-06
11.2993	3.0412e-05	3.94339e-05	9.28613e-06
11.3043	2.9848e-05	4.03918e-05	9.43506e-06
11.3094	2.92414e-05	4.13639e-05	9.58148e-06
11.3144	2.8594e-05	4.23467e-05	9.72407e-06
11.3195	2.79077e-05	4.33369e-05	9.86161e-06
11.3245	2.71844e-05	4.43312e-05	9.99299e-06
11.3296	2.64263e-05	4.53263e-05	1.01172e-05
11.3346	2.56353e-05	4.63192e-05	1.02333e-05
11.3397	2.48136e-05	4.7307e-05	1.03406e-05
11.3447	2.39633e-05	4.82866e-05	1.04381e-05
11.3498	2.30866e-05	4.92553e-05	1.05254e-05
11.3548	2.21858e-05	5.02105e-05	1.06018e-05
11.3599	2.1263e-05	5.11495e-05	1.06669e-05
11.3649	2.03205e-05	5.20699e-05	1.07203e-05
11.37	1.93606e-05	5.29693e-05	1.07615e-05
11.375	1.83854e-05	5.38455e-05	1.07904e-05
11.3801	1.73974e-05	5.46962e-05	1.08068e-05
11.3851	1.63987e-05	5.55195e-05	1.08105e-05
11.3902	1.53918e-05	5.63134e-05	1.08014e-05
11.3952	1.43789e-05	5.70761e-05	1.07797e-05
11.4003	1.33625e-05	5.78057e-05	1.07452e-05
11.4053	1.23451e-05	5.85008e-05	1.06981e-05
11.4104	1.13293e-05	5.91596e-05	1.06385e-05
11.4154	1.03182e-05	5.97808e-05	1.05667e-05
11.4204	9.3149e-06	6.0363e-05	1.04829e-05
11.4255	8.32346e-06	6.0905e-05	1.03874e-05
11.4305	7.34889e-06	6.14057e-05	1.02805e-05
11.4356	6.39807e-06	6.18639e-05	1.01626e-05
11.4406	5.48121e-06	6.22788e-05	1.00341e-05
11.4457	4.61466e-06	6.26495e-05	9.89544e-06
11.4507	3.8265e-06	6.29752e-05	9.74713e-06
11.4558	3.16649e-06	6.32552e-05	9.58967e-06
11.4608	2.71688e-06	6.34891e-05	9.42358e-06
11.4659	2.575e-06	6.36764e-05	9.24943e-06
11.4709	2.77323e-06	6.38167e-05	9.06781e-06
11.476	3.23608e-06	6.39097e-05	8.87932e-06
11.481	3.85737e-06	6.39552e-05	8.68458e-06
11.4861	4.56202e-06	6.39533e-05	8.48424e-06
11.4911	5.3072e-06	6.39039e-05	8.27895e-06
11.4962	6.06919e-06	6.38072e-05	8.06937e-06
11.5012	6.8344e-06	6.36634e-05	7.85618e-06
11.5063	7.59453e-06	6.34727e-05	7.64004e-06
11.5113	8.34427e-06	6.32357e-05	7.42164e-06
11.5164	9.08e-06	6.29528e-05	7.20167e-06
11.5214	9.79915e-06	6.26247e-05	6.98078e-06
11.5265	1.04998e-05	6.22519e-05	6.75965e-06
11.5315	1.11805e-05	6.18354e-05	6.53894e-06
11.5366	1.18401e-05	6.1376e-05	6.31929e-06
11.5416	1.24775e-05	6.08746e-05	6.10132e-06
11.5467	1.30921e-05	6.03323e-05	5.88563e-06
11.5517	1.36832e-05	5.97503e-05	5.6728e-06
11.5568	1.42501e-05	5.91298e-05	5.46338e-06
11.5618	1.47923e-05	5.8472e-05	5.25786e-06
11.5669	1.53094e-05	5.77783e-05	5.05671e-06
11.5719	1.58009e-05	5.70503e-05	4.86035e-06
11.577	1.62665e-05	5.62894e-05	4.66914e-06
11.582	1.67059e-05	5.54973e-05	4.48338e-06
11.5871	1.71187e-05	5.46756e-05	4.30331e-06
11.5921	1.75046e-05	5.3826e-05	4.1291e-06
11.5972	1.78635e-05	5.29504e-05	3.96083e-06
11.6022	1.8195e-05	5.20506e-05	3.79852e-06
11.6073	1.84989e-05	5.11285e-05	3.64209e-06
11.6123	1.87752e-05	5.01861e-05	3.49139e-06
11.6174	1.90236e-05	4.92253e-05	3.34616e-06
11.6224	1.9244e-05	4.82483e-05	3.20609e-06
11.6275	1.94364e-05	4.7257e-05	3.07076e-06
11.6325	1.96007e-05	4.62537e-05	2.93969e-06
11.6375	1.97369e-05	4.52404e-05	2.81233e-06
11.6426	1.98451e-05	4.42194e-05	2.68806e-06
11.6476	1.99254e-05	4.31927e-05	2.56625e-06
11.6527	1.99779e-05	4.21626e-05	2.44619e-06
11.6577	2.00028e-05	4.11314e-05	2.32718e-06
11.6628	2.00004e-05	4.01011e-05	2.2085e-06
11.6678	1.99711e-05	3.90741e-05	2.08946e-06
11.6729	1.99151e-05	3.80525e-05	1.96936e-06
11.6779	1.98332e-05	3.70384e-05	1.84756e-06
11.683	1.97257e-05	3.60341e-05	1.72346e-06
11.688	1.95933e-05	3.50416e-05	1.59657e-06
11.6931	1.94369e-05	3.40631e-05	1.46645e-06
11.6981	1.92572e-05	3.31005e-05	1.33283e-06
11.7032	1.90551e-05	3.21559e-05	1.19565e-06
11.7082	1.88318e-05	3.12312e-05	1.05516e-06
11.7133	1.85884e-05	3.03283e-05	9.1219e-07
11.7183	1.83262e-05	2.94488e-05	7.68634e-07
11.7234	1.80466e-05	2.85944e-05	6.2872e-07
11.7284	1.7751e-05	2.77668e-05	5.02036e-07
11.7335	1.74413e-05	2.69674e-05	4.10067e-07
11.7385	1.7119e-05	2.61973e-05	3.88977e-07
11.7436	1.67863e-05	2.54579e-05	4.57877e-07
11.7486	1.64451e-05	2.47501e-05	5.93118e-07
11.7537	1.60977e-05	2.40748e-05	7.65934e-07
11.7587	1.57464e-05	2.34324e-05	9.60965e-07
11.7638	1.53938e-05	2.28236e-05	1.17114e-06
11.7688	1.50423e-05	2.22484e-05	1.39302e-06
11.7739	1.46949e-05	2.1707e-05	1.62474e-06
11.7789	1.43543e-05	2.11991e-05	1.86515e-06
11.784	1.40235e-05	2.07242e-05	2.11349e-06
11.789	1.37053e-05	2.02817e-05	2.36916e-06
11.7941	1.34029e-05	1.98708e-05	2.6317e-06
11.7991	1.31191e-05	1.94903e-05	2.90065e-06
11.8042	1.28567e-05	1.91389e-05	3.17562e-06
11.8092	1.26184e-05	1.88154e-05	3.45623e-06
11.8143	1.24065e-05	1.8518e-05	3.74208e-06
11.8193	1.22231e-05	1.8245e-05	4.03279e-06
11.8244	1.20698e-05	1.79947e-05	4.32798e-06
11.8294	1.19477e-05	1.77652e-05	4.62725e-06
11.8345	1.18572e-05	1.75545e-05	4.9302e-06
11.8395	1.17985e-05	1.73607e-05	5.23644e-06
11.8446	1.17709e-05	1.71818e-05	5.54554e-06
11.8496	1.17732e-05	1.70159e-05	5.85711e-06
11.8546	1.18037e-05	1.68611e-05	6.17072e-06
11.8597	1.186e-05	1.67156e-05	6.48595e-06
11.8647	1.19398e-05	1.65775e-05	6.80237e-06
11.8698	1.20401e-05	1.64451e-05	7.11956e-06
11.8748	1.21577e-05	1.63168e-05	7.43708e-06
11.8799	1.22896e-05	1.61911e-05	7.75451e-06
11.8849	1.24324e-05	1.60664e-05	8.07142e-06
11.89	1.2583e-05	1.59414e-05	8.38736e-06
11.895	1.27383e-05	1.58147e-05	8.70192e-06
11.9001	1.28953e-05	1.56851e-05	9.01465e-06
11.9051	1.30511e-05	1.55515e-05	9.32515e-06
11.9102	1.32032e-05	1.54127e-05	9.63297e-06
11.9152	1.33491e-05	1.52677e-05	9.93771e-06
11.9203	1.34867e-05	1.51156e-05	1.02389e-05
11.9253	1.36139e-05	1.49554e-05	1.05362e-05
11.9304	1.37289e-05	1.47862e-05	1.08292e-05
11.9354	1.38303e-05	1.46074e-05	1.11175e-05
11.9405	1.39167e-05	1.4418e-05	1.14006e-05
11.9455	1.39868e-05	1.42174e-05	1.16782e-05
11.9506	1.40399e-05	1.4005e-05	1.195e-05
11.9556	1.40751e-05	1.37802e-05	1.22154e-05
11.9607	1.40918e-05	1.35424e-05	1.24743e-05
11.9657	1.40897e-05	1.32911e-05	1.27261e-05
11.9708	1.40686e-05	1.30258e-05	1.29706e-05
11.9758	1.40283e-05	1.27463e-05	1.32075e-05
11.9809	1.3969e-05	1.24523e-05	1.34363e-05
11.9859	1.38909e-05	1.21434e-05	1.36568e-05
11.991	1.37945e-05	1.18198e-05	1.38687e-05
11.996	1.36802e-05	1.14813e-05	1.40717e-05

## Sheet: Fig. 3h
wt (meV)	E0	0.7 E0	0.5 E0
4.00372	0.00731473	0.0067818	0.00515546
4.00877	0.00736502	0.00681712	0.00519013
4.01382	0.0074102	0.00684728	0.00522056
4.01887	0.00744999	0.00687216	0.00524665
4.02392	0.00748414	0.00689162	0.00526826
4.02896	0.00751241	0.00690556	0.00528531
4.03401	0.00753456	0.00691387	0.0052977
4.03906	0.00755038	0.00691648	0.00530534
4.04411	0.00755967	0.00691329	0.00530818
4.04916	0.00756224	0.00690424	0.00530613
4.05421	0.00755794	0.00688927	0.00529916
4.05926	0.00754661	0.00686834	0.00528722
4.06431	0.00752812	0.0068414	0.00527027
4.06936	0.00750235	0.00680842	0.00524829
4.0744	0.00746921	0.00676938	0.00522125
4.07945	0.00742863	0.00672426	0.00518916
4.0845	0.00738053	0.00667305	0.00515199
4.08955	0.00732488	0.00661575	0.00510977
4.0946	0.00726165	0.00655237	0.0050625
4.09965	0.00719083	0.00648291	0.0050102
4.1047	0.00711243	0.00640741	0.0049529
4.10975	0.00702649	0.00632589	0.00489064
4.11479	0.00693304	0.00623838	0.00482345
4.11984	0.00683215	0.00614492	0.00475138
4.12489	0.0067239	0.00604557	0.0046745
4.12994	0.00660837	0.00594037	0.00459287
4.13499	0.00648569	0.00582941	0.00450656
4.14004	0.00635598	0.00571274	0.00441566
4.14509	0.0062194	0.00559045	0.00432026
4.15014	0.0060761	0.00546264	0.00422045
4.15519	0.00592628	0.00532942	0.00411637
4.16023	0.00577014	0.0051909	0.00400812
4.16528	0.0056079	0.00504721	0.00389587
4.17033	0.00543983	0.00489851	0.00377975
4.17538	0.00526619	0.00474497	0.00365996
4.18043	0.00508731	0.00458678	0.00353669
4.18548	0.00490352	0.00442416	0.00341017
4.19053	0.00471523	0.00425736	0.00328065
4.19558	0.00452288	0.00408668	0.00314842
4.20062	0.00432697	0.00391244	0.00301384
4.20567	0.0041281	0.00373505	0.00287729
4.21072	0.00392695	0.00355498	0.00273924
4.21577	0.00372436	0.00337278	0.00260026
4.22082	0.00352128	0.00318914	0.002461
4.22587	0.00331893	0.00300487	0.00232229
4.23092	0.00311878	0.00282102	0.00218513
4.23597	0.00292263	0.00263888	0.00205076
4.24102	0.00273279	0.00246008	0.00192071
4.24606	0.00255212	0.00228672	0.0017969
4.25111	0.0023842	0.0021215	0.00168173
4.25616	0.0022334	0.00196787	0.00157807
4.26121	0.00210492	0.00183018	0.00148933
4.26626	0.00200451	0.0017137	0.00141926
4.27131	0.00193795	0.00162436	0.00137163
4.27636	0.00191005	0.00156811	0.00134962
4.28141	0.00192362	0.00154973	0.00135518
4.28646	0.00197876	0.00157153	0.00138854
4.2915	0.0020729	0.00163268	0.00144821
4.29655	0.0022016	0.00172959	0.00153141
4.3016	0.00235959	0.00185705	0.00163471
4.30665	0.00254163	0.00200945	0.00175461
4.3117	0.00274299	0.00218159	0.00188788
4.31675	0.00295966	0.00236907	0.00203174
4.3218	0.00318831	0.00256829	0.00218386
4.32685	0.00342624	0.00277636	0.00234232
4.33189	0.00367125	0.00299101	0.00250554
4.33694	0.00392153	0.00321038	0.00267222
4.34199	0.00417558	0.00343296	0.00284127
4.34704	0.00443211	0.00365752	0.00301178
4.35209	0.00469004	0.003883	0.00318296
4.35714	0.00494841	0.00410849	0.00335412
4.36219	0.00520637	0.00433318	0.00352467
4.36724	0.00546315	0.00455638	0.00369405
4.37229	0.00571807	0.00477742	0.00386177
4.37733	0.00597046	0.00499574	0.00402739
4.38238	0.00621972	0.00521077	0.00419048
4.38743	0.00646529	0.00542202	0.00435067
4.39248	0.00670663	0.005629	0.00450758
4.39753	0.00694323	0.00583127	0.00466087
4.40258	0.00717458	0.00602841	0.00481024
4.40763	0.00740024	0.00622	0.00495536
4.41268	0.00761976	0.00640568	0.00509597
4.41772	0.00783269	0.00658509	0.00523178
4.42277	0.00803865	0.00675787	0.00536255
4.42782	0.00823724	0.00692373	0.00548803
4.43287	0.00842808	0.00708235	0.00560801
4.43792	0.00861084	0.00723347	0.00572228
4.44297	0.00878517	0.00737681	0.00583064
4.44802	0.00895078	0.00751214	0.00593293
4.45307	0.00910738	0.00763926	0.00602898
4.45812	0.00925469	0.00775795	0.00611865
4.46316	0.00939249	0.00786805	0.00620181
4.46821	0.00952055	0.00796941	0.00627836
4.47326	0.00963868	0.00806189	0.00634819
4.47831	0.00974671	0.0081454	0.00641125
4.48336	0.00984449	0.00821985	0.00646746
4.48841	0.00993192	0.00828518	0.0065168
4.49346	0.0100089	0.00834135	0.00655923
4.49851	0.0100754	0.00838837	0.00659476
4.50355	0.0101313	0.00842623	0.0066234
4.5086	0.0101767	0.00845498	0.00664518
4.51365	0.0102116	0.00847467	0.00666016
4.5187	0.010236	0.0084854	0.0066684
4.52375	0.0102499	0.00848728	0.00666998
4.5288	0.0102536	0.00848042	0.00666503
4.53385	0.0102472	0.008465	0.00665364
4.5389	0.0102307	0.00844119	0.00663598
4.54395	0.0102044	0.00840918	0.00661218
4.54899	0.0101685	0.00836921	0.00658243
4.55404	0.0101233	0.00832151	0.00654691
4.55909	0.0100689	0.00826634	0.00650582
4.56414	0.0100058	0.00820399	0.00645939
4.56919	0.00993416	0.00813476	0.00640784
4.57424	0.00985435	0.00805897	0.00635143
4.57929	0.00976673	0.00797694	0.00629041
4.58434	0.00967167	0.00788903	0.00622504
4.58938	0.00956957	0.0077956	0.00615562
4.59443	0.00946083	0.00769703	0.00608243
4.59948	0.00934588	0.00759371	0.00600576
4.60453	0.00922515	0.00748603	0.00592594
4.60958	0.0090991	0.00737439	0.00584327
4.61463	0.00896819	0.00725922	0.00575807
4.61968	0.00883289	0.00714092	0.00567067
4.62473	0.00869368	0.00701993	0.00558139
4.62978	0.00855104	0.00689667	0.00549056
4.63482	0.00840547	0.00677156	0.00539851
4.63987	0.00825745	0.00664504	0.00530558
4.64492	0.00810749	0.00651752	0.00521208
4.64997	0.00795607	0.00638943	0.00511835
4.65502	0.00780368	0.00626117	0.00502469
4.66007	0.00765081	0.00613315	0.00493141
4.66512	0.00749794	0.00600578	0.00483883
4.67017	0.00734554	0.00587943	0.00474723
4.67521	0.00719407	0.00575447	0.0046569
4.68026	0.00704399	0.00563127	0.00456809
4.68531	0.00689573	0.00551017	0.00448108
4.69036	0.00674972	0.00539149	0.00439608
4.69541	0.00660637	0.00527554	0.00431333
4.70046	0.00646607	0.00516259	0.00423302
4.70551	0.00632919	0.00505292	0.00415534
4.71056	0.00619608	0.00494677	0.00408045
4.71561	0.00606708	0.00484435	0.00400849
4.72065	0.0059425	0.00474585	0.00393959
4.7257	0.00582261	0.00465145	0.00387383
4.73075	0.00570768	0.00456129	0.0038113
4.7358	0.00559794	0.00447549	0.00375206
4.74085	0.0054936	0.00439415	0.00369613
4.7459	0.00539483	0.00431735	0.00364353
4.75095	0.00530179	0.00424513	0.00359426
4.756	0.00521459	0.00417752	0.0035483
4.76104	0.00513334	0.00411455	0.00350561
4.76609	0.00505809	0.00405621	0.00346615
4.77114	0.0049889	0.00400248	0.00342985
4.77619	0.00492575	0.00395332	0.00339664
4.78124	0.00486865	0.0039087	0.00336644
4.78629	0.00481755	0.00386855	0.00333917
4.79134	0.00477237	0.00383282	0.00331474
4.79639	0.00473304	0.00380144	0.00329306
4.80144	0.00469943	0.00377433	0.00327404
4.80648	0.00467141	0.00375142	0.00325758
4.81153	0.00464884	0.00373262	0.00324361
4.81658	0.00463154	0.00371785	0.00323202
4.82163	0.00461933	0.00370702	0.00322274
4.82668	0.00461201	0.00370004	0.00321569
4.83173	0.00460937	0.00369682	0.00321077
4.83678	0.00461118	0.00369726	0.00320793
4.84183	0.00461721	0.00370125	0.00320708
4.84687	0.00462722	0.0037087	0.00320815
4.85192	0.00464097	0.00371947	0.00321106
4.85697	0.00465821	0.00373346	0.00321575
4.86202	0.00467866	0.00375053	0.00322214
4.86707	0.00470208	0.00377054	0.00323015
4.87212	0.00472819	0.00379335	0.00323971
4.87717	0.00475673	0.0038188	0.00325073
4.88222	0.00478744	0.00384671	0.00326313
4.88727	0.00482003	0.00387693	0.00327682
4.89231	0.00485426	0.00390925	0.0032917
4.89736	0.00488985	0.00394348	0.00330767
4.90241	0.00492654	0.00397944	0.00332462
4.90746	0.00496406	0.00401689	0.00334245
4.91251	0.00500217	0.00405564	0.00336104
4.91756	0.00504062	0.00409545	0.00338027
4.92261	0.00507914	0.00413611	0.00340001
4.92766	0.00511751	0.00417738	0.00342014
4.93271	0.0051555	0.00421905	0.00344052
4.93775	0.00519287	0.00426087	0.00346101
4.9428	0.00522941	0.00430263	0.00348149
4.94785	0.00526491	0.0043441	0.0035018
4.9529	0.00529917	0.00438506	0.00352183
4.95795	0.00533201	0.00442529	0.00354142
4.963	0.00536323	0.00446459	0.00356045
4.96805	0.00539269	0.00450274	0.00357877
4.9731	0.00542021	0.00453956	0.00359627
4.97814	0.00544565	0.00457486	0.00361281
4.98319	0.00546889	0.00460845	0.00362828
4.98824	0.00548979	0.00464017	0.00364255
4.99329	0.00550824	0.00466986	0.00365552
4.99834	0.00552415	0.00469738	0.00366708
5.00339	0.00553744	0.00472259	0.00367714
5.00844	0.00554801	0.00474536	0.00368559
5.01349	0.00555582	0.00476558	0.00369237
5.01854	0.00556081	0.00478315	0.00369739
5.02358	0.00556293	0.00479798	0.00370058
5.02863	0.00556216	0.00480999	0.00370188
5.03368	0.00555848	0.00481912	0.00370125
5.03873	0.00555186	0.00482531	0.00369864
5.04378	0.00554232	0.00482851	0.003694
5.04883	0.00552985	0.0048287	0.00368731
5.05388	0.00551448	0.00482584	0.00367856
5.05893	0.00549621	0.00481994	0.00366772
5.06397	0.00547508	0.00481097	0.00365478
5.06902	0.00545113	0.00479896	0.00363976
5.07407	0.00542439	0.00478391	0.00362265
5.07912	0.0053949	0.00476584	0.00360347
5.08417	0.00536272	0.00474479	0.00358223
5.08922	0.00532789	0.0047208	0.00355897
5.09427	0.00529048	0.0046939	0.0035337
5.09932	0.00525053	0.00466416	0.00350647
5.10437	0.0052081	0.00463161	0.00347731
5.10941	0.00516326	0.00459632	0.00344627
5.11446	0.00511607	0.00455836	0.00341339
5.11951	0.00506658	0.0045178	0.00337873
5.12456	0.00501485	0.0044747	0.00334232
5.12961	0.00496095	0.00442913	0.00330423
5.13466	0.00490494	0.00438117	0.00326452
5.13971	0.00484688	0.00433091	0.00322324
5.14476	0.00478682	0.00427841	0.00318045
5.1498	0.00472481	0.00422377	0.0031362
5.15485	0.00466093	0.00416704	0.00309058
5.1599	0.00459522	0.00410833	0.00304362
5.16495	0.00452773	0.00404771	0.0029954
5.17	0.00445853	0.00398526	0.00294598
5.17505	0.00438767	0.00392107	0.00289542
5.1801	0.0043152	0.00385521	0.00284379
5.18515	0.00424117	0.00378777	0.00279114
5.1902	0.00416564	0.00371882	0.00273753
5.19524	0.00408867	0.00364846	0.00268303
5.20029	0.00401032	0.00357676	0.00262771
5.20534	0.00393064	0.0035038	0.00257162
5.21039	0.0038497	0.00342968	0.00251482
5.21544	0.00376757	0.00335448	0.00245738
5.22049	0.00368432	0.00327827	0.00239937
5.22554	0.00360002	0.00320116	0.00234084
5.23059	0.00351474	0.00312323	0.00228186
5.23563	0.00342858	0.00304458	0.00222249
5.24068	0.00334162	0.0029653	0.00216282
5.24573	0.00325396	0.0028855	0.0021029
5.25078	0.0031657	0.00280527	0.00204281
5.25583	0.00307695	0.00272474	0.00198262
5.26088	0.00298784	0.00264401	0.00192241
5.26593	0.00289848	0.0025632	0.00186227
5.27098	0.002809	0.00248245	0.00180227
5.27603	0.00271957	0.00240188	0.00174251
5.28107	0.00263031	0.00232163	0.00168307
5.28612	0.00254141	0.00224186	0.00162406
5.29117	0.00245302	0.00216272	0.00156558
5.29622	0.00236533	0.00208438	0.00150772
5.30127	0.00227854	0.002007	0.00145061
5.30632	0.00219284	0.00193078	0.00139436
5.31137	0.00210845	0.00185589	0.00133909
5.31642	0.00202559	0.00178254	0.00128491
5.32146	0.00194449	0.00171094	0.00123196
5.32651	0.00186538	0.00164129	0.00118038
5.33156	0.00178853	0.0015738	0.00113028
5.33661	0.00171418	0.00150871	0.00108181
5.34166	0.00164258	0.00144622	0.0010351
5.34671	0.00157399	0.00138656	0.000990265
5.35176	0.00150866	0.00132992	0.000947439
5.35681	0.00144684	0.00127649	0.00090673
5.36186	0.00138874	0.00122645	0.000868236
5.3669	0.00133456	0.00117992	0.000832035
5.37195	0.00128446	0.00113701	0.000798183
5.377	0.00123857	0.00109776	0.000766707
5.38205	0.00119695	0.00106217	0.000737604
5.3871	0.00115961	0.00103017	0.000710831
5.39215	0.00112647	0.00100164	0.000686307
5.3972	0.0010974	0.000976371	0.000663912
5.40225	0.00107218	0.000954112	0.000643486
5.40729	0.00105052	0.000934548	0.000624837
5.41234	0.00103209	0.000917318	0.000607739
5.41739	0.00101648	0.00090203	0.000591947
5.42244	0.00100324	0.000888271	0.000577205
5.42749	0.000991938	0.000875627	0.000563254
5.43254	0.000982093	0.000863693	0.000549844
5.43759	0.000973253	0.000852087	0.000536747
5.44264	0.000964981	0.000840466	0.00052377
5.44769	0.000956876	0.000828536	0.000510763
5.45273	0.000948575	0.000816064	0.000497638
5.45778	0.000939767	0.000802887	0.000484381
5.46283	0.000930194	0.000788928	0.000471068
5.46788	0.00091966	0.000774208	0.000457887
5.47293	0.000908036	0.000758861	0.000445158
5.47798	0.000895266	0.000743152	0.000433358
5.48303	0.000881373	0.000727497	0.000423134
5.48808	0.000866466	0.000712487	0.000415316
5.49313	0.000850752	0.000698897	0.000410893
5.49817	0.000834545	0.000687704	0.000410959
5.50322	0.000818278	0.000680072	0.000416612
5.50827	0.000802512	0.000677312	0.00042882
5.51332	0.000787947	0.000680803	0.000448299
5.51837	0.000775422	0.000691876	0.000475433
5.52342	0.000765902	0.000711681	0.000510276
5.52847	0.000760451	0.000741062	0.000552623
5.53352	0.000760178	0.00078049	0.000602097
5.53856	0.000766167	0.000830064	0.00065824
5.54361	0.000779381	0.000889572	0.000720576
5.54866	0.000800582	0.000958578	0.000788648
5.55371	0.000830264	0.00103652	0.000862034
5.55876	0.000868633	0.00112277	0.000940351
5.56381	0.00091562	0.00121672	0.00102325
5.56886	0.000970931	0.00131775	0.00111042
5.57391	0.00103412	0.0014253	0.00120157
5.57896	0.00110463	0.00153886	0.00129642
5.584	0.00118188	0.00165792	0.00139471
5.58905	0.00126527	0.00178203	0.00149621
5.5941	0.00135421	0.00191076	0.00160065
5.59915	0.00144816	0.0020437	0.00170781
5.6042	0.00154658	0.00218046	0.00181745
5.60925	0.001649	0.00232066	0.00192932
5.6143	0.00175494	0.00246392	0.00204319
5.61935	0.00186399	0.00260988	0.00215881
5.62439	0.00197573	0.00275818	0.00227594
5.62944	0.00208976	0.00290846	0.00239434
5.63449	0.00220573	0.00306036	0.00251375
5.63954	0.00232326	0.00321353	0.00263393
5.64459	0.00244202	0.0033676	0.00275461
5.64964	0.00256167	0.00352222	0.00287555
5.65469	0.00268188	0.00367703	0.00299648
5.65974	0.00280232	0.00383168	0.00311714
5.66479	0.00292268	0.00398581	0.00323728
5.66983	0.00304266	0.00413907	0.00335662
5.67488	0.00316195	0.0042911	0.00347492
5.67993	0.00328025	0.00444155	0.00359192
5.68498	0.00339727	0.00459007	0.00370734
5.69003	0.00351273	0.00473633	0.00382094
5.69508	0.00362634	0.00487997	0.00393246
5.70013	0.00373783	0.00502066	0.00404166
5.70518	0.00384693	0.00515808	0.00414828
5.71022	0.00395338	0.00529189	0.00425208
5.71527	0.00405692	0.00542179	0.00435282
5.72032	0.0041573	0.00554746	0.00445028
5.72537	0.00425429	0.0056686	0.00454423
5.73042	0.00434765	0.00578492	0.00463446
5.73547	0.00443715	0.00589616	0.00472074
5.74052	0.00452258	0.00600202	0.00480289
5.74557	0.00460374	0.00610227	0.0048807
5.75062	0.00468042	0.00619665	0.004954
5.75566	0.00475245	0.00628494	0.00502261
5.76071	0.00481965	0.00636692	0.00508637
5.76576	0.00488185	0.00644238	0.00514513
5.77081	0.0049389	0.00651115	0.00519875
5.77586	0.00499066	0.00657304	0.00524709
5.78091	0.005037	0.0066279	0.00529004
5.78596	0.0050778	0.00667559	0.00532751
5.79101	0.00511296	0.006716	0.00535939
5.79605	0.00514239	0.00674901	0.0053856
5.8011	0.00516601	0.00677453	0.00540609
5.80615	0.00518376	0.00679251	0.0054208
5.8112	0.00519557	0.00680288	0.0054297
5.81625	0.00520143	0.00680561	0.00543275
5.8213	0.00520129	0.00680069	0.00542995
5.82635	0.00519515	0.00678811	0.00542131
5.8314	0.00518302	0.00676791	0.00540683
5.83645	0.0051649	0.00674012	0.00538655
5.84149	0.00514083	0.0067048	0.00536052
5.84654	0.00511086	0.00666201	0.00532879
5.85159	0.00507504	0.00661187	0.00529144
5.85664	0.00503344	0.00655446	0.00524854
5.86169	0.00498614	0.00648994	0.0052002
5.86674	0.00493325	0.00641842	0.00514653
5.87179	0.00487487	0.00634009	0.00508764
5.87684	0.00481112	0.00625511	0.00502368
5.88188	0.00474213	0.00616368	0.00495479
5.88693	0.00466806	0.00606599	0.00488113
5.89198	0.00458905	0.00596229	0.00480286
5.89703	0.00450528	0.00585279	0.00472017
5.90208	0.00441692	0.00573774	0.00463324
5.90713	0.00432417	0.00561742	0.00454226
5.91218	0.00422721	0.00549208	0.00444746
5.91723	0.00412625	0.00536201	0.00434903
5.92228	0.00402151	0.00522751	0.0042472
5.92732	0.00391322	0.00508887	0.0041422
5.93237	0.00380159	0.00494641	0.00403427
5.93742	0.00368687	0.00480045	0.00392365
5.94247	0.00356931	0.00465132	0.00381058
5.94752	0.00344914	0.00449935	0.00369532
5.95257	0.00332662	0.00434487	0.00357812
5.95762	0.00320202	0.00418824	0.00345924
5.96267	0.00307559	0.0040298	0.00333894
5.96771	0.0029476	0.00386991	0.00321749
5.97276	0.00281831	0.00370893	0.00309515
5.97781	0.002688	0.00354722	0.0029722
5.98286	0.00255695	0.00338514	0.0028489
5.98791	0.00242542	0.00322306	0.00272553
5.99296	0.00229369	0.00306136	0.00260236
5.99801	0.00216205	0.00290041	0.00247966
6.00306	0.00203077	0.0027406	0.00235771
6.00811	0.00190014	0.00258231	0.00223678
6.01315	0.00177044	0.00242595	0.00211716
6.0182	0.00164197	0.00227193	0.00199913
6.02325	0.00151504	0.00212069	0.00188297
6.0283	0.00138996	0.00197267	0.00176898
6.03335	0.00126707	0.00182837	0.00165746
6.0384	0.00114675	0.00168832	0.00154873
6.04345	0.00102941	0.00155312	0.00144311
6.0485	0.000915582	0.00142345	0.00134096
6.05354	0.000805891	0.00130009	0.00124265
6.05859	0.000701205	0.00118397	0.00114861
6.06364	0.000602754	0.0010762	0.0010593
6.06869	0.000512398	0.000978097	0.000975224
6.07374	0.000433038	0.000891213	0.000896971
6.07879	0.000369129	0.000817271	0.000825187
6.08384	0.000326697	0.000758025	0.000760581
6.08889	0.000311254	0.000714948	0.0007039
6.09394	0.000323445	0.000688812	0.000655872
6.09898	0.000357572	0.000679299	0.00061711
6.10403	0.000405629	0.000684889	0.000587992
6.10908	0.000461104	0.000703124	0.000568525
6.11413	0.000519734	0.000731113	0.000558258
6.11918	0.000578916	0.000766008	0.000556295
6.12423	0.00063706	0.000805307	0.000561388
6.12928	0.000693176	0.00084696	0.000572112
6.13433	0.000746629	0.000889362	0.000587028
6.13938	0.000797001	0.00093129	0.000604805
6.14442	0.000844018	0.000971826	0.000624288
6.14947	0.000887498	0.00101029	0.000644519
6.15452	0.000927327	0.0010462	0.000664731
6.15957	0.000963439	0.00107918	0.000684324
6.16462	0.000995804	0.00110901	0.000702837
6.16967	0.00102442	0.00113551	0.000719929
6.17472	0.00104932	0.00115861	0.000735348
6.17977	0.00107055	0.00117826	0.000748924
6.18481	0.00108816	0.00119447	0.000760545
6.18986	0.00110224	0.0012073	0.00077015
6.19491	0.00111288	0.00121683	0.000777721
6.19996	0.00112019	0.00122315	0.000783273
6.20501	0.00112428	0.00122641	0.000786852
6.21006	0.00112528	0.00122676	0.000788525
6.21511	0.00112333	0.00122436	0.000788385
6.22016	0.00111859	0.0012194	0.000786537
6.22521	0.00111121	0.0012121	0.000783107
6.23025	0.00110135	0.00120265	0.000778231
6.2353	0.00108918	0.00119131	0.000772058
6.24035	0.00107491	0.0011783	0.000764749
6.2454	0.0010587	0.00116387	0.00075647
6.25045	0.00104076	0.00114828	0.000747396
6.2555	0.00102129	0.0011318	0.000737707
6.26055	0.0010005	0.00111469	0.000727586
6.2656	0.000978614	0.00109722	0.000717219
6.27064	0.000955843	0.00107967	0.00070679
6.27569	0.000932417	0.00106229	0.00069648
6.28074	0.000908568	0.00104536	0.000686465
6.28579	0.000884531	0.00102912	0.000676911
6.29084	0.000860546	0.0010138	0.000667975
6.29589	0.000836852	0.000999625	0.000659797
6.30094	0.00081369	0.000986787	0.000652499
6.30599	0.000791297	0.000975454	0.000646182
6.31104	0.000769905	0.000965759	0.000640925
6.31608	0.000749738	0.000957804	0.000636781
6.32113	0.000731007	0.000951652	0.000633777
6.32618	0.000713902	0.00094733	0.000631914
6.33123	0.000698593	0.000944826	0.000631168
6.33628	0.000685217	0.000944093	0.000631491
6.34133	0.00067388	0.000945052	0.000632816
6.34638	0.000664649	0.000947597	0.000635058
6.35143	0.000657549	0.000951597	0.000638118
6.35647	0.000652564	0.000956904	0.000641889
6.36152	0.000649636	0.000963358	0.000646258
6.36657	0.000648672	0.000970793	0.000651108
6.37162	0.000649544	0.000979043	0.000656326
6.37667	0.0006521	0.000987942	0.000661802
6.38172	0.00065617	0.000997334	0.000667433
6.38677	0.000661572	0.00100707	0.000673124
6.39182	0.000668118	0.00101702	0.000678791
6.39687	0.000675624	0.00102706	0.000684361
6.40191	0.000683913	0.00103709	0.000689772
6.40696	0.000692817	0.00104702	0.000694975
6.41201	0.000702182	0.00105678	0.000699935
6.41706	0.000711868	0.00106632	0.000704628
6.42211	0.000721754	0.00107561	0.000709046
6.42716	0.000731731	0.00108462	0.000713189
6.43221	0.000741711	0.00109335	0.000717073
6.43726	0.000751616	0.00110181	0.000720723
6.4423	0.000761387	0.00111003	0.000724178
6.44735	0.000770975	0.00111805	0.000727485
6.4524	0.000780347	0.00112591	0.000730702
6.45745	0.000789477	0.00113368	0.000733894
6.4625	0.00079835	0.00114144	0.000737135
6.46755	0.00080696	0.00114924	0.000740506
6.4726	0.000815307	0.00115718	0.00074409
6.47765	0.000823398	0.00116535	0.000747978
6.4827	0.000831242	0.00117383	0.000752259
6.48774	0.000838854	0.0011827	0.000757024
6.49279	0.000846249	0.00119207	0.000762364
6.49784	0.000853445	0.001202	0.000768365
6.50289	0.000860459	0.00121259	0.00077511
6.50794	0.000867308	0.00122391	0.000782675
6.51299	0.000874007	0.00123601	0.00079113
6.51804	0.000880571	0.00124897	0.000800536
6.52309	0.000887012	0.00126282	0.000810943
6.52813	0.000893338	0.00127761	0.000822395
6.53318	0.000899556	0.00129337	0.000834923
6.53823	0.000905669	0.00131011	0.000848549
6.54328	0.000911678	0.00132784	0.000863285
6.54833	0.000917581	0.00134656	0.000879133
6.55338	0.000923373	0.00136627	0.00089609
6.55843	0.000929049	0.00138694	0.000914142
6.56348	0.0009346	0.00140856	0.000933273
6.56853	0.000940018	0.00143109	0.000953458
6.57357	0.000945293	0.00145451	0.000974671
6.57862	0.000950419	0.00147879	0.000996883
6.58367	0.000955388	0.00150387	0.00102006
6.58872	0.000960194	0.00152974	0.00104418
6.59377	0.000964837	0.00155636	0.00106921
6.59882	0.000969317	0.00158368	0.00109512
6.60387	0.000973641	0.00161169	0.00112188
6.60892	0.00097782	0.00164037	0.00114947
6.61396	0.000981871	0.00166968	0.00117787
6.61901	0.000985819	0.00169962	0.00120706
6.62406	0.000989693	0.00173017	0.00123702
6.62911	0.000993534	0.00176134	0.00126776
6.63416	0.000997387	0.00179313	0.00129925
6.63921	0.00100131	0.00182554	0.0013315
6.64426	0.00100536	0.0018586	0.0013645
6.64931	0.00100961	0.00189232	0.00139826
6.65436	0.00101415	0.00192674	0.00143278
6.6594	0.00101906	0.00196188	0.00146806
6.66445	0.00102443	0.0019978	0.00150412
6.6695	0.00103036	0.00203451	0.00154096
6.67455	0.00103696	0.00207208	0.0015786
6.6796	0.00104434	0.00211055	0.00161703
6.68465	0.0010526	0.00214996	0.00165627
6.6897	0.00106185	0.00219037	0.00169633
6.69475	0.00107221	0.00223182	0.0017372
6.69979	0.00108376	0.00227437	0.0017789
6.70484	0.0010966	0.00231804	0.00182142
6.70989	0.00111083	0.00236289	0.00186477
6.71494	0.00112651	0.00240895	0.00190892
6.71999	0.00114371	0.00245625	0.00195389
6.72504	0.00116248	0.00250482	0.00199965
6.73009	0.00118285	0.00255467	0.00204618
6.73514	0.00120485	0.00260582	0.00209347
6.74019	0.00122848	0.00265827	0.00214148
6.74523	0.00125373	0.00271201	0.0021902
6.75028	0.00128057	0.00276704	0.00223957
6.75533	0.00130896	0.00282334	0.00228957
6.76038	0.00133885	0.00288087	0.00234015
6.76543	0.00137017	0.00293959	0.00239127
6.77048	0.00140285	0.00299947	0.00244287
6.77553	0.00143679	0.00306045	0.00249489
6.78058	0.00147189	0.00312246	0.00254728
6.78562	0.00150807	0.00318544	0.00259998
6.79067	0.0015452	0.00324932	0.00265292
6.79572	0.00158318	0.00331402	0.00270604
6.80077	0.00162189	0.00337944	0.00275926
6.80582	0.0016612	0.00344549	0.00281251
6.81087	0.001701	0.00351208	0.00286572
6.81592	0.00174116	0.00357911	0.00291882
6.82097	0.00178156	0.00364647	0.00297172
6.82602	0.00182208	0.00371406	0.00302435
6.83106	0.0018626	0.00378176	0.00307664
6.83611	0.00190301	0.00384946	0.0031285
6.84116	0.00194318	0.00391705	0.00317986
6.84621	0.001983	0.00398441	0.00323063
6.85126	0.00202237	0.00405143	0.00328075
6.85631	0.00206118	0.00411799	0.00333014
6.86136	0.00209931	0.00418398	0.00337872
6.86641	0.00213669	0.00424929	0.00342641
6.87146	0.0021732	0.0043138	0.00347316
6.8765	0.00220877	0.0043774	0.00351887
6.88155	0.0022433	0.00443998	0.0035635
6.8866	0.00227672	0.00450143	0.00360696
6.89165	0.00230894	0.00456165	0.0036492
6.8967	0.0023399	0.00462053	0.00369015
6.90175	0.00236953	0.00467797	0.00372976
6.9068	0.00239777	0.00473389	0.00376796
6.91185	0.00242456	0.00478817	0.0038047
6.91689	0.00244986	0.00484073	0.00383993
6.92194	0.00247361	0.00489149	0.00387359
6.92699	0.00249577	0.00494035	0.00390565
6.93204	0.0025163	0.00498724	0.00393605
6.93709	0.00253519	0.00503208	0.00396475
6.94214	0.00255239	0.00507479	0.00399171
6.94719	0.00256789	0.0051153	0.0040169
6.95224	0.00258167	0.00515354	0.00404028
6.95729	0.00259372	0.00518945	0.00406181
6.96233	0.00260403	0.00522297	0.00408147
6.96738	0.0026126	0.00525404	0.00409924
6.97243	0.00261942	0.00528261	0.00411507
6.97748	0.0026245	0.00530863	0.00412896
6.98253	0.00262785	0.00533204	0.00414088
6.98758	0.00262948	0.00535281	0.00415082
6.99263	0.00262941	0.00537089	0.00415875
6.99768	0.00262765	0.00538625	0.00416466
7.00272	0.00262423	0.00539886	0.00416854
7.00777	0.00261917	0.00540867	0.00417039
7.01282	0.00261249	0.00541568	0.00417019
7.01787	0.00260423	0.00541985	0.00416793
7.02292	0.00259442	0.00542115	0.00416362
7.02797	0.0025831	0.00541959	0.00415724
7.03302	0.00257029	0.00541513	0.00414881
7.03807	0.00255604	0.00540777	0.00413832
7.04312	0.00254038	0.00539751	0.00412578
7.04816	0.00252335	0.00538433	0.00411118
7.05321	0.002505	0.00536824	0.00409455
7.05826	0.00248537	0.00534924	0.00407588
7.06331	0.0024645	0.00532734	0.00405519
7.06836	0.00244243	0.00530254	0.0040325
7.07341	0.0024192	0.00527487	0.00400782
7.07846	0.00239487	0.00524433	0.00398116
7.08351	0.00236947	0.00521095	0.00395254
7.08855	0.00234305	0.00517475	0.003922
7.0936	0.00231564	0.00513577	0.00388954
7.09865	0.00228731	0.00509403	0.00385521
7.1037	0.00225808	0.00504957	0.00381902
7.10875	0.00222801	0.00500243	0.00378101
7.1138	0.00219714	0.00495266	0.00374121
7.11885	0.0021655	0.0049003	0.00369966
7.1239	0.00213314	0.0048454	0.0036564
7.12895	0.00210011	0.00478804	0.00361146
7.13399	0.00206644	0.00472825	0.00356489
7.13904	0.00203218	0.00466612	0.00351674
7.14409	0.00199737	0.00460171	0.00346706
7.14914	0.00196205	0.00453509	0.0034159
7.15419	0.00192626	0.00446635	0.00336331
7.15924	0.00189003	0.00439556	0.00330934
7.16429	0.00185342	0.00432281	0.00325407
7.16934	0.00181646	0.00424819	0.00319755
7.17438	0.00177919	0.0041718	0.00313984
7.17943	0.00174166	0.00409374	0.00308102
7.18448	0.0017039	0.0040141	0.00302115
7.18953	0.00166595	0.00393299	0.00296031
7.19458	0.00162785	0.00385053	0.00289857
7.19963	0.00158966	0.00376683	0.00283601
7.20468	0.0015514	0.003682	0.0027727
7.20973	0.00151312	0.00359616	0.00270873
7.21478	0.00147487	0.00350944	0.00264419
7.21982	0.00143669	0.00342196	0.00257916
7.22487	0.00139861	0.00333386	0.00251372
7.22992	0.0013607	0.00324525	0.00244797
7.23497	0.00132299	0.00315628	0.00238199
7.24002	0.00128553	0.00306709	0.00231589
7.24507	0.00124837	0.0029778	0.00224974
7.25012	0.00121155	0.00288856	0.00218366
7.25517	0.00117512	0.00279952	0.00211773
7.26021	0.00113915	0.00271081	0.00205206
7.26526	0.00110366	0.00262258	0.00198673
7.27031	0.00106873	0.00253497	0.00192186
7.27536	0.00103439	0.00244814	0.00185754
7.28041	0.0010007	0.00236223	0.00179387
7.28546	0.000967721	0.00227738	0.00173095
7.29051	0.000935501	0.00219376	0.00166889
7.29556	0.000904096	0.0021115	0.00160779
7.30061	0.000873561	0.00203077	0.00154774
7.30565	0.000843951	0.0019517	0.00148886
7.3107	0.00081532	0.00187446	0.00143125
7.31575	0.000787724	0.00179919	0.00137501
7.3208	0.000761216	0.00172604	0.00132025
7.32585	0.000735847	0.00165517	0.00126706
7.3309	0.000711667	0.00158672	0.00121556
7.33595	0.000688723	0.00152085	0.00116584
7.341	0.00066706	0.00145769	0.001118
7.34604	0.000646715	0.00139739	0.00107216
7.35109	0.000627724	0.00134009	0.0010284
7.35614	0.000610112	0.0012859	0.000986821
7.36119	0.000593901	0.00123495	0.000947511
7.36624	0.000579102	0.00118735	0.000910555
7.37129	0.000565718	0.00114319	0.000876028
7.37634	0.000553741	0.00110253	0.000843995
7.38139	0.000543155	0.00106543	0.00081451
7.38644	0.000533932	0.0010319	0.000787608
7.39148	0.000526035	0.00100194	0.000763311
7.39653	0.000519418	0.000975505	0.000741617
7.40158	0.000514025	0.000952526	0.000722503
7.40663	0.000509795	0.000932893	0.000705925
7.41168	0.00050666	0.000916469	0.000691813
7.41673	0.000504548	0.000903087	0.000680076
7.42178	0.000503385	0.000892555	0.000670602
7.42683	0.000503096	0.000884665	0.00066326
7.43187	0.000503606	0.000879196	0.000657908
7.43692	0.000504844	0.000875924	0.000654392
7.44197	0.000506739	0.000874622	0.000652554
7.44702	0.000509226	0.000875073	0.000652234
7.45207	0.000512243	0.00087707	0.000653276
7.45712	0.000515733	0.00088042	0.00065553
7.46217	0.000519646	0.000884948	0.000658853
7.46722	0.000523933	0.000890496	0.000663117
7.47227	0.000528554	0.000896928	0.000668202
7.47731	0.00053347	0.000904125	0.000674003
7.48236	0.000538649	0.000911987	0.000680426
7.48741	0.000544061	0.00092043	0.00068739
7.49246	0.000549681	0.000929388	0.000694827
7.49751	0.000555486	0.000938808	0.000702676
7.50256	0.000561454	0.000948647	0.000710889
7.50761	0.000567569	0.000958876	0.000719425
7.51266	0.000573812	0.000969471	0.00072825
7.51771	0.000580169	0.000980419	0.000737337
7.52275	0.000586626	0.000991707	0.000746663
7.5278	0.000593167	0.00100333	0.000756209
7.53285	0.00059978	0.00101528	0.000765959
7.5379	0.000606451	0.00102756	0.000775899
7.54295	0.000613165	0.00104015	0.000786016
7.548	0.00061991	0.00105306	0.000796298
7.55305	0.000626669	0.00106628	0.000806733
7.5581	0.000633429	0.00107979	0.000817307
7.56314	0.000640172	0.00109359	0.000828007
7.56819	0.000646884	0.00110765	0.000838817
7.57324	0.000653547	0.00112195	0.000849721
7.57829	0.000660143	0.00113647	0.000860699
7.58334	0.000666654	0.00115118	0.000871733
7.58839	0.000673063	0.00116604	0.0008828
7.59344	0.000679349	0.00118103	0.000893876
7.59849	0.000685494	0.00119609	0.000904935
7.60354	0.000691479	0.00121118	0.000915953
7.60858	0.000697283	0.00122627	0.000926899
7.61363	0.000702889	0.00124131	0.000937746
7.61868	0.000708275	0.00125623	0.000948462
7.62373	0.000713424	0.001271	0.000959017
7.62878	0.000718317	0.00128556	0.00096938
7.63383	0.000722935	0.00129986	0.000979518
7.63888	0.000727261	0.00131385	0.0009894
7.64393	0.000731278	0.00132747	0.000998994
7.64897	0.00073497	0.00134067	0.00100827
7.65402	0.00073832	0.00135341	0.00101719
7.65907	0.000741315	0.00136563	0.00102574
7.66412	0.000743941	0.00137729	0.00103387
7.66917	0.000746184	0.00138834	0.00104156
7.67422	0.000748034	0.00139873	0.00104879
7.67927	0.00074948	0.00140842	0.00105553
7.68432	0.000750511	0.00141738	0.00106175
7.68937	0.000751119	0.00142556	0.00106743
7.69441	0.000751298	0.00143294	0.00107254
7.69946	0.00075104	0.00143947	0.00107708
7.70451	0.000750341	0.00144514	0.00108101
7.70956	0.000749196	0.0014499	0.00108432
7.71461	0.000747602	0.00145375	0.00108701
7.71966	0.000745558	0.00145665	0.00108904
7.72471	0.000743062	0.00145859	0.00109042
7.72976	0.000740115	0.00145956	0.00109113
7.7348	0.000736717	0.00145954	0.00109116
7.73985	0.000732872	0.00145853	0.00109051
7.7449	0.000728581	0.00145651	0.00108917
7.74995	0.000723849	0.00145348	0.00108714
7.755	0.000718681	0.00144944	0.00108442
7.76005	0.000713082	0.00144439	0.001081
7.7651	0.000707058	0.00143834	0.0010769
7.77015	0.000700618	0.0014313	0.00107211
7.7752	0.000693768	0.00142326	0.00106664
7.78024	0.000686517	0.00141424	0.0010605
7.78529	0.000678875	0.00140426	0.00105368
7.79034	0.000670851	0.00139333	0.00104621
7.79539	0.000662455	0.00138147	0.0010381
7.80044	0.000653699	0.0013687	0.00102935
7.80549	0.000644593	0.00135504	0.00101998
7.81054	0.000635149	0.00134052	0.00101001
7.81559	0.000625379	0.00132516	0.000999446
7.82063	0.000615296	0.00130898	0.000988311
7.82568	0.000604913	0.00129203	0.000976622
7.83073	0.000594242	0.00127432	0.000964399
7.83578	0.000583298	0.0012559	0.000951663
7.84083	0.000572093	0.00123679	0.000938435
7.84588	0.000560642	0.00121703	0.000924737
7.85093	0.000548959	0.00119666	0.000910593
7.85598	0.000537059	0.00117571	0.000896027
7.86103	0.000524955	0.00115423	0.000881065
7.86607	0.000512662	0.00113226	0.000865733
7.87112	0.000500196	0.00110983	0.000850057
7.87617	0.000487571	0.00108699	0.000834065
7.88122	0.000474802	0.00106379	0.000817786
7.88627	0.000461905	0.00104026	0.000801248
7.89132	0.000448894	0.00101646	0.000784481
7.89637	0.000435785	0.000992431	0.000767517
7.90142	0.000422594	0.000968217	0.000750384
7.90646	0.000409337	0.000943868	0.000733116
7.91151	0.000396028	0.000919431	0.000715744
7.91656	0.000382683	0.000894957	0.000698301
7.92161	0.000369319	0.000870495	0.000680821
7.92666	0.000355951	0.000846095	0.000663335
7.93171	0.000342596	0.000821807	0.00064588
7.93676	0.000329269	0.000797683	0.000628488
7.94181	0.000315986	0.000773774	0.000611196
7.94686	0.000302765	0.000750131	0.000594037
7.9519	0.000289622	0.000726806	0.000577047
7.95695	0.000276573	0.000703851	0.000560261
7.962	0.000263637	0.000681316	0.000543716
7.96705	0.000250829	0.000659253	0.000527445
7.9721	0.00023817	0.000637713	0.000511485
7.97715	0.000225676	0.000616745	0.000495871
7.9822	0.000213366	0.000596398	0.000480636
7.98725	0.000201262	0.000576719	0.000465815
7.99229	0.000189384	0.000557753	0.000451441
7.99734	0.000177755	0.000539543	0.000437544
8.00239	0.000166398	0.000522128	0.000424157
8.00744	0.00015534	0.000505544	0.000411305
8.01249	0.000144611	0.000489824	0.000399017
8.01754	0.000134243	0.000474993	0.000387314
8.02259	0.000124273	0.000461073	0.000376216
8.02764	0.000114745	0.000448077	0.000365741
8.03269	0.00010571	0.000436011	0.0003559
8.03773	9.72249e-05	0.000424875	0.0003467
8.04278	8.9361e-05	0.000414658	0.000338144
8.04783	8.21982e-05	0.000405343	0.000330229
8.05288	7.58277e-05	0.000396901	0.000322947
8.05793	7.03472e-05	0.000389299	0.000316282
8.06298	6.58528e-05	0.000382491	0.000310215
8.06803	6.24243e-05	0.000376427	0.00030472
8.07308	6.01066e-05	0.000371052	0.000299767
8.07812	5.88921e-05	0.000366303	0.000295321
8.08317	5.87123e-05	0.000362115	0.000291342
8.08822	5.94445e-05	0.00035842	0.000287789
8.09327	6.09307e-05	0.00035515	0.000284616
8.09832	6.30007e-05	0.000352237	0.000281777
8.10337	6.5491e-05	0.000349612	0.000279225
8.10842	6.82569e-05	0.000347213	0.000276914
8.11347	7.11763e-05	0.000344975	0.000274795
8.11852	7.415e-05	0.000342843	0.000272826
8.12356	7.70992e-05	0.000340761	0.000270961
8.12861	7.99616e-05	0.000338681	0.000269161
8.13366	8.26892e-05	0.000336557	0.000267387
8.13871	8.52446e-05	0.000334351	0.000265603
8.14376	8.75993e-05	0.000332026	0.000263776
8.14881	8.9732e-05	0.000329553	0.000261878
8.15386	9.16268e-05	0.000326906	0.000259881
8.15891	9.32724e-05	0.000324064	0.000257762
8.16396	9.46614e-05	0.000321008	0.0002555
8.169	9.57894e-05	0.000317725	0.000253078
8.17405	9.66549e-05	0.000314207	0.000250481
8.1791	9.72583e-05	0.000310446	0.000247696
8.18415	9.76024e-05	0.000306439	0.000244715
8.1892	9.76917e-05	0.000302186	0.000241528
8.19425	9.75323e-05	0.00029769	0.000238132
8.1993	9.71318e-05	0.000292955	0.000234522
8.20435	9.64994e-05	0.000287989	0.000230697
8.20939	9.56454e-05	0.000282802	0.000226658
8.21444	9.45817e-05	0.000277405	0.000222406
8.21949	9.33214e-05	0.000271811	0.000217945
8.22454	9.1879e-05	0.000266034	0.00021328
8.22959	9.02702e-05	0.000260092	0.000208416
8.23464	8.85125e-05	0.000254003	0.00020336
8.23969	8.66244e-05	0.000247784	0.00019812
8.24474	8.46263e-05	0.000241457	0.000192706
8.24979	8.25401e-05	0.000235043	0.000187127
8.25483	8.03897e-05	0.000228565	0.000181395
8.25988	7.82005e-05	0.000222047	0.000175519
8.26493	7.60002e-05	0.000215514	0.000169512
8.26998	7.38182e-05	0.000208991	0.000163388
8.27503	7.16861e-05	0.000202506	0.00015716
8.28008	6.96371e-05	0.000196088	0.000150842
8.28513	6.77059e-05	0.000189766	0.000144449
8.29018	6.59283e-05	0.000183572	0.000137997
8.29522	6.434e-05	0.000177539	0.000131504
8.30027	6.29758e-05	0.000171699	0.000124988
8.30532	6.1868e-05	0.000166088	0.000118469
8.31037	6.10448e-05	0.000160742	0.000111971
8.31542	6.05285e-05	0.0001557	0.000105517
8.32047	6.03342e-05	0.000150998	9.91366e-05
8.32552	6.04687e-05	0.000146674	9.2863e-05
8.33057	6.09299e-05	0.000142766	8.67349e-05
8.33562	6.17072e-05	0.000139309	8.07991e-05
8.34066	6.27823e-05	0.000136336	7.51119e-05
8.34571	6.41312e-05	0.000133874	6.97419e-05
8.35076	6.57251e-05	0.000131947	6.47722e-05
8.35581	6.75326e-05	0.00013057	6.03024e-05
8.36086	6.95214e-05	0.000129753	5.64475e-05
8.36591	7.1659e-05	0.000129496	5.33329e-05
8.37096	7.39141e-05	0.000129789	5.10813e-05
8.37601	7.62569e-05	0.000130618	4.97925e-05
8.38105	7.86596e-05	0.000131958	4.95208e-05
8.3861	8.10967e-05	0.000133781	5.02581e-05
8.39115	8.3545e-05	0.000136054	5.19348e-05
8.3962	8.59832e-05	0.000138739	5.44357e-05
8.40125	8.83923e-05	0.000141798	5.76242e-05
8.4063	9.07553e-05	0.000145194	6.13635e-05
8.41135	9.30569e-05	0.000148888	6.55295e-05
8.4164	9.52835e-05	0.000152844	7.00166e-05
8.42145	9.74232e-05	0.000157026	7.47377e-05
8.42649	9.94654e-05	0.000161402	7.96226e-05
8.43154	0.000101401	0.000165941	8.46148e-05
8.43659	0.000103222	0.000170616	8.96691e-05
8.44164	0.000104921	0.000175398	9.47487e-05
8.44669	0.000106493	0.000180265	9.98236e-05
8.45174	0.000107933	0.000185194	0.000104869
8.45679	0.000109237	0.000190164	0.000109864
8.46184	0.000110403	0.000195155	0.000114792
8.46688	0.000111428	0.00020015	0.000119636
8.47193	0.000112312	0.000205132	0.000124384
8.47698	0.000113054	0.000210086	0.000129025
8.48203	0.000113655	0.000214995	0.000133547
8.48708	0.000114116	0.000219846	0.000137942
8.49213	0.000114439	0.000224626	0.000142201
8.49718	0.000114627	0.000229322	0.000146316
8.50223	0.000114682	0.000233921	0.00015028
8.50728	0.000114611	0.000238412	0.000154087
8.51232	0.000114416	0.000242783	0.00015773
8.51737	0.000114104	0.000247024	0.000161204
8.52242	0.00011368	0.000251124	0.000164503
8.52747	0.00011315	0.000255073	0.000167622
8.53252	0.000112523	0.000258862	0.000170557
8.53757	0.000111804	0.000262479	0.000173304
8.54262	0.000111003	0.000265918	0.000175857
8.54767	0.000110126	0.000269168	0.000178215
8.55271	0.000109184	0.000272221	0.000180372
8.55776	0.000108184	0.000275069	0.000182327
8.56281	0.000107135	0.000277705	0.000184075
8.56786	0.000106046	0.00028012	0.000185616
8.57291	0.000104926	0.000282308	0.000186946
8.57796	0.000103783	0.000284261	0.000188063
8.58301	0.000102627	0.000285972	0.000188967
8.58806	0.000101466	0.000287437	0.000189655
8.59311	0.000100306	0.000288648	0.000190126
8.59815	9.9156e-05	0.0002896	0.000190379
8.6032	9.80212e-05	0.000290287	0.000190415
8.60825	9.69075e-05	0.000290705	0.000190232
8.6133	9.58195e-05	0.000290848	0.000189831
8.61835	9.47609e-05	0.000290713	0.000189212
8.6234	9.37342e-05	0.000290295	0.000188376
8.62845	9.27409e-05	0.00028959	0.000187324
8.6335	9.1781e-05	0.000288596	0.000186056
8.63854	9.08536e-05	0.000287308	0.000184574
8.64359	8.99565e-05	0.000285724	0.00018288
8.64864	8.90863e-05	0.000283841	0.000180976
8.65369	8.82386e-05	0.000281658	0.000178864
8.65874	8.7408e-05	0.000279173	0.000176547
8.66379	8.6588e-05	0.000276385	0.000174028
8.66884	8.57716e-05	0.000273291	0.000171311
8.67389	8.49511e-05	0.000269893	0.000168397
8.67894	8.4118e-05	0.00026619	0.000165293
8.68398	8.3264e-05	0.000262182	0.000162002
8.68903	8.23801e-05	0.000257871	0.00015853
8.69408	8.14575e-05	0.000253258	0.000154881
8.69913	8.04876e-05	0.000248344	0.000151062
8.70418	7.9462e-05	0.000243134	0.000147079
8.70923	7.83725e-05	0.000237629	0.000142939
8.71428	7.72116e-05	0.000231834	0.000138651
8.71933	7.59723e-05	0.000225755	0.000134223
8.72438	7.46485e-05	0.000219397	0.000129665
8.72942	7.32348e-05	0.000212766	0.00012499
8.73447	7.17267e-05	0.00020587	0.000120208
8.73952	7.01206e-05	0.000198719	0.000115335
8.74457	6.84142e-05	0.000191323	0.000110386
8.74962	6.66061e-05	0.000183692	0.000105382
8.75467	6.46963e-05	0.000175842	0.000100343
8.75972	6.2686e-05	0.000167787	9.52951e-05
8.76477	6.05778e-05	0.000159546	9.02693e-05
8.76981	5.8376e-05	0.000151139	8.53012e-05
8.77486	5.60863e-05	0.000142591	8.0434e-05
8.77991	5.37164e-05	0.000133932	7.57196e-05
8.78496	5.12762e-05	0.000125196	7.12201e-05
8.79001	4.87777e-05	0.000116428	6.70097e-05
8.79506	4.62361e-05	0.000107681	6.31756e-05
8.80011	4.36697e-05	9.90271e-05	5.98168e-05
8.80516	4.11009e-05	9.05563e-05	5.70411e-05
8.81021	3.85575e-05	8.23911e-05	5.49561e-05
8.81525	3.6073e-05	7.46959e-05	5.36566e-05
8.8203	3.36888e-05	6.76931e-05	5.32087e-05
8.82535	3.14548e-05	6.16756e-05	5.3636e-05
8.8304	2.94309e-05	5.70046e-05	5.49142e-05
8.83545	2.76856e-05	5.40669e-05	5.6976e-05
8.8405	2.62931e-05	5.3172e-05	5.9725e-05
8.84555	2.53249e-05	5.44259e-05	6.30512e-05
8.8506	2.48377e-05	5.76784e-05	6.68437e-05
8.85564	2.48605e-05	6.25947e-05	7.09999e-05
8.86069	2.53855e-05	6.8784e-05	7.54285e-05
8.86574	2.63703e-05	7.58919e-05	8.00504e-05
8.87079	2.77479e-05	8.36339e-05	8.47985e-05
8.87584	2.94407e-05	9.17938e-05	8.96153e-05
8.88089	3.13713e-05	0.00010021	9.44517e-05
8.88594	3.34696e-05	0.000108759	9.92655e-05
8.89099	3.56748e-05	0.000117348	0.00010402
8.89604	3.79358e-05	0.000125902	0.000108682
8.90108	4.02098e-05	0.000134359	0.000113223
8.90613	4.24614e-05	0.00014267	0.000117618
8.91118	4.46606e-05	0.000150791	0.000121842
8.91623	4.67821e-05	0.000158683	0.000125874
8.92128	4.88045e-05	0.000166313	0.000129695
8.92633	5.07095e-05	0.00017365	0.000133285
8.93138	5.24812e-05	0.000180667	0.000136629
8.93643	5.41061e-05	0.000187339	0.000139711
8.94147	5.55728e-05	0.000193641	0.000142515
8.94652	5.68717e-05	0.000199552	0.000145029
8.95157	5.7995e-05	0.000205052	0.000147241
8.95662	5.89366e-05	0.000210123	0.000149138
8.96167	5.96922e-05	0.000214747	0.000150711
8.96672	6.02592e-05	0.000218909	0.000151951
8.97177	6.06369e-05	0.000222596	0.000152848
8.97682	6.08266e-05	0.000225794	0.000153395
8.98187	6.08317e-05	0.000228492	0.000153587
8.98691	6.0658e-05	0.00023068	0.000153417
8.99196	6.03136e-05	0.000232351	0.000152881
8.99701	5.98099e-05	0.000233496	0.000151976
9.00206	5.9161e-05	0.000234111	0.000150698
9.00711	5.83852e-05	0.000234191	0.000149048
9.01216	5.75046e-05	0.000233734	0.000147024
9.01721	5.65458e-05	0.000232738	0.000144627
9.02226	5.5541e-05	0.000231204	0.000141858
9.0273	5.45277e-05	0.000229134	0.00013872
9.03235	5.35496e-05	0.000226529	0.000135216
9.0374	5.26563e-05	0.000223396	0.000131351
9.04245	5.1903e-05	0.000219739	0.000127131
9.0475	5.1349e-05	0.000215566	0.000122561
9.05255	5.10557e-05	0.000210886	0.00011765
9.0576	5.10834e-05	0.000205708	0.000112404
9.06265	5.14869e-05	0.000200044	0.000106835
9.0677	5.23121e-05	0.000193905	0.000100951
9.07274	5.35915e-05	0.000187306	9.47629e-05
9.07779	5.53429e-05	0.000180261	8.82831e-05
9.08284	5.75688e-05	0.000172787	8.15239e-05
9.08789	6.02579e-05	0.000164899	7.44984e-05
9.09294	6.33883e-05	0.000156615	6.72208e-05
9.09799	6.69303e-05	0.000147956	5.97061e-05
9.10304	7.085e-05	0.000138939	5.19701e-05
9.10809	7.51116e-05	0.000129587	4.40304e-05
9.11313	7.96792e-05	0.000119919	3.59065e-05
9.11818	8.45183e-05	0.000109959	2.76235e-05
9.12323	8.95961e-05	9.97288e-05	1.92223e-05
9.12828	9.48821e-05	8.92519e-05	1.08217e-05
9.13333	0.000100348	7.85527e-05	3.65677e-06
9.13838	0.000105968	6.76565e-05	8.04026e-06
9.14343	0.000111717	5.65903e-05	1.66169e-05
9.14848	0.000117575	4.5384e-05	2.55299e-05
9.15353	0.000123519	3.40758e-05	3.45588e-05
9.15857	0.000129532	2.27318e-05	4.36484e-05
9.16362	0.000135594	1.1584e-05	5.27685e-05
9.16867	0.000141691	4.36633e-06	6.18964e-05
9.17372	0.000147807	1.32166e-05	7.10119e-05
9.17877	0.000153926	2.45382e-05	8.00964e-05
9.18382	0.000160037	3.60593e-05	8.91317e-05
9.18887	0.000166125	4.7601e-05	9.81006e-05
9.19392	0.00017218	5.91057e-05	0.000106986
9.19896	0.00017819	7.05391e-05	0.000115771
9.20401	0.000184144	8.1874e-05	0.000124441
9.20906	0.000190033	9.30868e-05	0.00013298
9.21411	0.000195848	0.000104155	0.000141372
9.21916	0.00020158	0.000115059	0.000149604
9.22421	0.000207221	0.000125778	0.000157662
9.22926	0.000212762	0.000136294	0.000165533
9.23431	0.000218198	0.00014659	0.000173204
9.23936	0.000223522	0.000156648	0.000180663
9.2444	0.000228727	0.000166453	0.0001879
9.24945	0.000233807	0.00017599	0.000194905
9.2545	0.000238757	0.000185246	0.000201666
9.25955	0.000243572	0.000194208	0.000208177
9.2646	0.000248247	0.000202863	0.000214427
9.26965	0.000252778	0.000211203	0.000220411
9.2747	0.00025716	0.000219216	0.000226121
9.27975	0.000261391	0.000226895	0.000231551
9.28479	0.000265466	0.000234232	0.000236697
9.28984	0.000269381	0.00024122	0.000241554
9.29489	0.000273135	0.000247854	0.000246119
9.29994	0.000276723	0.00025413	0.000250388
9.30499	0.000280143	0.000260045	0.00025436
9.31004	0.000283393	0.000265595	0.000258034
9.31509	0.00028647	0.00027078	0.000261408
9.32014	0.000289372	0.000275598	0.000264483
9.32519	0.000292096	0.000280051	0.00026726
9.33023	0.000294641	0.00028414	0.00026974
9.33528	0.000297004	0.000287868	0.000271926
9.34033	0.000299185	0.000291236	0.000273819
9.34538	0.00030118	0.000294249	0.000275423
9.35043	0.00030299	0.000296911	0.000276743
9.35548	0.000304611	0.000299229	0.000277782
9.36053	0.000306043	0.000301207	0.000278545
9.36558	0.000307284	0.000302853	0.000279037
9.37063	0.000308334	0.000304173	0.000279265
9.37567	0.000309191	0.000305175	0.000279234
9.38072	0.000309855	0.000305868	0.000278951
9.38577	0.000310324	0.000306259	0.000278423
9.39082	0.000310599	0.000306359	0.000277657
9.39587	0.000310677	0.000306176	0.00027666
9.40092	0.000310561	0.00030572	0.00027544
9.40597	0.000310248	0.000305001	0.000274005
9.41102	0.000309739	0.000304029	0.000272362
9.41606	0.000309035	0.000302814	0.000270521
9.42111	0.000308136	0.000301367	0.000268489
9.42616	0.000307043	0.000299698	0.000266274
9.43121	0.000305756	0.000297817	0.000263885
9.43626	0.000304277	0.000295735	0.000261331
9.44131	0.000302606	0.000293462	0.000258619
9.44636	0.000300746	0.000291009	0.000255758
9.45141	0.000298699	0.000288385	0.000252756
9.45646	0.000296467	0.000285601	0.000249622
9.4615	0.000294051	0.000282667	0.000246364
9.46655	0.000291455	0.000279591	0.000242989
9.4716	0.000288682	0.000276384	0.000239506
9.47665	0.000285735	0.000273053	0.000235922
9.4817	0.000282617	0.000269609	0.000232244
9.48675	0.000279332	0.000266059	0.000228481
9.4918	0.000275885	0.000262412	0.000224638
9.49685	0.000272279	0.000258675	0.000220724
9.50189	0.00026852	0.000254855	0.000216745
9.50694	0.000264612	0.00025096	0.000212707
9.51199	0.00026056	0.000246997	0.000208617
9.51704	0.000256371	0.00024297	0.00020448
9.52209	0.000252049	0.000238887	0.000200303
9.52714	0.000247601	0.000234753	0.000196091
9.53219	0.000243033	0.000230572	0.00019185
9.53724	0.000238351	0.000226351	0.000187585
9.54229	0.000233563	0.000222092	0.000183299
9.54733	0.000228675	0.000217801	0.000179
9.55238	0.000223695	0.00021348	0.00017469
9.55743	0.00021863	0.000209134	0.000170374
9.56248	0.000213488	0.000204765	0.000166055
9.56753	0.000208277	0.000200376	0.000161739
9.57258	0.000203006	0.00019597	0.000157428
9.57763	0.000197683	0.000191549	0.000153126
9.58268	0.000192317	0.000187115	0.000148836
9.58772	0.000186918	0.000182669	0.00014456
9.59277	0.000181494	0.000178214	0.000140303
9.59782	0.000176055	0.00017375	0.000136066
9.60287	0.000170613	0.00016928	0.000131853
9.60792	0.000165177	0.000164804	0.000127664
9.61297	0.000159758	0.000160324	0.000123504
9.61802	0.000154369	0.000155839	0.000119373
9.62307	0.000149021	0.000151352	0.000115273
9.62812	0.000143728	0.000146864	0.000111207
9.63316	0.000138501	0.000142374	0.000107175
9.63821	0.000133357	0.000137884	0.000103181
9.64326	0.000128309	0.000133395	9.92236e-05
9.64831	0.000123374	0.000128908	9.53058e-05
9.65336	0.000118569	0.000124425	9.14284e-05
9.65841	0.000113911	0.000119945	8.75924e-05
9.66346	0.00010942	0.000115472	8.37989e-05
9.66851	0.000105115	0.000111007	8.00487e-05
9.67355	0.000101019	0.000106551	7.63428e-05
9.6786	9.71527e-05	0.000102107	7.26817e-05
9.68365	9.35391e-05	9.76775e-05	6.90663e-05
9.6887	9.02012e-05	9.32662e-05	6.54971e-05
9.69375	8.71614e-05	8.88765e-05	6.19746e-05
9.6988	8.44411e-05	8.45131e-05	5.84995e-05
9.70385	8.20598e-05	8.01811e-05	5.5072e-05
9.7089	8.00338e-05	7.58871e-05	5.16926e-05
9.71395	7.83753e-05	7.16388e-05	4.83617e-05
9.71899	7.70912e-05	6.74456e-05	4.50796e-05
9.72404	7.61827e-05	6.33189e-05	4.18465e-05
9.72909	7.56443e-05	5.92732e-05	3.86628e-05
9.73414	7.54643e-05	5.53259e-05	3.55287e-05
9.73919	7.5625e-05	5.14993e-05	3.24445e-05
9.74424	7.61035e-05	4.78212e-05	2.94104e-05
9.74929	7.68729e-05	4.43269e-05	2.64266e-05
9.75434	7.79035e-05	4.10605e-05	2.34935e-05
9.75938	7.91644e-05	3.80768e-05	2.06115e-05
9.76443	8.06241e-05	3.54423e-05	1.77808e-05
9.76948	8.22519e-05	3.32335e-05	1.50021e-05
9.77453	8.40181e-05	3.15317e-05	1.22764e-05
9.77958	8.58952e-05	3.04124e-05	9.60509e-06
9.78463	8.78575e-05	2.99295e-05	6.99186e-06
9.78968	8.98817e-05	3.01008e-05	4.44761e-06
9.79473	9.19465e-05	3.09016e-05	2.03478e-06
9.79978	9.40332e-05	3.22703e-05	1.08181e-06
9.80482	9.61247e-05	3.41234e-05	3.1761e-06
9.80987	9.82062e-05	3.63713e-05	5.48799e-06
9.81492	0.000100265	3.89301e-05	7.77794e-06
9.81997	0.000102288	4.17267e-05	1.00233e-05
9.82502	0.000104267	4.4701e-05	1.2218e-05
9.83007	0.000106192	4.78041e-05	1.43595e-05
9.83512	0.000108055	5.09973e-05	1.64465e-05
9.84017	0.000109851	5.42493e-05	1.84778e-05
9.84521	0.000111574	5.75352e-05	2.04527e-05
9.85026	0.000113218	6.08347e-05	2.23702e-05
9.85531	0.00011478	6.41312e-05	2.42298e-05
9.86036	0.000116257	6.7411e-05	2.60307e-05
9.86541	0.000117646	7.06623e-05	2.77722e-05
9.87046	0.000118945	7.38753e-05	2.94537e-05
9.87551	0.000120152	7.70414e-05	3.10745e-05
9.88056	0.000121266	8.01532e-05	3.26338e-05
9.88561	0.000122287	8.3204e-05	3.41312e-05
9.89065	0.000123214	8.6188e-05	3.55659e-05
9.8957	0.000124048	8.90999e-05	3.69373e-05
9.90075	0.000124788	9.19349e-05	3.82449e-05
9.9058	0.000125435	9.46888e-05	3.9488e-05
9.91085	0.00012599	9.73575e-05	4.06663e-05
9.9159	0.000126455	9.99375e-05	4.17791e-05
9.92095	0.00012683	0.000102426	4.28261e-05
9.926	0.000127117	0.000104819	4.38068e-05
9.93104	0.000127318	0.000107114	4.47209e-05
9.93609	0.000127434	0.000109309	4.55682e-05
9.94114	0.000127468	0.000111401	4.63484e-05
9.94619	0.000127421	0.000113389	4.70612e-05
9.95124	0.000127296	0.00011527	4.77067e-05
9.95629	0.000127094	0.000117042	4.82847e-05
9.96134	0.000126818	0.000118705	4.87953e-05
9.96639	0.00012647	0.000120257	4.92387e-05
9.97144	0.000126052	0.000121697	4.96149e-05
9.97648	0.000125567	0.000123024	4.99243e-05
9.98153	0.000125017	0.000124236	5.01671e-05
9.98658	0.000124405	0.000125334	5.03439e-05
9.99163	0.000123731	0.000126317	5.0455e-05
9.99668	0.000123	0.000127185	5.05011e-05
10.0017	0.000122212	0.000127937	5.04828e-05
10.0068	0.000121371	0.000128573	5.04009e-05
10.0118	0.000120478	0.000129095	5.02562e-05
10.0169	0.000119535	0.000129501	5.00497e-05
10.0219	0.000118544	0.000129793	4.97822e-05
10.027	0.000117508	0.000129971	4.9455e-05
10.032	0.000116428	0.000130036	4.9069e-05
10.0371	0.000115306	0.000129989	4.86257e-05
10.0421	0.000114144	0.00012983	4.81263e-05
10.0472	0.000112943	0.000129562	4.75722e-05
10.0522	0.000111707	0.000129185	4.69649e-05
10.0573	0.000110435	0.000128701	4.6306e-05
10.0623	0.00010913	0.000128112	4.5597e-05
10.0674	0.000107794	0.000127419	4.48399e-05
10.0724	0.000106427	0.000126624	4.40362e-05
10.0775	0.000105033	0.00012573	4.3188e-05
10.0825	0.000103612	0.000124737	4.22971e-05
10.0876	0.000102165	0.00012365	4.13658e-05
10.0926	0.000100695	0.000122469	4.0396e-05
10.0977	9.92035e-05	0.000121199	3.939e-05
10.1027	9.76915e-05	0.00011984	3.83503e-05
10.1078	9.6161e-05	0.000118397	3.72791e-05
10.1128	9.46137e-05	0.000116873	3.61791e-05
10.1179	9.30513e-05	0.000115269	3.5053e-05
10.1229	9.14757e-05	0.00011359	3.39035e-05
10.1279	8.98887e-05	0.00011184	3.27337e-05
10.133	8.82923e-05	0.000110021	3.15466e-05
10.138	8.66885e-05	0.000108137	3.03458e-05
10.1431	8.50794e-05	0.000106193	2.91347e-05
10.1481	8.3467e-05	0.000104192	2.79172e-05
10.1532	8.18537e-05	0.000102139	2.66976e-05
10.1582	8.02416e-05	0.000100037	2.54806e-05
10.1633	7.86332e-05	9.78924e-05	2.42711e-05
10.1683	7.70308e-05	9.57092e-05	2.3075e-05
10.1734	7.54368e-05	9.34923e-05	2.18984e-05
10.1784	7.3854e-05	9.12472e-05	2.07487e-05
10.1835	7.22847e-05	8.89794e-05	1.9634e-05
10.1885	7.07315e-05	8.66945e-05	1.85635e-05
10.1936	6.91972e-05	8.43986e-05	1.75478e-05
10.1986	6.76843e-05	8.20981e-05	1.65986e-05
10.2037	6.61955e-05	7.97996e-05	1.57292e-05
10.2087	6.47332e-05	7.751e-05	1.49537e-05
10.2138	6.33002e-05	7.52368e-05	1.42869e-05
10.2188	6.18989e-05	7.29875e-05	1.37432e-05
10.2239	6.05316e-05	7.07704e-05	1.33353e-05
10.2289	5.92008e-05	6.85939e-05	1.30725e-05
10.234	5.79085e-05	6.64669e-05	1.29594e-05
10.239	5.66568e-05	6.43988e-05	1.29949e-05
10.2441	5.54476e-05	6.23993e-05	1.31721e-05
10.2491	5.42825e-05	6.04785e-05	1.34791e-05
10.2542	5.3163e-05	5.86466e-05	1.39005e-05
10.2592	5.20903e-05	5.69141e-05	1.44192e-05
10.2643	5.10653e-05	5.52916e-05	1.50178e-05
10.2693	5.00888e-05	5.37894e-05	1.56798e-05
10.2744	4.91613e-05	5.24175e-05	1.63899e-05
10.2794	4.82828e-05	5.1185e-05	1.71348e-05
10.2845	4.74533e-05	5.01003e-05	1.79026e-05
10.2895	4.66726e-05	4.91703e-05	1.86834e-05
10.2946	4.59398e-05	4.84002e-05	1.94685e-05
10.2996	4.52544e-05	4.77935e-05	2.02505e-05
10.3047	4.46151e-05	4.73511e-05	2.10231e-05
10.3097	4.40209e-05	4.70721e-05	2.17808e-05
10.3148	4.34705e-05	4.69528e-05	2.25191e-05
10.3198	4.29622e-05	4.69876e-05	2.32338e-05
10.3249	4.24948e-05	4.71687e-05	2.39216e-05
10.3299	4.20665e-05	4.74869e-05	2.45793e-05
10.335	4.16759e-05	4.79313e-05	2.52045e-05
10.34	4.13215e-05	4.84904e-05	2.57948e-05
10.345	4.10017e-05	4.91518e-05	2.63483e-05
10.3501	4.07154e-05	4.99033e-05	2.68634e-05
10.3551	4.04611e-05	5.07326e-05	2.73386e-05
10.3602	4.02379e-05	5.16278e-05	2.77727e-05
10.3652	4.00447e-05	5.25774e-05	2.81648e-05
10.3703	3.98808e-05	5.35709e-05	2.85141e-05
10.3753	3.97454e-05	5.45984e-05	2.88199e-05
10.3804	3.96381e-05	5.56507e-05	2.90819e-05
10.3854	3.95584e-05	5.67196e-05	2.92998e-05
10.3905	3.9506e-05	5.77976e-05	2.94734e-05
10.3955	3.94808e-05	5.88782e-05	2.9603e-05
10.4006	3.94824e-05	5.99554e-05	2.96886e-05
10.4056	3.95107e-05	6.10241e-05	2.97307e-05
10.4107	3.95657e-05	6.20798e-05	2.97298e-05
10.4157	3.9647e-05	6.31187e-05	2.96865e-05
10.4208	3.97543e-05	6.41376e-05	2.96017e-05
10.4258	3.98872e-05	6.51337e-05	2.94763e-05
10.4309	4.00452e-05	6.61048e-05	2.93115e-05
10.4359	4.02275e-05	6.70492e-05	2.91085e-05
10.441	4.04332e-05	6.79656e-05	2.88687e-05
10.446	4.06611e-05	6.8853e-05	2.85936e-05
10.4511	4.09099e-05	6.97109e-05	2.82851e-05
10.4561	4.11779e-05	7.05389e-05	2.79448e-05
10.4612	4.14633e-05	7.13372e-05	2.75749e-05
10.4662	4.17641e-05	7.2106e-05	2.71776e-05
10.4713	4.20778e-05	7.28458e-05	2.67551e-05
10.4763	4.24021e-05	7.35574e-05	2.63099e-05
10.4814	4.27342e-05	7.42417e-05	2.58449e-05
10.4864	4.30712e-05	7.48997e-05	2.53628e-05
10.4915	4.341e-05	7.55327e-05	2.48667e-05
10.4965	4.37476e-05	7.6142e-05	2.43598e-05
10.5016	4.40806e-05	7.6729e-05	2.38456e-05
10.5066	4.44057e-05	7.72952e-05	2.33277e-05
10.5117	4.47195e-05	7.78422e-05	2.28099e-05
10.5167	4.50186e-05	7.83715e-05	2.22963e-05
10.5218	4.52996e-05	7.88846e-05	2.17912e-05
10.5268	4.55591e-05	7.93832e-05	2.12988e-05
10.5319	4.57939e-05	7.98688e-05	2.08238e-05
10.5369	4.60008e-05	8.03429e-05	2.03707e-05
10.542	4.61765e-05	8.08069e-05	1.99442e-05
10.547	4.63182e-05	8.12623e-05	1.95491e-05
10.5521	4.6423e-05	8.17103e-05	1.91899e-05
10.5571	4.64882e-05	8.21522e-05	1.8871e-05
10.5621	4.65114e-05	8.2589e-05	1.85963e-05
10.5672	4.64902e-05	8.30218e-05	1.83696e-05
10.5722	4.64226e-05	8.34514e-05	1.81938e-05
10.5773	4.63067e-05	8.38786e-05	1.80713e-05
10.5823	4.61409e-05	8.4304e-05	1.80036e-05
10.5874	4.59238e-05	8.47281e-05	1.79916e-05
10.5924	4.56544e-05	8.51513e-05	1.8035e-05
10.5975	4.53318e-05	8.55738e-05	1.81329e-05
10.6025	4.49554e-05	8.59957e-05	1.82835e-05
10.6076	4.45249e-05	8.6417e-05	1.84843e-05
10.6126	4.40403e-05	8.68375e-05	1.87322e-05
10.6177	4.3502e-05	8.7257e-05	1.90237e-05
10.6227	4.29105e-05	8.76751e-05	1.9355e-05
10.6278	4.22668e-05	8.80913e-05	1.9722e-05
10.6328	4.1572e-05	8.8505e-05	2.01205e-05
10.6379	4.08279e-05	8.89156e-05	2.05464e-05
10.6429	4.00362e-05	8.93222e-05	2.09958e-05
10.648	3.91992e-05	8.9724e-05	2.14647e-05
10.653	3.83196e-05	9.01202e-05	2.19495e-05
10.6581	3.74003e-05	9.05096e-05	2.24468e-05
10.6631	3.64448e-05	9.08914e-05	2.29533e-05
10.6682	3.54568e-05	9.12644e-05	2.34661e-05
10.6732	3.44406e-05	9.16276e-05	2.39825e-05
10.6783	3.34008e-05	9.19798e-05	2.45e-05
10.6833	3.23428e-05	9.23198e-05	2.50165e-05
10.6884	3.12723e-05	9.26465e-05	2.55298e-05
10.6934	3.01956e-05	9.29588e-05	2.60382e-05
10.6985	2.91197e-05	9.32553e-05	2.65401e-05
10.7035	2.80522e-05	9.3535e-05	2.70341e-05
10.7086	2.70015e-05	9.37968e-05	2.75189e-05
10.7136	2.59767e-05	9.40394e-05	2.79934e-05
10.7187	2.49876e-05	9.42617e-05	2.84566e-05
10.7237	2.40448e-05	9.44626e-05	2.89078e-05
10.7288	2.31593e-05	9.46411e-05	2.93462e-05
10.7338	2.23428e-05	9.47961e-05	2.97712e-05
10.7389	2.16068e-05	9.49265e-05	3.01822e-05
10.7439	2.09627e-05	9.50315e-05	3.0579e-05
10.749	2.0421e-05	9.511e-05	3.0961e-05
10.754	1.99907e-05	9.51612e-05	3.13281e-05
10.7591	1.96783e-05	9.51842e-05	3.168e-05
10.7641	1.94879e-05	9.51781e-05	3.20165e-05
10.7692	1.94199e-05	9.51422e-05	3.23376e-05
10.7742	1.94716e-05	9.50758e-05	3.26431e-05
10.7792	1.9637e-05	9.49782e-05	3.2933e-05
10.7843	1.9907e-05	9.48488e-05	3.32073e-05
10.7893	2.02707e-05	9.46868e-05	3.34661e-05
10.7944	2.07157e-05	9.44919e-05	3.37093e-05
10.7994	2.12288e-05	9.42635e-05	3.39371e-05
10.8045	2.17969e-05	9.40012e-05	3.41494e-05
10.8095	2.24071e-05	9.37046e-05	3.43464e-05
10.8146	2.30475e-05	9.33734e-05	3.45282e-05
10.8196	2.37068e-05	9.30071e-05	3.46948e-05
10.8247	2.43748e-05	9.26057e-05	3.48464e-05
10.8297	2.50423e-05	9.2169e-05	3.49831e-05
10.8348	2.57012e-05	9.16967e-05	3.51049e-05
10.8398	2.63442e-05	9.11888e-05	3.52121e-05
10.8449	2.69648e-05	9.06452e-05	3.53048e-05
10.8499	2.75575e-05	9.0066e-05	3.5383e-05
10.855	2.81174e-05	8.94513e-05	3.5447e-05
10.86	2.86402e-05	8.88011e-05	3.54968e-05
10.8651	2.91225e-05	8.81157e-05	3.55326e-05
10.8701	2.95612e-05	8.73951e-05	3.55547e-05
10.8752	2.99538e-05	8.66398e-05	3.55631e-05
10.8802	3.02982e-05	8.585e-05	3.5558e-05
10.8853	3.05928e-05	8.50261e-05	3.55397e-05
10.8903	3.08365e-05	8.41685e-05	3.55084e-05
10.8954	3.10286e-05	8.32776e-05	3.54643e-05
10.9004	3.11686e-05	8.23539e-05	3.54078e-05
10.9055	3.12565e-05	8.13981e-05	3.5339e-05
10.9105	3.12926e-05	8.04107e-05	3.52584e-05
10.9156	3.12776e-05	7.93923e-05	3.51662e-05
10.9206	3.12123e-05	7.83436e-05	3.50629e-05
10.9257	3.10981e-05	7.72653e-05	3.49489e-05
10.9307	3.09365e-05	7.61582e-05	3.48246e-05
10.9358	3.07293e-05	7.50231e-05	3.46905e-05
10.9408	3.04787e-05	7.38607e-05	3.45472e-05
10.9459	3.01871e-05	7.26721e-05	3.43951e-05
10.9509	2.98571e-05	7.1458e-05	3.4235e-05
10.956	2.94916e-05	7.02193e-05	3.40674e-05
10.961	2.9094e-05	6.89571e-05	3.38929e-05
10.9661	2.86676e-05	6.76723e-05	3.37124e-05
10.9711	2.82161e-05	6.6366e-05	3.35264e-05
10.9762	2.77434e-05	6.5039e-05	3.33359e-05
10.9812	2.72537e-05	6.36926e-05	3.31415e-05
10.9863	2.67515e-05	6.23277e-05	3.2944e-05
10.9913	2.62412e-05	6.09454e-05	3.27443e-05
10.9963	2.57277e-05	5.95469e-05	3.25432e-05
11.0014	2.52159e-05	5.81332e-05	3.23415e-05
11.0064	2.47108e-05	5.67055e-05	3.214e-05
11.0115	2.42177e-05	5.52649e-05	3.19396e-05
11.0165	2.37417e-05	5.38124e-05	3.1741e-05
11.0216	2.32881e-05	5.23494e-05	3.1545e-05
11.0266	2.28619e-05	5.08768e-05	3.13523e-05
11.0317	2.24681e-05	4.93959e-05	3.11637e-05
11.0367	2.21113e-05	4.79077e-05	3.09797e-05
11.0418	2.17959e-05	4.64135e-05	3.08008e-05
11.0468	2.15256e-05	4.49143e-05	3.06277e-05
11.0519	2.13039e-05	4.34112e-05	3.04608e-05
11.0569	2.11333e-05	4.19055e-05	3.03002e-05
11.062	2.10157e-05	4.0398e-05	3.01464e-05
11.067	2.09523e-05	3.88901e-05	2.99995e-05
11.0721	2.09436e-05	3.73827e-05	2.98595e-05
11.0771	2.09891e-05	3.58768e-05	2.97263e-05
11.0822	2.10879e-05	3.43736e-05	2.95998e-05
11.0872	2.12384e-05	3.28741e-05	2.94798e-05
11.0923	2.14385e-05	3.13792e-05	2.93658e-05
11.0973	2.16858e-05	2.989e-05	2.92574e-05
11.1024	2.19775e-05	2.84073e-05	2.9154e-05
11.1074	2.23108e-05	2.69322e-05	2.90549e-05
11.1125	2.2683e-05	2.54655e-05	2.89595e-05
11.1175	2.30913e-05	2.40082e-05	2.88669e-05
11.1226	2.35331e-05	2.2561e-05	2.87761e-05
11.1276	2.40062e-05	2.11249e-05	2.86863e-05
11.1327	2.45083e-05	1.97006e-05	2.85964e-05
11.1377	2.50378e-05	1.82889e-05	2.85054e-05
11.1428	2.55931e-05	1.68907e-05	2.84123e-05
11.1478	2.61731e-05	1.55065e-05	2.83158e-05
11.1529	2.67767e-05	1.41372e-05	2.82149e-05
11.1579	2.74032e-05	1.27835e-05	2.81086e-05
11.163	2.80523e-05	1.1446e-05	2.79957e-05
11.168	2.87236e-05	1.01254e-05	2.78752e-05
11.1731	2.94169e-05	8.82247e-06	2.7746e-05
11.1781	3.01321e-05	7.53796e-06	2.76073e-05
11.1832	3.08692e-05	6.27276e-06	2.74579e-05
11.1882	3.16282e-05	5.0281e-06	2.72971e-05
11.1933	3.24089e-05	3.80606e-06	2.71241e-05
11.1983	3.32113e-05	2.6115e-06	2.69381e-05
11.2033	3.40349e-05	1.4631e-06	2.67384e-05
11.2084	3.48795e-05	5.50859e-07	2.65244e-05
11.2134	3.57443e-05	1.0779e-06	2.62957e-05
11.2185	3.66286e-05	2.13732e-06	2.60519e-05
11.2235	3.75313e-05	3.22079e-06	2.57926e-05
11.2286	3.84511e-05	4.29281e-06	2.55175e-05
11.2336	3.93865e-05	5.34623e-06	2.52266e-05
11.2387	4.03357e-05	6.37846e-06	2.49199e-05
11.2437	4.12967e-05	7.38816e-06	2.45973e-05
11.2488	4.22672e-05	8.37449e-06	2.4259e-05
11.2538	4.32446e-05	9.33675e-06	2.39053e-05
11.2589	4.42262e-05	1.02744e-05	2.35366e-05
11.2639	4.5209e-05	1.11868e-05	2.31533e-05
11.269	4.61899e-05	1.20736e-05	2.27558e-05
11.274	4.71654e-05	1.29342e-05	2.2345e-05
11.2791	4.8132e-05	1.37681e-05	2.19214e-05
11.2841	4.90861e-05	1.45747e-05	2.14859e-05
11.2892	5.00239e-05	1.53536e-05	2.10395e-05
11.2942	5.09415e-05	1.61041e-05	2.0583e-05
11.2993	5.18348e-05	1.68258e-05	2.01176e-05
11.3043	5.26999e-05	1.7518e-05	1.96445e-05
11.3094	5.35328e-05	1.81802e-05	1.91648e-05
11.3144	5.43293e-05	1.88118e-05	1.868e-05
11.3195	5.50854e-05	1.94121e-05	1.81914e-05
11.3245	5.57971e-05	1.99805e-05	1.77004e-05
11.3296	5.64605e-05	2.05164e-05	1.72088e-05
11.3346	5.70716e-05	2.10191e-05	1.6718e-05
11.3397	5.76267e-05	2.1488e-05	1.62298e-05
11.3447	5.81221e-05	2.19224e-05	1.5746e-05
11.3498	5.85543e-05	2.23216e-05	1.52684e-05
11.3548	5.892e-05	2.2685e-05	1.4799e-05
11.3599	5.9216e-05	2.3012e-05	1.43397e-05
11.3649	5.94393e-05	2.33019e-05	1.38925e-05
11.37	5.95872e-05	2.35541e-05	1.34596e-05
11.375	5.96571e-05	2.3768e-05	1.3043e-05
11.3801	5.96468e-05	2.3943e-05	1.26449e-05
11.3851	5.95543e-05	2.40786e-05	1.22673e-05
11.3902	5.93779e-05	2.41743e-05	1.19124e-05
11.3952	5.91162e-05	2.42296e-05	1.15822e-05
11.4003	5.87682e-05	2.4244e-05	1.12786e-05
11.4053	5.83332e-05	2.42173e-05	1.10032e-05
11.4104	5.78108e-05	2.4149e-05	1.07577e-05
11.4154	5.72011e-05	2.40389e-05	1.05432e-05
11.4204	5.65046e-05	2.38868e-05	1.03608e-05
11.4255	5.57222e-05	2.36926e-05	1.0211e-05
11.4305	5.48554e-05	2.34561e-05	1.00941e-05
11.4356	5.3906e-05	2.31775e-05	1.00097e-05
11.4406	5.28766e-05	2.28568e-05	9.95746e-06
11.4457	5.17703e-05	2.24942e-05	9.93626e-06
11.4507	5.05908e-05	2.20899e-05	9.94483e-06
11.4558	4.93427e-05	2.16443e-05	9.9816e-06
11.4608	4.80312e-05	2.1158e-05	1.00448e-05
11.4659	4.66626e-05	2.06314e-05	1.01324e-05
11.4709	4.52443e-05	2.00653e-05	1.02424e-05
11.476	4.37846e-05	1.94606e-05	1.03728e-05
11.481	4.22934e-05	1.8818e-05	1.05215e-05
11.4861	4.07821e-05	1.81388e-05	1.06868e-05
11.4911	3.9264e-05	1.74243e-05	1.08666e-05
11.4962	3.77542e-05	1.66758e-05	1.10594e-05
11.5012	3.62705e-05	1.58951e-05	1.12637e-05
11.5063	3.48329e-05	1.50841e-05	1.14781e-05
11.5113	3.34644e-05	1.42451e-05	1.17013e-05
11.5164	3.21907e-05	1.33809e-05	1.19325e-05
11.5214	3.10402e-05	1.24947e-05	1.21706e-05
11.5265	3.00428e-05	1.15907e-05	1.24149e-05
11.5315	2.92295e-05	1.06742e-05	1.26648e-05
11.5366	2.86296e-05	9.75211e-06	1.29199e-05
11.5416	2.82693e-05	8.83395e-06	1.31796e-05
11.5467	2.8168e-05	7.93315e-06	1.34438e-05
11.5517	2.83372e-05	7.06936e-06	1.37122e-05
11.5568	2.87782e-05	6.27176e-06	1.39846e-05
11.5618	2.94832e-05	5.5835e-06	1.4261e-05
11.5669	3.04356e-05	5.0645e-06	1.45412e-05
11.5719	3.16129e-05	4.78494e-06	1.48254e-05
11.577	3.29889e-05	4.80018e-06	1.51134e-05
11.582	3.4536e-05	5.11869e-06	1.54054e-05
11.5871	3.62268e-05	5.69855e-06	1.57014e-05
11.5921	3.80354e-05	6.47652e-06	1.60014e-05
11.5972	3.99375e-05	7.39522e-06	1.63055e-05
11.6022	4.19114e-05	8.41214e-06	1.66137e-05
11.6073	4.39375e-05	9.4982e-06	1.69261e-05
11.6123	4.59981e-05	1.06338e-05	1.72427e-05
11.6174	4.80777e-05	1.18054e-05	1.75634e-05
11.6224	5.01622e-05	1.30038e-05	1.78883e-05
11.6275	5.2239e-05	1.42221e-05	1.82173e-05
11.6325	5.4297e-05	1.54552e-05	1.85503e-05
11.6375	5.63258e-05	1.66992e-05	1.88871e-05
11.6426	5.83165e-05	1.79511e-05	1.92276e-05
11.6476	6.02604e-05	1.92084e-05	1.95716e-05
11.6527	6.21502e-05	2.04693e-05	1.99189e-05
11.6577	6.39788e-05	2.1732e-05	2.02691e-05
11.6628	6.574e-05	2.29952e-05	2.0622e-05
11.6678	6.74279e-05	2.42579e-05	2.09772e-05
11.6729	6.90373e-05	2.55191e-05	2.13342e-05
11.6779	7.05635e-05	2.67782e-05	2.16927e-05
11.683	7.20021e-05	2.80346e-05	2.20521e-05
11.688	7.33492e-05	2.92878e-05	2.2412e-05
11.6931	7.46014e-05	3.05376e-05	2.27716e-05
11.6981	7.57555e-05	3.17837e-05	2.31304e-05
11.7032	7.68089e-05	3.30261e-05	2.34878e-05
11.7082	7.77591e-05	3.42646e-05	2.38431e-05
11.7133	7.86041e-05	3.54994e-05	2.41955e-05
11.7183	7.93424e-05	3.67306e-05	2.45443e-05
11.7234	7.99726e-05	3.79583e-05	2.48886e-05
11.7284	8.04938e-05	3.91826e-05	2.52277e-05
11.7335	8.09051e-05	4.04038e-05	2.55608e-05
11.7385	8.12065e-05	4.16222e-05	2.58869e-05
11.7436	8.13977e-05	4.28379e-05	2.62052e-05
11.7486	8.14791e-05	4.40511e-05	2.65148e-05
11.7537	8.14512e-05	4.52622e-05	2.68147e-05
11.7587	8.1315e-05	4.64711e-05	2.71042e-05
11.7638	8.10715e-05	4.76782e-05	2.73822e-05
11.7688	8.07222e-05	4.88835e-05	2.76478e-05
11.7739	8.02687e-05	5.0087e-05	2.79002e-05
11.7789	7.9713e-05	5.12887e-05	2.81385e-05
11.784	7.90574e-05	5.24884e-05	2.83617e-05
11.789	7.83042e-05	5.36861e-05	2.8569e-05
11.7941	7.74562e-05	5.48815e-05	2.87597e-05
11.7991	7.65163e-05	5.60742e-05	2.89328e-05
11.8042	7.54875e-05	5.72637e-05	2.90876e-05
11.8092	7.43733e-05	5.84495e-05	2.92234e-05
11.8143	7.31772e-05	5.9631e-05	2.93395e-05
11.8193	7.1903e-05	6.08074e-05	2.94352e-05
11.8244	7.05547e-05	6.1978e-05	2.951e-05
11.8294	6.91363e-05	6.31416e-05	2.95633e-05
11.8345	6.76522e-05	6.42974e-05	2.95945e-05
11.8395	6.6107e-05	6.54441e-05	2.96034e-05
11.8446	6.45053e-05	6.65805e-05	2.95895e-05
11.8496	6.2852e-05	6.77053e-05	2.95525e-05
11.8546	6.11521e-05	6.88172e-05	2.94923e-05
11.8597	5.94109e-05	6.99145e-05	2.94085e-05
11.8647	5.76338e-05	7.09959e-05	2.93012e-05
11.8698	5.58263e-05	7.20596e-05	2.91704e-05
11.8748	5.39944e-05	7.31039e-05	2.90161e-05
11.8799	5.2144e-05	7.41272e-05	2.88384e-05
11.8849	5.02815e-05	7.51277e-05	2.86375e-05
11.89	4.84134e-05	7.61036e-05	2.84138e-05
11.895	4.65466e-05	7.7053e-05	2.81676e-05
11.9001	4.46883e-05	7.79741e-05	2.78993e-05
11.9051	4.28461e-05	7.88651e-05	2.76095e-05
11.9102	4.1028e-05	7.97239e-05	2.72987e-05
11.9152	3.92425e-05	8.05489e-05	2.69677e-05
11.9203	3.74987e-05	8.13381e-05	2.66171e-05
11.9253	3.58061e-05	8.20898e-05	2.62477e-05
11.9304	3.41752e-05	8.2802e-05	2.58604e-05
11.9354	3.26166e-05	8.34731e-05	2.54562e-05
11.9405	3.11421e-05	8.41013e-05	2.50359e-05
11.9455	2.97634e-05	8.4685e-05	2.46008e-05
11.9506	2.8493e-05	8.52226e-05	2.41518e-05
11.9556	2.7343e-05	8.57124e-05	2.36901e-05
11.9607	2.63253e-05	8.61531e-05	2.32169e-05
11.9657	2.54506e-05	8.65433e-05	2.27336e-05
11.9708	2.47277e-05	8.68815e-05	2.22413e-05
11.9758	2.41629e-05	8.71667e-05	2.17414e-05
11.9809	2.37592e-05	8.73975e-05	2.12353e-05
11.9859	2.35158e-05	8.75731e-05	2.07244e-05
11.991	2.34277e-05	8.76925e-05	2.02101e-05
11.996	2.34865e-05	8.77548e-05	1.96939e-05
12.0011	2.36804e-05	8.77593e-05	1.91773e-05
12.0061	2.39952e-05	8.77055e-05	1.86618e-05
12.0112	2.44155e-05	8.75927e-05	1.8149e-05
12.0162	2.49249e-05	8.74206e-05	1.76405e-05
12.0213	2.55076e-05	8.7189e-05	1.71378e-05
12.0263	2.61484e-05	8.68977e-05	1.66426e-05
12.0314	2.68329e-05	8.65467e-05	1.61565e-05
12.0364	2.75485e-05	8.61361e-05	1.56811e-05
12.0415	2.82837e-05	8.56661e-05	1.52183e-05
12.0465	2.90281e-05	8.51371e-05	1.47696e-05
12.0516	2.97732e-05	8.45494e-05	1.43368e-05
12.0566	3.05111e-05	8.39038e-05	1.39215e-05
12.0617	3.12352e-05	8.32009e-05	1.35255e-05
12.0667	3.19399e-05	8.24415e-05	1.31505e-05
12.0717	3.26205e-05	8.16267e-05	1.2798e-05
12.0768	3.32728e-05	8.07574e-05	1.24698e-05
12.0818	3.38935e-05	7.98348e-05	1.21674e-05
12.0869	3.44796e-05	7.88602e-05	1.1892e-05
12.0919	3.50289e-05	7.78351e-05	1.16451e-05
12.097	3.55395e-05	7.67609e-05	1.14277e-05
12.102	3.60098e-05	7.56391e-05	1.12407e-05
12.1071	3.64387e-05	7.44716e-05	1.10848e-05
12.1121	3.68254e-05	7.32601e-05	1.09604e-05
12.1172	3.71692e-05	7.20064e-05	1.08674e-05
12.1222	3.74698e-05	7.07125e-05	1.08058e-05
12.1273	3.7727e-05	6.93805e-05	1.0775e-05
12.1323	3.79409e-05	6.80125e-05	1.07742e-05
12.1374	3.81118e-05	6.66106e-05	1.08022e-05
12.1424	3.82399e-05	6.51771e-05	1.08578e-05
12.1475	3.83258e-05	6.37143e-05	1.09395e-05
12.1525	3.83701e-05	6.22245e-05	1.10454e-05
12.1576	3.83736e-05	6.07101e-05	1.11737e-05
12.1626	3.83371e-05	5.91735e-05	1.13226e-05
12.1677	3.82616e-05	5.76173e-05	1.149e-05
12.1727	3.8148e-05	5.60439e-05	1.1674e-05
12.1778	3.79975e-05	5.44558e-05	1.18725e-05
12.1828	3.78111e-05	5.28556e-05	1.20836e-05
12.1879	3.75902e-05	5.12458e-05	1.23053e-05
12.1929	3.73359e-05	4.9629e-05	1.25359e-05
12.198	3.70495e-05	4.80077e-05	1.27734e-05
12.203	3.67326e-05	4.63845e-05	1.30161e-05
12.2081	3.63863e-05	4.47619e-05	1.32623e-05
12.2131	3.60121e-05	4.31425e-05	1.35105e-05
12.2182	3.56115e-05	4.15288e-05	1.3759e-05
12.2232	3.51859e-05	3.99232e-05	1.40064e-05
12.2283	3.47368e-05	3.83284e-05	1.42512e-05
12.2333	3.42657e-05	3.67468e-05	1.4492e-05
12.2384	3.37742e-05	3.51809e-05	1.47276e-05
12.2434	3.32637e-05	3.36331e-05	1.49566e-05
12.2485	3.27358e-05	3.2106e-05	1.51778e-05
12.2535	3.2192e-05	3.0602e-05	1.53902e-05
12.2586	3.16339e-05	2.91236e-05	1.55925e-05
12.2636	3.1063e-05	2.76735e-05	1.57837e-05
12.2687	3.04809e-05	2.62543e-05	1.59629e-05
12.2737	2.98891e-05	2.48688e-05	1.6129e-05
12.2788	2.92891e-05	2.35197e-05	1.62814e-05
12.2838	2.86826e-05	2.22102e-05	1.6419e-05
12.2888	2.8071e-05	2.09435e-05	1.65413e-05
12.2939	2.74559e-05	1.97233e-05	1.66476e-05
12.2989	2.68389e-05	1.85534e-05	1.67371e-05
12.304	2.62216e-05	1.74384e-05	1.68096e-05
12.309	2.56056e-05	1.63831e-05	1.68644e-05
12.3141	2.49925e-05	1.53931e-05	1.69013e-05
12.3191	2.43839e-05	1.44745e-05	1.69199e-05
12.3242	2.37815e-05	1.36341e-05	1.69202e-05
12.3292	2.31871e-05	1.28792e-05	1.69019e-05
12.3343	2.26026e-05	1.22173e-05	1.68652e-05
12.3393	2.20297e-05	1.16559e-05	1.68101e-05
12.3444	2.14706e-05	1.12013e-05	1.67369e-05
12.3494	2.09272e-05	1.08586e-05	1.66457e-05
12.3545	2.04017e-05	1.06303e-05	1.65371e-05
12.3595	1.98966e-05	1.05157e-05	1.64115e-05
12.3646	1.94143e-05	1.05111e-05	1.62696e-05
12.3696	1.89574e-05	1.06096e-05	1.61121e-05
12.3747	1.85287e-05	1.08019e-05	1.59398e-05
12.3797	1.81311e-05	1.10772e-05	1.57537e-05
12.3848	1.77677e-05	1.14244e-05	1.55549e-05
12.3898	1.74416e-05	1.18323e-05	1.53444e-05
12.3949	1.71561e-05	1.22909e-05	1.51237e-05
12.3999	1.69142e-05	1.2791e-05	1.4894e-05
12.405	1.67192e-05	1.33247e-05	1.46569e-05
12.41	1.65739e-05	1.38855e-05	1.4414e-05
12.4151	1.64811e-05	1.44676e-05	1.41669e-05
12.4201	1.6443e-05	1.50664e-05	1.39175e-05
12.4252	1.64616e-05	1.56781e-05	1.36676e-05
12.4302	1.65381e-05	1.62993e-05	1.34192e-05
12.4353	1.66734e-05	1.69275e-05	1.31742e-05
12.4403	1.68676e-05	1.75603e-05	1.29347e-05
12.4454	1.71203e-05	1.81958e-05	1.27028e-05
12.4504	1.74304e-05	1.88324e-05	1.24804e-05
12.4555	1.77964e-05	1.94685e-05	1.22695e-05
12.4605	1.82163e-05	2.01029e-05	1.20721e-05
12.4656	1.86878e-05	2.07341e-05	1.189e-05
12.4706	1.92081e-05	2.13611e-05	1.17249e-05
12.4757	1.97744e-05	2.19826e-05	1.15781e-05
12.4807	2.03835e-05	2.25976e-05	1.1451e-05
12.4858	2.10324e-05	2.32048e-05	1.13445e-05
12.4908	2.17178e-05	2.38032e-05	1.12594e-05
12.4958	2.24364e-05	2.43915e-05	1.11959e-05
12.5009	2.31852e-05	2.49686e-05	1.11541e-05
12.5059	2.39607e-05	2.55332e-05	1.11338e-05
12.511	2.476e-05	2.60842e-05	1.11344e-05
12.516	2.55799e-05	2.66201e-05	1.11552e-05
12.5211	2.64172e-05	2.71398e-05	1.11949e-05
12.5261	2.72691e-05	2.76419e-05	1.12524e-05
12.5312	2.81324e-05	2.81251e-05	1.13263e-05
12.5362	2.90043e-05	2.8588e-05	1.14149e-05
12.5413	2.98818e-05	2.90293e-05	1.15169e-05
12.5463	3.07622e-05	2.94477e-05	1.16306e-05
12.5514	3.16425e-05	2.98419e-05	1.17545e-05
12.5564	3.252e-05	3.02104e-05	1.18871e-05
12.5615	3.3392e-05	3.05521e-05	1.2027e-05
12.5665	3.42557e-05	3.08656e-05	1.21732e-05
12.5716	3.51085e-05	3.11497e-05	1.23245e-05
12.5766	3.59478e-05	3.14033e-05	1.24799e-05
12.5817	3.67709e-05	3.16251e-05	1.26389e-05
12.5867	3.75755e-05	3.1814e-05	1.28009e-05
12.5918	3.83589e-05	3.19691e-05	1.29654e-05
12.5968	3.91189e-05	3.20894e-05	1.31324e-05
12.6019	3.98532e-05	3.21739e-05	1.33018e-05
12.6069	4.05594e-05	3.22219e-05	1.34739e-05
12.612	4.12354e-05	3.22326e-05	1.3649e-05
12.617	4.18792e-05	3.22053e-05	1.38276e-05
12.6221	4.24887e-05	3.21396e-05	1.40104e-05
12.6271	4.30622e-05	3.20349e-05	1.41981e-05
12.6322	4.35978e-05	3.1891e-05	1.43916e-05
12.6372	4.40939e-05	3.17075e-05	1.4592e-05
12.6423	4.45491e-05	3.14844e-05	1.48001e-05
12.6473	4.49619e-05	3.12217e-05	1.5017e-05
12.6524	4.53312e-05	3.09195e-05	1.5244e-05
12.6574	4.56558e-05	3.05782e-05	1.54819e-05
12.6625	4.59349e-05	3.0198e-05	1.57319e-05
12.6675	4.61677e-05	2.97795e-05	1.5995e-05
12.6726	4.63535e-05	2.93236e-05	1.6272e-05
12.6776	4.64921e-05	2.8831e-05	1.65637e-05
12.6827	4.65831e-05	2.83028e-05	1.68709e-05
12.6877	4.66264e-05	2.77403e-05	1.71941e-05
12.6928	4.66224e-05	2.71449e-05	1.75337e-05
12.6978	4.65712e-05	2.65183e-05	1.78899e-05
12.7029	4.64734e-05	2.58624e-05	1.82629e-05
12.7079	4.63298e-05	2.51793e-05	1.86525e-05
12.7129	4.61412e-05	2.44715e-05	1.90586e-05
12.718	4.59089e-05	2.37417e-05	1.94809e-05
12.723	4.56342e-05	2.29931e-05	1.99187e-05
12.7281	4.53187e-05	2.22291e-05	2.03715e-05
12.7331	4.49641e-05	2.14539e-05	2.08384e-05
12.7382	4.45724e-05	2.06719e-05	2.13186e-05
12.7432	4.41459e-05	1.98883e-05	2.18111e-05
12.7483	4.36869e-05	1.91089e-05	2.23148e-05
12.7533	4.3198e-05	1.83403e-05	2.28286e-05
12.7584	4.26821e-05	1.75901e-05	2.33513e-05
12.7634	4.21422e-05	1.68668e-05	2.38815e-05
12.7685	4.15813e-05	1.61799e-05	2.44181e-05
12.7735	4.1003e-05	1.55399e-05	2.49598e-05
12.7786	4.04107e-05	1.49585e-05	2.55051e-05
12.7836	3.9808e-05	1.44477e-05	2.60528e-05
12.7887	3.91989e-05	1.40198e-05	2.66016e-05
12.7937	3.8587e-05	1.36869e-05	2.71501e-05
12.7988	3.79765e-05	1.34593e-05	2.76972e-05
12.8038	3.73714e-05	1.33452e-05	2.82415e-05
12.8089	3.67756e-05	1.33495e-05	2.87819e-05
12.8139	3.61931e-05	1.34732e-05	2.93172e-05
12.819	3.56279e-05	1.37137e-05	2.98462e-05
12.824	3.50836e-05	1.40646e-05	3.0368e-05
12.8291	3.4564e-05	1.4517e-05	3.08815e-05
12.8341	3.40722e-05	1.50601e-05	3.13857e-05
12.8392	3.36113e-05	1.56825e-05	3.18797e-05
12.8442	3.31839e-05	1.63725e-05	3.23628e-05
12.8493	3.27923e-05	1.71189e-05	3.28341e-05
12.8543	3.24381e-05	1.79114e-05	3.3293e-05
12.8594	3.21225e-05	1.87407e-05	3.37387e-05
12.8644	3.18462e-05	1.95983e-05	3.41708e-05
12.8695	3.16091e-05	2.04768e-05	3.45887e-05
12.8745	3.14108e-05	2.13697e-05	3.49919e-05
12.8796	3.12501e-05	2.22714e-05	3.53801e-05
12.8846	3.11253e-05	2.31767e-05	3.57529e-05
12.8897	3.10342e-05	2.40814e-05	3.61101e-05
12.8947	3.09742e-05	2.49817e-05	3.64515e-05
12.8998	3.09422e-05	2.58742e-05	3.67769e-05
12.9048	3.09347e-05	2.67561e-05	3.70861e-05
12.9099	3.09481e-05	2.76249e-05	3.73792e-05
12.9149	3.09785e-05	2.84786e-05	3.7656e-05
12.92	3.1022e-05	2.93151e-05	3.79167e-05
12.925	3.10745e-05	3.01331e-05	3.81613e-05
12.93	3.1132e-05	3.09313e-05	3.839e-05
12.9351	3.11905e-05	3.17086e-05	3.86027e-05
12.9401	3.12461e-05	3.24642e-05	3.87998e-05
12.9452	3.12953e-05	3.31976e-05	3.89813e-05
12.9502	3.13344e-05	3.39084e-05	3.91475e-05
12.9553	3.13603e-05	3.45963e-05	3.92985e-05
12.9603	3.13698e-05	3.52613e-05	3.94347e-05
12.9654	3.13602e-05	3.59036e-05	3.95563e-05
12.9704	3.13291e-05	3.65234e-05	3.96634e-05
12.9755	3.1274e-05	3.71213e-05	3.97564e-05
12.9805	3.11933e-05	3.76978e-05	3.98354e-05
12.9856	3.10851e-05	3.82536e-05	3.99008e-05
12.9906	3.09482e-05	3.87895e-05	3.99527e-05
12.9957	3.07814e-05	3.93066e-05	3.99913e-05
13.0007	3.05841e-05	3.98059e-05	4.0017e-05
13.0058	3.03557e-05	4.02885e-05	4.00298e-05
13.0108	3.00962e-05	4.07557e-05	4.00299e-05
13.0159	2.98055e-05	4.12087e-05	4.00176e-05
13.0209	2.94842e-05	4.1649e-05	3.99929e-05
13.026	2.91329e-05	4.2078e-05	3.99561e-05
13.031	2.87527e-05	4.2497e-05	3.99072e-05
13.0361	2.83448e-05	4.29077e-05	3.98464e-05
13.0411	2.79109e-05	4.33113e-05	3.97738e-05
13.0462	2.74528e-05	4.37096e-05	3.96895e-05
13.0512	2.69729e-05	4.41037e-05	3.95936e-05
13.0563	2.64736e-05	4.44953e-05	3.94861e-05
13.0613	2.59579e-05	4.48857e-05	3.93672e-05
13.0664	2.54289e-05	4.52762e-05	3.92371e-05
13.0714	2.48904e-05	4.5668e-05	3.90956e-05
13.0765	2.43463e-05	4.60623e-05	3.89431e-05
13.0815	2.38008e-05	4.64603e-05	3.87797e-05
13.0866	2.32588e-05	4.68628e-05	3.86053e-05
13.0916	2.27253e-05	4.72708e-05	3.84204e-05
13.0967	2.22058e-05	4.76849e-05	3.8225e-05
13.1017	2.17061e-05	4.81058e-05	3.80193e-05
13.1068	2.12323e-05	4.85341e-05	3.78037e-05
13.1118	2.07907e-05	4.897e-05	3.75784e-05
13.1169	2.03877e-05	4.94138e-05	3.73437e-05
13.1219	2.00297e-05	4.98656e-05	3.71002e-05
13.127	1.9723e-05	5.03253e-05	3.68481e-05
13.132	1.94732e-05	5.07928e-05	3.65879e-05
13.1371	1.92856e-05	5.12679e-05	3.63203e-05
13.1421	1.91645e-05	5.175e-05	3.60458e-05
13.1471	1.91132e-05	5.22388e-05	3.5765e-05
13.1522	1.91338e-05	5.27335e-05	3.54786e-05
13.1572	1.92271e-05	5.32334e-05	3.51875e-05
13.1623	1.93924e-05	5.37377e-05	3.48923e-05
13.1673	1.96279e-05	5.42456e-05	3.4594e-05
13.1724	1.99306e-05	5.47561e-05	3.42935e-05
13.1774	2.02965e-05	5.52681e-05	3.39918e-05
13.1825	2.07207e-05	5.57805e-05	3.36898e-05
13.1875	2.11977e-05	5.62923e-05	3.33886e-05
13.1926	2.17219e-05	5.68024e-05	3.30892e-05
13.1976	2.22872e-05	5.73094e-05	3.27928e-05
13.2027	2.28877e-05	5.78123e-05	3.25005e-05
13.2077	2.35173e-05	5.83098e-05	3.22134e-05
13.2128	2.41703e-05	5.88008e-05	3.19325e-05
13.2178	2.48412e-05	5.92841e-05	3.16591e-05
13.2229	2.55247e-05	5.97584e-05	3.13941e-05
13.2279	2.62157e-05	6.02228e-05	3.11385e-05
13.233	2.69096e-05	6.06761e-05	3.08934e-05
13.238	2.76018e-05	6.11171e-05	3.06597e-05
13.2431	2.82883e-05	6.1545e-05	3.04381e-05
13.2481	2.8965e-05	6.19586e-05	3.02294e-05
13.2532	2.96284e-05	6.23571e-05	3.00342e-05
13.2582	3.02748e-05	6.27397e-05	2.9853e-05
13.2633	3.09012e-05	6.31054e-05	2.96862e-05
13.2683	3.15043e-05	6.34536e-05	2.95339e-05
13.2734	3.20814e-05	6.37835e-05	2.93963e-05
13.2784	3.26296e-05	6.40946e-05	2.92733e-05
13.2835	3.31465e-05	6.43863e-05	2.91648e-05
13.2885	3.36295e-05	6.46581e-05	2.90702e-05
13.2936	3.40764e-05	6.49096e-05	2.89892e-05
13.2986	3.4485e-05	6.51405e-05	2.89211e-05
13.3037	3.48532e-05	6.53505e-05	2.8865e-05
13.3087	3.5179e-05	6.55395e-05	2.88202e-05
13.3138	3.54608e-05	6.57072e-05	2.87855e-05
13.3188	3.56967e-05	6.58538e-05	2.87598e-05
13.3239	3.58851e-05	6.59792e-05	2.8742e-05
13.3289	3.60246e-05	6.60835e-05	2.87307e-05
13.334	3.61136e-05	6.6167e-05	2.87246e-05
13.339	3.6151e-05	6.62298e-05	2.87225e-05
13.3441	3.61356e-05	6.62722e-05	2.87228e-05
13.3491	3.60662e-05	6.62948e-05	2.87242e-05
13.3542	3.59419e-05	6.62979e-05	2.87254e-05
13.3592	3.57619e-05	6.6282e-05	2.8725e-05
13.3642	3.55254e-05	6.62478e-05	2.87217e-05
13.3693	3.52317e-05	6.61958e-05	2.87144e-05
13.3743	3.48805e-05	6.61268e-05	2.87019e-05
13.3794	3.44712e-05	6.60415e-05	2.86831e-05
13.3844	3.40037e-05	6.59408e-05	2.86571e-05
13.3895	3.34777e-05	6.58254e-05	2.86232e-05
13.3945	3.28934e-05	6.56963e-05	2.85805e-05
13.3996	3.22507e-05	6.55545e-05	2.85286e-05
13.4046	3.15501e-05	6.54008e-05	2.84671e-05
13.4097	3.07918e-05	6.52364e-05	2.83956e-05
13.4147	2.99764e-05	6.50622e-05	2.83142e-05
13.4198	2.91045e-05	6.48794e-05	2.82229e-05
13.4248	2.81771e-05	6.46891e-05	2.8122e-05
13.4299	2.7195e-05	6.44923e-05	2.8012e-05
13.4349	2.61594e-05	6.42903e-05	2.78935e-05
13.44	2.50715e-05	6.40842e-05	2.77674e-05
13.445	2.39327e-05	6.38752e-05	2.76347e-05
13.4501	2.27448e-05	6.36645e-05	2.74967e-05
13.4551	2.15094e-05	6.34532e-05	2.73547e-05
13.4602	2.02285e-05	6.32426e-05	2.72105e-05
13.4652	1.89044e-05	6.30337e-05	2.70659e-05
13.4703	1.75396e-05	6.28279e-05	2.69228e-05
13.4753	1.61369e-05	6.26262e-05	2.67835e-05
13.4804	1.46997e-05	6.24299e-05	2.66502e-05
13.4854	1.32321e-05	6.22399e-05	2.65254e-05
13.4905	1.17393e-05	6.20576e-05	2.64117e-05
13.4955	1.02284e-05	6.18839e-05	2.63116e-05
13.5006	8.7101e-06	6.17199e-05	2.62279e-05
13.5056	7.20218e-06	6.15666e-05	2.61631e-05
13.5107	5.73896e-06	6.14252e-05	2.612e-05
13.5157	4.39613e-06	6.12964e-05	2.6101e-05
13.5208	3.35823e-06	6.11814e-05	2.61084e-05
13.5258	2.99863e-06	6.10809e-05	2.61446e-05
13.5309	3.55427e-06	6.09959e-05	2.62113e-05
13.5359	4.72524e-06	6.09271e-05	2.63104e-05
13.541	6.17778e-06	6.08753e-05	2.6443e-05
13.546	7.7584e-06	6.08414e-05	2.66102e-05
13.5511	9.40316e-06	6.08259e-05	2.68126e-05
13.5561	1.10821e-05	6.08295e-05	2.70503e-05
13.5612	1.27789e-05	6.08528e-05	2.73232e-05
13.5662	1.44835e-05	6.08964e-05	2.76306e-05
13.5712	1.61888e-05	6.09607e-05	2.79715e-05
13.5763	1.78892e-05	6.10462e-05	2.83446e-05
13.5813	1.95804e-05	6.11534e-05	2.87482e-05
13.5864	2.12586e-05	6.12824e-05	2.91803e-05
13.5914	2.29202e-05	6.14338e-05	2.96386e-05
13.5965	2.45621e-05	6.16076e-05	3.01208e-05
13.6015	2.61814e-05	6.18041e-05	3.06241e-05
13.6066	2.77755e-05	6.20234e-05	3.11458e-05
13.6116	2.93417e-05	6.22657e-05	3.16829e-05
13.6167	3.08778e-05	6.25308e-05	3.22325e-05
13.6217	3.23814e-05	6.28189e-05	3.27916e-05
13.6268	3.38504e-05	6.31298e-05	3.33572e-05
13.6318	3.5283e-05	6.34635e-05	3.39262e-05
13.6369	3.66773e-05	6.38196e-05	3.44957e-05
13.6419	3.80316e-05	6.4198e-05	3.50627e-05
13.647	3.93444e-05	6.45983e-05	3.56244e-05
13.652	4.06143e-05	6.50203e-05	3.6178e-05
13.6571	4.184e-05	6.54634e-05	3.67207e-05
13.6621	4.30205e-05	6.59273e-05	3.725e-05
13.6672	4.41546e-05	6.64114e-05	3.77634e-05
13.6722	4.52417e-05	6.69152e-05	3.82585e-05
13.6773	4.62809e-05	6.74379e-05	3.8733e-05
13.6823	4.72717e-05	6.79791e-05	3.91847e-05
13.6874	4.82137e-05	6.85378e-05	3.96117e-05
13.6924	4.91065e-05	6.91134e-05	4.00121e-05
13.6975	4.995e-05	6.97051e-05	4.03841e-05
13.7025	5.0744e-05	7.03119e-05	4.07261e-05
13.7076	5.14887e-05	7.0933e-05	4.10366e-05
13.7126	5.21842e-05	7.15674e-05	4.13141e-05
13.7177	5.28308e-05	7.22142e-05	4.15576e-05
13.7227	5.34288e-05	7.28722e-05	4.1766e-05
13.7278	5.39786e-05	7.35406e-05	4.19382e-05
13.7328	5.44808e-05	7.42181e-05	4.20735e-05
13.7379	5.49361e-05	7.49036e-05	4.21712e-05
13.7429	5.5345e-05	7.55961e-05	4.22309e-05
13.748	5.57084e-05	7.62942e-05	4.2252e-05
13.753	5.6027e-05	7.6997e-05	4.22343e-05
13.7581	5.63016e-05	7.7703e-05	4.21777e-05
13.7631	5.65331e-05	7.84112e-05	4.20823e-05
13.7682	5.67223e-05	7.91202e-05	4.1948e-05
13.7732	5.68703e-05	7.98288e-05	4.17754e-05
13.7783	5.69778e-05	8.05357e-05	4.15646e-05
13.7833	5.70457e-05	8.12397e-05	4.13162e-05
13.7883	5.7075e-05	8.19394e-05	4.1031e-05
13.7934	5.70665e-05	8.26336e-05	4.07095e-05
13.7984	5.7021e-05	8.3321e-05	4.03527e-05
13.8035	5.69394e-05	8.40003e-05	3.99617e-05
13.8085	5.68224e-05	8.46702e-05	3.95374e-05
13.8136	5.66706e-05	8.53295e-05	3.9081e-05
13.8186	5.64848e-05	8.59768e-05	3.85939e-05
13.8237	5.62656e-05	8.66108e-05	3.80775e-05
13.8287	5.60134e-05	8.72304e-05	3.75331e-05
13.8338	5.57288e-05	8.78343e-05	3.69624e-05
13.8388	5.54121e-05	8.84211e-05	3.63671e-05
13.8439	5.50637e-05	8.89898e-05	3.57487e-05
13.8489	5.46839e-05	8.9539e-05	3.51092e-05
13.854	5.42728e-05	9.00676e-05	3.44503e-05
13.859	5.38306e-05	9.05743e-05	3.37738e-05
13.8641	5.33573e-05	9.10581e-05	3.30819e-05
13.8691	5.2853e-05	9.15177e-05	3.23764e-05
13.8742	5.23175e-05	9.1952e-05	3.16594e-05
13.8792	5.17508e-05	9.23598e-05	3.09329e-05
13.8843	5.11527e-05	9.27402e-05	3.0199e-05
13.8893	5.05229e-05	9.30921e-05	2.94597e-05
13.8944	4.98612e-05	9.34143e-05	2.87173e-05
13.8994	4.91674e-05	9.37059e-05	2.79737e-05
13.9045	4.84411e-05	9.39658e-05	2.72311e-05
13.9095	4.76819e-05	9.41932e-05	2.64916e-05
13.9146	4.68895e-05	9.4387e-05	2.57573e-05
13.9196	4.60635e-05	9.45465e-05	2.50302e-05
13.9247	4.52036e-05	9.46707e-05	2.43122e-05
13.9297	4.43093e-05	9.47588e-05	2.36055e-05
13.9348	4.33804e-05	9.48101e-05	2.2912e-05
13.9398	4.24165e-05	9.48238e-05	2.22335e-05
13.9449	4.14173e-05	9.47993e-05	2.15719e-05
13.9499	4.03825e-05	9.47359e-05	2.09291e-05
13.955	3.93118e-05	9.46331e-05	2.03066e-05
13.96	3.82052e-05	9.44903e-05	1.97063e-05
13.9651	3.70624e-05	9.43072e-05	1.91296e-05
13.9701	3.58834e-05	9.40835e-05	1.85782e-05
13.9752	3.46683e-05	9.38187e-05	1.80534e-05
13.9802	3.3417e-05	9.35128e-05	1.75565e-05
13.9853	3.21298e-05	9.31656e-05	1.7089e-05
13.9903	3.08071e-05	9.27772e-05	1.6652e-05
13.9954	2.94492e-05	9.23476e-05	1.62465e-05
14.0004	2.80567e-05	9.18772e-05	1.58736e-05
14.0054	2.66305e-05	9.13662e-05	1.55343e-05
14.0105	2.51715e-05	9.08152e-05	1.52293e-05
14.0155	2.36812e-05	9.02248e-05	1.49595e-05
14.0206	2.21612e-05	8.95958e-05	1.47255e-05
14.0256	2.0614e-05	8.89293e-05	1.4528e-05
14.0307	1.90425e-05	8.82262e-05	1.43674e-05
14.0357	1.74511e-05	8.74881e-05	1.42442e-05
14.0408	1.58459e-05	8.67165e-05	1.41588e-05
14.0458	1.42355e-05	8.59131e-05	1.41115e-05
14.0509	1.26333e-05	8.508e-05	1.41025e-05
14.0559	1.10602e-05	8.42195e-05	1.41319e-05
14.061	9.55078e-06	8.33342e-05	1.41999e-05
14.066	8.164e-06	8.2427e-05	1.43064e-05
14.0711	7.00046e-06	8.15009e-05	1.44515e-05
14.0761	6.21752e-06	8.05596e-05	1.4635e-05
14.0812	5.99769e-06	7.96069e-05	1.48568e-05
14.0862	6.42739e-06	7.86471e-05	1.51167e-05
14.0913	7.41805e-06	7.76847e-05	1.54144e-05
[truncated: 1,305 more rows]
