# Supplementary material for: Extreme terahertz magnon multiplication induced by resonant magnetic pulse pairs
Source: Nat Commun. 2024 Apr 13;15:3214. doi: 10.1038/s41467-024-47471-6 (PMC11016094; doi:10.1038/s41467-024-47471-6)
Supplement: Supplementary file 2 — Source Data [file 41467_2024_47471_MOESM2_ESM.zip › Source data/Figure4.xlsx]

## Sheet: Fig. 4a
6.76406e-05	0.000125056	0.000286533	0.000442823	0.000515425	0.000455201	0.000287607	0.000148972	0.000209262	0.000248166	0.000187984	9.07759e-05	8.39098e-05	0.000133481	0.000206442	0.000269411	0.000272368	0.000243622	0.000256448	0.000291226	0.000301421	0.000289473	0.00026548	0.000235429	0.000199064	0.000136425	4.09787e-05	0.00012008	0.000234769	0.000282225	0.000239174	0.000116438	5.87041e-05	0.000230003	0.000367672	0.000448429	0.000472874	0.000457901	0.000423679	0.000377714	0.000312374	0.000218082	9.30654e-05	9.04813e-05	0.000237825	0.000330205	0.000330991	0.000275407	0.000277203	0.000361855
9.55664e-05	9.45674e-05	0.0003274	0.000538099	0.00065078	0.000642531	0.000563714	0.000472335	0.000358898	0.000212072	9.87197e-05	0.000102368	0.000128493	0.000154549	0.000183464	0.000210865	0.000214168	0.000170468	0.000138782	0.00017731	0.000176309	9.71572e-05	3.17126e-05	9.23428e-05	9.83404e-05	5.52719e-05	6.07131e-05	0.000111516	0.00013125	9.91919e-05	4.09234e-05	0.000125984	0.000219636	0.000259245	0.000249465	0.000242612	0.000288451	0.000353175	0.000371808	0.000315223	0.000207151	0.000122841	0.00014579	0.000203185	0.000234127	0.000223087	0.000184912	0.000170202	0.000218452	0.000313148
0.000283367	0.000164178	0.00025009	0.000448409	0.000563591	0.000590384	0.000625805	0.000712251	0.00077901	0.000763498	0.000662396	0.000566608	0.000572349	0.00057309	0.000502729	0.000547355	0.00073596	0.000848601	0.000821618	0.000763553	0.000777887	0.000787255	0.000712803	0.000587678	0.000471257	0.000366377	0.000257205	0.000182867	0.000140421	0.000102436	0.000171581	0.000273774	0.000334241	0.000344329	0.000299961	0.000196781	6.84121e-05	0.000124358	0.000227508	0.000276884	0.000280546	0.000266483	0.000261163	0.000266228	0.000267046	0.000271225	0.000266241	0.000189178	0.000126834	0.000348501
0.000456322	0.000421233	0.000470603	0.000597534	0.000703235	0.000739749	0.000761619	0.000921896	0.00118646	0.00133517	0.00126682	0.00112348	0.00108981	0.00104156	0.000823202	0.00051972	0.000375188	0.000555365	0.000922327	0.00148892	0.00219455	0.00271066	0.00273345	0.00221931	0.00137048	0.000542624	2.12141e-05	0.000194398	0.000324966	0.000460537	0.000537817	0.000574119	0.000667526	0.00076904	0.000719505	0.000479667	0.000212531	0.000279811	0.000393664	0.000391167	0.000330762	0.000313372	0.000367182	0.000450648	0.000556312	0.000665013	0.000729081	0.000688702	0.000508138	0.000285763
0.000693263	0.000540031	0.000547852	0.00057407	0.000569286	0.00059736	0.000614298	0.000526446	0.000615209	0.0012172	0.00181821	0.00214774	0.00247634	0.00306112	0.00360479	0.00401521	0.00455678	0.00501102	0.00494712	0.00500989	0.00636126	0.00811036	0.00890972	0.00832991	0.0065859	0.00442986	0.00266842	0.00145994	0.000562463	0.000266117	0.000643196	0.000910746	0.00116559	0.00130329	0.00113804	0.000663311	7.02132e-05	0.000415325	0.000673835	0.000678981	0.000443642	0.000237643	0.000485414	0.000629754	0.000723581	0.000980818	0.00125628	0.00145044	0.00153116	0.00134994
0.00234442	0.00256366	0.00296339	0.00341581	0.0038956	0.00413844	0.00442719	0.00500572	0.00494602	0.00405746	0.00409708	0.00491766	0.00524958	0.00596116	0.00631143	0.00534761	0.00681597	0.0101212	0.0124589	0.0186607	0.0297197	0.0388377	0.0412068	0.0363076	0.0265005	0.0159444	0.00837622	0.00456212	0.00280525	0.00169436	0.000976321	0.00110207	0.00174029	0.00234104	0.00269662	0.00264481	0.00219124	0.0015038	0.000744794	0.000166481	0.000631183	0.000859171	0.000819409	0.000886018	0.00106336	0.00113295	0.00121915	0.00126414	0.0011142	0.00133068
0.00765981	0.00827283	0.00921933	0.0104288	0.0115989	0.0122439	0.0124364	0.0125732	0.0120997	0.0107297	0.00955219	0.00867623	0.00714605	0.00612905	0.00685952	0.0104417	0.0134523	0.0156255	0.0468293	0.105154	0.169925	0.216095	0.227677	0.20316	0.15126	0.0903979	0.0415692	0.0163745	0.0103246	0.00679579	0.0042218	0.00506421	0.00704218	0.00856632	0.00899969	0.00835332	0.00713291	0.00594685	0.00523766	0.00521461	0.005694	0.00621773	0.00654974	0.00683922	0.00723778	0.00776266	0.00853338	0.00925805	0.00960116	0.00987593
0.00931439	0.00972302	0.0105703	0.0116655	0.0126595	0.0131834	0.0130463	0.0123773	0.0111781	0.0096761	0.00826398	0.00689272	0.00589095	0.0072585	0.0132471	0.0234825	0.0331426	0.0442364	0.0832906	0.15862	0.245093	0.308189	0.325082	0.292059	0.219476	0.132024	0.0590962	0.0164905	0.00412084	0.00549915	0.00760125	0.00992061	0.0125902	0.0143992	0.0144152	0.0134765	0.0123249	0.0110367	0.0101207	0.00999648	0.0102319	0.0104643	0.0106363	0.0107688	0.0109965	0.0114411	0.0121997	0.0130313	0.0136422	0.0138858
0.00416736	0.00415619	0.00464213	0.00527945	0.00566339	0.00570025	0.00533381	0.00458462	0.00362447	0.00281331	0.00222462	0.00181922	0.00248338	0.00466996	0.00847247	0.0140862	0.0206673	0.0298533	0.0504559	0.0868578	0.129628	0.162161	0.17234	0.157495	0.122703	0.0808142	0.0465167	0.0252722	0.0131769	0.00840325	0.0081075	0.00849456	0.0105752	0.0118792	0.0112909	0.0105206	0.0100079	0.00884532	0.00768258	0.007423	0.00743777	0.00732348	0.00717454	0.00692078	0.00670172	0.00673411	0.00697934	0.00731069	0.00763014	0.0076432
0.000474338	0.000411319	5.21934e-05	0.000416343	0.000742722	0.000860484	0.000823351	0.000693084	0.000605145	0.000672594	0.0007689	0.000776034	0.000691596	0.00069093	0.000941748	0.00127228	0.0018081	0.00282369	0.00428156	0.00633193	0.00916855	0.0122791	0.0150811	0.0176967	0.0201766	0.0214111	0.0199721	0.0159243	0.0112152	0.00782914	0.00541158	0.00347147	0.0035449	0.00397062	0.00326343	0.0025501	0.0025357	0.0021541	0.00157164	0.00165022	0.00185953	0.00194155	0.00195012	0.00166839	0.00121833	0.00107341	0.00115962	0.00126728	0.00139858	0.00133447
8.13202e-05	0.000158962	0.000232919	0.000201854	0.000250469	0.000412302	0.000577658	0.000655608	0.000571104	0.000370356	0.000271757	0.000337374	0.000393488	0.000428624	0.000410642	0.000323523	0.000569894	0.00139355	0.00256877	0.00386072	0.00495062	0.00544577	0.00511556	0.00404222	0.00252456	0.00119702	0.00107954	0.00141174	0.00152398	0.00153567	0.00148069	0.00132995	0.00122336	0.00134752	0.00147909	0.001357	0.00108981	0.000947639	0.000858481	0.000657497	0.000425847	0.000267494	0.000191879	0.000230576	0.000280257	0.00029303	0.000299271	0.000323639	0.000313296	0.000187095
0.000645495	0.000691232	0.000702984	0.000731606	0.000756559	0.00071131	0.000535017	0.000239749	7.53729e-05	0.000205018	0.000142283	0.00018102	0.000384223	0.000498332	0.000511612	0.000537209	0.000706826	0.000911067	0.000981852	0.00101886	0.00131117	0.00171613	0.00192912	0.0018286	0.0014361	0.000883582	0.000363294	0.000273014	0.000510206	0.000654577	0.000724183	0.000759259	0.000751217	0.00068933	0.00059675	0.00049767	0.000433046	0.000429649	0.000398519	0.000289339	0.000200188	0.000193711	0.000161847	0.000102869	9.12005e-05	0.000133628	0.000192234	0.000249976	0.000273095	0.000222616
0.000521242	0.000701504	0.000683518	0.000533625	0.000467142	0.000541649	0.000559213	0.00044357	0.000251764	0.000102152	0.000106854	0.000166559	0.000236611	0.000283169	0.000269123	0.000167091	5.00956e-05	0.000226321	0.000345051	0.000465025	0.000758869	0.0010982	0.00127992	0.00122032	0.000964826	0.000693215	0.000567344	0.000482836	0.000303401	6.43191e-05	0.00024635	0.000423254	0.000445467	0.000307813	0.000113753	0.000251036	0.000435208	0.000517601	0.000502264	0.00044456	0.000406866	0.00039555	0.00038025	0.000335223	0.000245561	0.000150653	0.000198994	0.000303794	0.000332665	0.000266526
0.000499983	0.000515341	0.000424365	0.00025902	0.000127495	0.000196892	0.000308768	0.000402412	0.000473232	0.000496516	0.000464012	0.000423917	0.000412196	0.000366851	0.000235771	5.89054e-05	0.000131927	0.000248073	0.000299231	0.000290998	0.000310728	0.000434357	0.000550232	0.000558786	0.000458489	0.000333073	0.000263296	0.000216724	0.000126487	5.76668e-05	0.000212023	0.000325901	0.000324498	0.000206708	7.38797e-05	0.000182297	0.000281212	0.000300608	0.000257426	0.000199956	0.000181564	0.000222172	0.000289271	0.00032302	0.000284856	0.000185612	0.000102108	0.000159531	0.000238245	0.000290925
0.000461364	0.000439998	0.000363167	0.000276745	0.000215835	0.000181592	0.000142874	9.8083e-05	0.000194558	0.000325353	0.00038026	0.000390233	0.000424277	0.000411198	0.000295015	0.000309389	0.000546725	0.000733331	0.000783561	0.000696182	0.000475737	0.000196908	0.000356932	0.000611311	0.000645234	0.00045177	0.000169468	7.75237e-05	0.000146414	0.000201247	0.000321336	0.000419582	0.00043943	0.000380118	0.000269937	0.000144615	2.43945e-05	9.04189e-05	0.000190601	0.000258247	0.000292154	0.000334073	0.000412491	0.000483174	0.000510472	0.000513169	0.000517092	0.000535889	0.000614393	0.000764433
0.000416811	0.000500869	0.000615551	0.000680167	0.000684784	0.000623924	0.000526574	0.000443306	0.000315622	0.000232008	0.000419397	0.00051096	0.000380727	0.000159245	0.00013288	0.000343817	0.000757525	0.00127802	0.00170402	0.00180903	0.00145308	0.000700572	0.000196591	0.000905954	0.00125842	0.00125026	0.000996525	0.000628398	0.000252162	7.03072e-05	0.000264614	0.00034089	0.000350214	0.00040525	0.000475978	0.000442467	0.0002869	0.000146522	0.000256179	0.000402799	0.000509242	0.000574736	0.00061886	0.000697689	0.000838696	0.000996168	0.00111473	0.00117091	0.00120577	0.00133252
0.000509868	0.00034509	0.0001742	0.000353482	0.000530194	0.000659873	0.000636897	0.000644753	0.000851462	0.000812884	0.000702317	0.00135802	0.00203691	0.00226294	0.00212987	0.00187133	0.00170252	0.00212282	0.00306712	0.00388177	0.00411956	0.00359767	0.0023772	0.00082717	0.00089709	0.00182225	0.00210096	0.00187317	0.00149827	0.00129018	0.00128521	0.00135519	0.00141987	0.00139244	0.00117207	0.000756739	0.000357487	0.000481305	0.000754514	0.000922499	0.000978124	0.000895017	0.000701133	0.000558476	0.000580236	0.000604424	0.000536838	0.000413115	0.000238029	5.60441e-05
0.00135925	0.00121066	0.00116914	0.00128445	0.00151959	0.00198869	0.0023062	0.00221003	0.00240449	0.0030171	0.00300351	0.00243091	0.00243839	0.0023434	0.00155306	0.00154213	0.00204945	0.00747646	0.0170831	0.0269559	0.0324654	0.0305496	0.0215452	0.00947485	0.00676681	0.0131807	0.0155567	0.0142002	0.011128	0.00805263	0.00590053	0.00473934	0.00395845	0.00328701	0.00306801	0.00316591	0.00298474	0.00238437	0.001672	0.0013689	0.001696	0.00201245	0.00188586	0.00152931	0.00139078	0.00133313	0.0012424	0.00107805	0.00102813	0.00196067
0.0061168	0.00567383	0.00551892	0.00559973	0.00605478	0.00726093	0.00885913	0.00983835	0.010201	0.0113154	0.0137639	0.0168544	0.0197654	0.02051	0.0176251	0.0176667	0.0294996	0.0464438	0.0652512	0.0857766	0.102345	0.104578	0.0861881	0.0528764	0.0335507	0.0517519	0.0651726	0.0613486	0.0461891	0.0314586	0.0263719	0.0265409	0.0246558	0.0203211	0.0161453	0.0140211	0.0130672	0.0116384	0.00951192	0.00736817	0.00585073	0.00495437	0.00421751	0.00345137	0.00282647	0.00267207	0.00308413	0.00429871	0.00678695	0.0101313
0.00769918	0.00742364	0.00764529	0.00825554	0.00934525	0.0113497	0.0141698	0.0166733	0.0180763	0.0194287	0.0231864	0.0297009	0.0360951	0.0382936	0.0352929	0.0386576	0.0596705	0.084048	0.0977182	0.10051	0.105513	0.118158	0.125289	0.118158	0.105513	0.10051	0.0977182	0.084048	0.0596705	0.0386576	0.0352929	0.0382936	0.0360951	0.0297009	0.0231864	0.0194287	0.0180763	0.0166733	0.0141698	0.0113497	0.00934525	0.00825554	0.00764529	0.00742364	0.00769918	0.00848183	0.00966778	0.0117042	0.0150727	0.019341
0.00282647	0.00345137	0.00421751	0.00495437	0.00585073	0.00736817	0.00951192	0.0116384	0.0130672	0.0140211	0.0161453	0.0203211	0.0246558	0.0265409	0.0263719	0.0314586	0.0461891	0.0613486	0.0651726	0.0517519	0.0335507	0.0528764	0.0861881	0.104578	0.102345	0.0857766	0.0652512	0.0464438	0.0294996	0.0176667	0.0176251	0.02051	0.0197654	0.0168544	0.0137639	0.0113154	0.010201	0.00983835	0.00885913	0.00726093	0.00605478	0.00559973	0.00551892	0.00567383	0.0061168	0.00674488	0.00752025	0.00873573	0.0105261	0.0126757
0.00139078	0.00152931	0.00188586	0.00201245	0.001696	0.0013689	0.001672	0.00238437	0.00298474	0.00316591	0.00306801	0.00328701	0.00395845	0.00473934	0.00590053	0.00805263	0.011128	0.0142002	0.0155567	0.0131807	0.00676681	0.00947485	0.0215452	0.0305496	0.0324654	0.0269559	0.0170831	0.00747646	0.00204945	0.00154213	0.00155306	0.0023434	0.00243839	0.00243091	0.00300351	0.0030171	0.00240449	0.00221003	0.0023062	0.00198869	0.00151959	0.00128445	0.00116914	0.00121066	0.00135925	0.00134322	0.00118559	0.00112468	0.00117499	0.00130656
0.000580236	0.000558476	0.000701133	0.000895017	0.000978124	0.000922499	0.000754514	0.000481305	0.000357487	0.000756739	0.00117207	0.00139244	0.00141987	0.00135519	0.00128521	0.00129018	0.00149827	0.00187317	0.00210096	0.00182225	0.00089709	0.00082717	0.0023772	0.00359767	0.00411956	0.00388177	0.00306712	0.00212282	0.00170252	0.00187133	0.00212987	0.00226294	0.00203691	0.00135802	0.000702317	0.000812884	0.000851462	0.000644753	0.000636897	0.000659873	0.000530194	0.000353482	0.0001742	0.00034509	0.000509868	0.000441153	0.000407744	0.000607544	0.000841222	0.00108465
0.000838696	0.000697689	0.00061886	0.000574736	0.000509242	0.000402799	0.000256179	0.000146522	0.0002869	0.000442467	0.000475978	0.00040525	0.000350214	0.00034089	0.000264614	7.03072e-05	0.000252162	0.000628398	0.000996525	0.00125026	0.00125842	0.000905954	0.000196591	0.000700572	0.00145308	0.00180903	0.00170402	0.00127802	0.000757525	0.000343817	0.00013288	0.000159245	0.000380727	0.00051096	0.000419397	0.000232008	0.000315622	0.000443306	0.000526574	0.000623924	0.000684784	0.000680167	0.000615551	0.000500869	0.000416811	0.000405834	0.000383244	0.000332204	0.000268686	0.000201875
0.000510472	0.000483174	0.000412491	0.000334073	0.000292154	0.000258247	0.000190601	9.04189e-05	2.43945e-05	0.000144615	0.000269937	0.000380118	0.00043943	0.000419582	0.000321336	0.000201247	0.000146414	7.75237e-05	0.000169468	0.00045177	0.000645234	0.000611311	0.000356932	0.000196908	0.000475737	0.000696182	0.000783561	0.000733331	0.000546725	0.000309389	0.000295015	0.000411198	0.000424277	0.000390233	0.00038026	0.000325353	0.000194558	9.8083e-05	0.000142874	0.000181592	0.000215835	0.000276745	0.000363167	0.000439998	0.000461364	0.000410539	0.000315814	0.000237133	0.00020702	0.000182069
0.000284856	0.00032302	0.000289271	0.000222172	0.000181564	0.000199956	0.000257426	0.000300608	0.000281212	0.000182297	7.38797e-05	0.000206708	0.000324498	0.000325901	0.000212023	5.76668e-05	0.000126487	0.000216724	0.000263296	0.000333073	0.000458489	0.000558786	0.000550232	0.000434357	0.000310728	0.000290998	0.000299231	0.000248073	0.000131927	5.89054e-05	0.000235771	0.000366851	0.000412196	0.000423917	0.000464012	0.000496516	0.000473232	0.000402412	0.000308768	0.000196892	0.000127495	0.00025902	0.000424365	0.000515341	0.000499983	0.000400461	0.000270857	0.000168682	0.000132132	0.000161544
0.000245561	0.000335223	0.00038025	0.00039555	0.000406866	0.00044456	0.000502264	0.000517601	0.000435208	0.000251036	0.000113753	0.000307813	0.000445467	0.000423254	0.00024635	6.43191e-05	0.000303401	0.000482836	0.000567344	0.000693215	0.000964826	0.00122032	0.00127992	0.0010982	0.000758869	0.000465025	0.000345051	0.000226321	5.00956e-05	0.000167091	0.000269123	0.000283169	0.000236611	0.000166559	0.000106854	0.000102152	0.000251764	0.00044357	0.000559213	0.000541649	0.000467142	0.000533625	0.000683518	0.000701504	0.000521242	0.000218626	0.000107833	0.000326201	0.000455264	0.000555949
9.12005e-05	0.000102869	0.000161847	0.000193711	0.000200188	0.000289339	0.000398519	0.000429649	0.000433046	0.00049767	0.00059675	0.00068933	0.000751217	0.000759259	0.000724183	0.000654577	0.000510206	0.000273014	0.000363294	0.000883582	0.0014361	0.0018286	0.00192912	0.00171613	0.00131117	0.00101886	0.000981852	0.000911067	0.000706826	0.000537209	0.000511612	0.000498332	0.000384223	0.00018102	0.000142283	0.000205018	7.53729e-05	0.000239749	0.000535017	0.00071131	0.000756559	0.000731606	0.000702984	0.000691232	0.000645495	0.000578176	0.000592966	0.000681336	0.000798242	0.000940001
0.000280257	0.000230576	0.000191879	0.000267494	0.000425847	0.000657497	0.000858481	0.000947639	0.00108981	0.001357	0.00147909	0.00134752	0.00122336	0.00132995	0.00148069	0.00153567	0.00152398	0.00141174	0.00107954	0.00119702	0.00252456	0.00404222	0.00511556	0.00544577	0.00495062	0.00386072	0.00256877	0.00139355	0.000569894	0.000323523	0.000410642	0.000428624	0.000393488	0.000337374	0.000271757	0.000370356	0.000571104	0.000655608	0.000577658	0.000412302	0.000250469	0.000201854	0.000232919	0.000158962	8.13202e-05	0.000278695	0.000425581	0.000508324	0.00054447	0.000484658
0.00121833	0.00166839	0.00195012	0.00194155	0.00185953	0.00165022	0.00157164	0.0021541	0.0025357	0.0025501	0.00326343	0.00397062	0.0035449	0.00347147	0.00541158	0.00782914	0.0112152	0.0159243	0.0199721	0.0214111	0.0201766	0.0176967	0.0150811	0.0122791	0.00916855	0.00633193	0.00428156	0.00282369	0.0018081	0.00127228	0.000941748	0.00069093	0.000691596	0.000776034	0.0007689	0.000672594	0.000605145	0.000693084	0.000823351	0.000860484	0.000742722	0.000416343	5.21934e-05	0.000411319	0.000474338	0.00032149	0.000244035	0.000349129	0.000563244	0.000490821
0.00670172	0.00692078	0.00717454	0.00732348	0.00743777	0.007423	0.00768258	0.00884532	0.0100079	0.0105206	0.0112909	0.0118792	0.0105752	0.00849456	0.0081075	0.00840325	0.0131769	0.0252722	0.0465167	0.0808142	0.122703	0.157495	0.17234	0.162161	0.129628	0.0868578	0.0504559	0.0298533	0.0206673	0.0140862	0.00847247	0.00466996	0.00248338	0.00181922	0.00222462	0.00281331	0.00362447	0.00458462	0.00533381	0.00570025	0.00566339	0.00527945	0.00464213	0.00415619	0.00416736	0.00444029	0.00481411	0.00500576	0.00492534	0.00513727
0.0109965	0.0107688	0.0106363	0.0104643	0.0102319	0.00999648	0.0101207	0.0110367	0.0123249	0.0134765	0.0144152	0.0143992	0.0125902	0.00992061	0.00760125	0.00549915	0.00412084	0.0164905	0.0590962	0.132024	0.219476	0.292059	0.325082	0.308189	0.245093	0.15862	0.0832906	0.0442364	0.0331426	0.0234825	0.0132471	0.0072585	0.00589095	0.00689272	0.00826398	0.0096761	0.0111781	0.0123773	0.0130463	0.0131834	0.0126595	0.0116655	0.0105703	0.00972302	0.00931439	0.00925167	0.00949653	0.00966157	0.00960597	0.00959227
0.00723778	0.00683922	0.00654974	0.00621773	0.005694	0.00521461	0.00523766	0.00594685	0.00713291	0.00835332	0.00899969	0.00856632	0.00704218	0.00506421	0.0042218	0.00679579	0.0103246	0.0163745	0.0415692	0.0903979	0.15126	0.20316	0.227677	0.216095	0.169925	0.105154	0.0468293	0.0156255	0.0134523	0.0104417	0.00685952	0.00612905	0.00714605	0.00867623	0.00955219	0.0107297	0.0120997	0.0125732	0.0124364	0.0122439	0.0115989	0.0104288	0.00921933	0.00827283	0.00765981	0.00734165	0.00721321	0.00704786	0.00683598	0.00657812
0.00106336	0.000886018	0.000819409	0.000859171	0.000631183	0.000166481	0.000744794	0.0015038	0.00219124	0.00264481	0.00269662	0.00234104	0.00174029	0.00110207	0.000976321	0.00169436	0.00280525	0.00456212	0.00837622	0.0159444	0.0265005	0.0363076	0.0412068	0.0388377	0.0297197	0.0186607	0.0124589	0.0101212	0.00681597	0.00534761	0.00631143	0.00596116	0.00524958	0.00491766	0.00409708	0.00405746	0.00494602	0.00500572	0.00442719	0.00413844	0.0038956	0.00341581	0.00296339	0.00256366	0.00234442	0.00248481	0.00257805	0.00243073	0.00229101	0.00226401
0.000723581	0.000629754	0.000485414	0.000237643	0.000443642	0.000678981	0.000673835	0.000415325	7.02132e-05	0.000663311	0.00113804	0.00130329	0.00116559	0.000910746	0.000643196	0.000266117	0.000562463	0.00145994	0.00266842	0.00442986	0.0065859	0.00832991	0.00890972	0.00811036	0.00636126	0.00500989	0.00494712	0.00501102	0.00455678	0.00401521	0.00360479	0.00306112	0.00247634	0.00214774	0.00181821	0.0012172	0.000615209	0.000526446	0.000614298	0.00059736	0.000569286	0.00057407	0.000547852	0.000540031	0.000693263	0.00082598	0.000751781	0.000512332	0.000288666	0.000255642
0.000556312	0.000450648	0.000367182	0.000313372	0.000330762	0.000391167	0.000393664	0.000279811	0.000212531	0.000479667	0.000719505	0.00076904	0.000667526	0.000574119	0.000537817	0.000460537	0.000324966	0.000194398	2.12141e-05	0.000542624	0.00137048	0.00221931	0.00273345	0.00271066	0.00219455	0.00148892	0.000922327	0.000555365	0.000375188	0.00051972	0.000823202	0.00104156	0.00108981	0.00112348	0.00126682	0.00133517	0.00118646	0.000921896	0.000761619	0.000739749	0.000703235	0.000597534	0.000470603	0.000421233	0.000456322	0.000435327	0.00030273	0.000165618	0.000208779	0.000283831
0.000267046	0.000266228	0.000261163	0.000266483	0.000280546	0.000276884	0.000227508	0.000124358	6.84121e-05	0.000196781	0.000299961	0.000344329	0.000334241	0.000273774	0.000171581	0.000102436	0.000140421	0.000182867	0.000257205	0.000366377	0.000471257	0.000587678	0.000712803	0.000787255	0.000777887	0.000763553	0.000821618	0.000848601	0.00073596	0.000547355	0.000502729	0.00057309	0.000572349	0.000566608	0.000662396	0.000763498	0.00077901	0.000712251	0.000625805	0.000590384	0.000563591	0.000448409	0.00025009	0.000164178	0.000283367	0.000329884	0.000258668	0.0001499	0.00022098	0.000352252
0.000234127	0.000203185	0.00014579	0.000122841	0.000207151	0.000315223	0.000371808	0.000353175	0.000288451	0.000242612	0.000249465	0.000259245	0.000219636	0.000125984	4.09234e-05	9.91919e-05	0.00013125	0.000111516	6.07131e-05	5.52719e-05	9.83404e-05	9.23428e-05	3.17126e-05	9.71572e-05	0.000176309	0.00017731	0.000138782	0.000170468	0.000214168	0.000210865	0.000183464	0.000154549	0.000128493	0.000102368	9.87197e-05	0.000212072	0.000358898	0.000472335	0.000563714	0.000642531	0.00065078	0.000538099	0.0003274	9.45674e-05	9.55664e-05	0.000184448	0.000208568	0.000289536	0.000460646	0.000620552
0.000237825	9.04813e-05	9.30654e-05	0.000218082	0.000312374	0.000377714	0.000423679	0.000457901	0.000472874	0.000448429	0.000367672	0.000230003	5.87041e-05	0.000116438	0.000239174	0.000282225	0.000234769	0.00012008	4.09787e-05	0.000136425	0.000199064	0.000235429	0.00026548	0.000289473	0.000301421	0.000291226	0.000256448	0.000243622	0.000272368	0.000269411	0.000206442	0.000133481	8.39098e-05	9.07759e-05	0.000187984	0.000248166	0.000209262	0.000148972	0.000287607	0.000455201	0.000515425	0.000442823	0.000286533	0.000125056	6.76406e-05	0.000158342	0.000278333	0.000427677	0.00058603	0.000710712
0.000173153	0.000305568	0.000436012	0.000444931	0.000372064	0.00028036	0.000189909	0.000177769	0.000248922	0.000294582	0.000278949	0.000241813	0.000367316	0.000583484	0.00067776	0.00055168	0.000298926	0.000431656	0.000758323	0.000915924	0.000856432	0.000679228	0.000535704	0.00045938	0.000397307	0.000371922	0.000350259	0.000249718	8.10188e-05	9.17479e-05	0.00019208	0.000204855	0.000144279	0.000176428	0.000313359	0.000355218	0.000239874	2.85509e-05	0.000196194	0.00032069	0.000333157	0.000250046	0.000111089	3.53403e-05	0.000155482	0.000256175	0.000342376	0.000428579	0.000541272	0.000666784
0.000164	0.000327582	0.000406331	0.000349213	0.000227008	0.000158007	0.000119314	8.42581e-05	0.000126196	0.000298713	0.000518595	0.000639239	0.00059912	0.000498685	0.000460926	0.000435513	0.00039233	0.000352206	0.000346358	0.000618617	0.00108018	0.0014583	0.00156028	0.00131386	0.000785324	0.000179049	0.00035214	0.000535965	0.000433766	0.000202593	8.71337e-05	0.000194711	0.000308613	0.000429063	0.000555055	0.0006172	0.00053951	0.000366712	0.00025386	0.000237469	0.00019484	5.58496e-05	0.000184895	0.000422079	0.000509499	0.000412241	0.000252156	0.000191971	0.000274821	0.000434247
0.000857653	0.000987185	0.000813651	0.000428223	0.000115813	0.000132685	0.000457864	0.000614424	0.000482661	0.000790509	0.00123431	0.00105118	0.000311901	0.0012036	0.00220124	0.00300567	0.0041295	0.0056681	0.00715446	0.00804418	0.00789135	0.00653413	0.00428127	0.00180912	0.000219333	0.00146767	0.00199853	0.00201325	0.00166936	0.00112435	0.00074036	0.000890108	0.00110175	0.00107744	0.000842015	0.000502596	0.00036369	0.000715323	0.00106623	0.00125538	0.00128528	0.00112373	0.000901751	0.00117122	0.00162513	0.00172614	0.0015387	0.00129852	0.000972191	0.00081936
0.00235412	0.00237813	0.00212908	0.00159084	0.00101589	0.000466243	0.000952823	0.00177944	0.00199066	0.00223145	0.0032918	0.00370254	0.00264279	0.00294501	0.00570443	0.00860407	0.0139757	0.0236679	0.0351238	0.0439614	0.046335	0.0407206	0.0290673	0.0169477	0.0129251	0.0152695	0.0151183	0.011923	0.00839822	0.00648071	0.00544667	0.00440019	0.00359961	0.00302959	0.00226745	0.00150805	0.00176719	0.00267735	0.00339495	0.00373841	0.00376777	0.00355623	0.00319975	0.00302244	0.0031336	0.00316277	0.00299999	0.00265775	0.00231413	0.0030282
0.00445789	0.00443369	0.00412823	0.00358852	0.00293937	0.00228252	0.00212171	0.00290955	0.00380765	0.00467061	0.00601041	0.00711817	0.00725999	0.00818723	0.0110167	0.0142322	0.0215836	0.0377085	0.0581789	0.0744467	0.0789545	0.0688834	0.0488149	0.0320746	0.0325667	0.0372744	0.0336902	0.0228497	0.0117841	0.00895393	0.00980714	0.00806619	0.00530613	0.00363379	0.00269283	0.00233615	0.00317357	0.00419057	0.00489697	0.00523285	0.00512823	0.00472076	0.00428886	0.00396554	0.00366098	0.00336229	0.00326956	0.00347003	0.00426279	0.00604908
0.00416163	0.00422984	0.00409382	0.00379851	0.00333247	0.00290616	0.00283894	0.00312034	0.00363366	0.0044057	0.00537483	0.0062687	0.00702647	0.0082755	0.0102564	0.0125064	0.0172534	0.0279565	0.0422113	0.0536569	0.056301	0.0479787	0.0332577	0.0254571	0.0310585	0.0351584	0.0307676	0.0197558	0.00756939	0.00379702	0.00673815	0.00597476	0.00365532	0.00196263	0.00065417	0.000973529	0.00215481	0.00261605	0.00289872	0.00328737	0.00329974	0.00291097	0.00258129	0.00242811	0.00223254	0.00204557	0.00212626	0.00272479	0.00384389	0.00527757
0.00175847	0.00166543	0.00159914	0.00153845	0.00126544	0.00096916	0.00109173	0.0013568	0.00148144	0.00153139	0.00160833	0.00181948	0.00227007	0.00289172	0.00362765	0.00461129	0.00609878	0.00835715	0.0111732	0.0134244	0.0135943	0.0110163	0.00760253	0.00848654	0.0119243	0.0132574	0.0114769	0.0075908	0.00335169	0.00053075	0.00159563	0.00182218	0.00145313	0.00127084	0.00125463	0.00101941	0.000662024	0.000387579	0.000104963	0.000257217	0.000434814	0.000391118	0.000324723	0.000296723	0.000163919	0.000216885	0.00025503	0.000305056	0.00077098	0.00129876
0.000106734	0.000128288	0.000164147	5.61056e-05	0.000193695	0.000396621	0.000491862	0.000464998	0.000330128	9.15774e-05	0.000217954	0.000505103	0.000677407	0.000718277	0.00071275	0.000728927	0.000668986	0.000393564	0.000120699	0.00067147	0.00111214	0.0013893	0.00158637	0.00172582	0.00179119	0.0018036	0.00168846	0.001309	0.000696704	0.000186259	0.000459953	0.000594531	0.000547815	0.000547981	0.000558149	0.000319879	0.000187606	0.000708599	0.000978151	0.000983489	0.000950676	0.000927223	0.000851601	0.000845556	0.000806227	0.000536297	0.000365406	0.000658452	0.000816787	0.000746577
0.000395468	0.000299397	0.000171589	3.65055e-05	7.36894e-05	0.000129434	0.000156826	0.000204205	0.000284204	0.000348323	0.000347323	0.000290621	0.000236253	0.00021703	0.000250168	0.000343441	0.000438564	0.000458687	0.000391777	0.000458417	0.000722892	0.000892926	0.000846227	0.000667725	0.000480511	0.000303343	0.000265951	0.000386532	0.000459122	0.000549463	0.000648885	0.000612878	0.000427218	0.000215634	9.73332e-05	9.63525e-05	0.000192574	0.000344321	0.000491332	0.000579547	0.000621182	0.000660358	0.000689593	0.00068166	0.000602408	0.000406215	0.000113795	0.000200636	0.000385466	0.000409638
0.000348494	0.00021538	8.43765e-05	2.40108e-05	4.35647e-05	0.000126076	0.000223449	0.00032849	0.00044387	0.000531904	0.000541921	0.000465009	0.000343548	0.000230548	0.000164327	0.000179051	0.000221224	0.000226148	0.000182237	0.000105452	9.10756e-05	0.000154706	0.000141062	3.97072e-05	0.000189235	0.000352406	0.00042586	0.000392742	0.000265739	0.000109819	0.000282564	0.000547369	0.000733518	0.000792975	0.000775329	0.000778189	0.000787434	0.000710116	0.000538991	0.000361995	0.000263896	0.000249877	0.000270699	0.000265177	0.000204107	0.000109421	4.77316e-05	7.08224e-05	7.2564e-05	6.32649e-05
0.000285638	0.000170884	9.46067e-05	0.000148436	0.000254073	0.000349902	0.000415775	0.000448827	0.000450724	0.000421423	0.000370011	0.000317645	0.000283413	0.00026849	0.000249998	0.000201529	0.000124822	7.23789e-05	0.000133051	0.000251599	0.000385979	0.000485442	0.000503767	0.000432033	0.000303906	0.000192143	0.000213119	0.00031991	0.000398234	0.000427256	0.000482286	0.000625501	0.000782551	0.000881137	0.000941078	0.000995379	0.000994225	0.000873968	0.000656584	0.000436689	0.000288527	0.000198771	0.000129392	7.12522e-05	2.07613e-05	1.79093e-05	3.09794e-05	7.42038e-05	0.000175728	0.000294297
0.000266236	0.000164702	0.000103685	0.000179892	0.000314221	0.000433554	0.000500127	0.000494766	0.000421845	0.00032096	0.000256298	0.000229071	0.000198486	0.000228567	0.000314942	0.000340814	0.000259126	0.000114794	0.000129473	0.000234232	0.00026237	0.000209524	0.00011313	7.93218e-05	0.000135672	0.000156936	0.000138743	0.000118442	0.00011105	0.000109593	0.000128188	0.000161831	0.000212129	0.000305661	0.000426101	0.00051693	0.000523265	0.000419756	0.000227968	2.37963e-05	0.000173835	0.000279781	0.000311836	0.000285802	0.000236104	0.000225361	0.000292646	0.000414908	0.000552026	0.000656305
[truncated: 209 more columns]

## Sheet: Fig. 4b
8.79133e-08	1.13406e-07	6.1512e-08	1.00525e-07	1.7212e-07	1.04934e-07	1.26214e-07	1.01069e-07	1.45743e-07	1.64813e-07	2.04457e-07	2.06345e-07	2.05591e-07	2.41929e-07	2.50573e-07	2.22884e-07	2.36769e-07	2.45357e-07	2.59046e-07	2.40011e-07	1.82469e-07	1.14767e-07	5.82926e-08	1.13247e-07	1.53645e-07	1.74741e-07	1.24523e-07	7.8563e-08	1.72673e-07	2.66914e-07	3.08186e-07	2.93616e-07	2.58094e-07	2.64312e-07	2.24038e-07	2.02348e-07	1.75335e-07	1.52318e-07	1.38595e-07	1.00958e-07	8.76726e-08	3.26824e-08	7.34047e-08	9.99594e-08	1.60709e-07	1.80314e-07	2.04702e-07	2.44433e-07	5.33181e-07	1.10781e-06
4.94314e-07	4.39042e-08	1.19793e-07	3.10061e-07	2.71406e-07	2.65947e-07	1.03315e-07	9.23899e-08	5.58362e-08	1.22901e-07	8.40925e-08	8.27413e-08	1.52563e-07	2.18907e-07	2.96874e-07	3.24423e-07	2.75737e-07	2.70824e-07	2.23798e-07	1.73788e-07	1.42059e-07	1.07254e-07	6.51781e-08	6.39767e-08	8.67215e-08	7.81358e-08	1.00898e-07	9.80537e-08	1.09252e-07	1.87599e-07	2.48235e-07	2.85858e-07	2.91169e-07	2.58111e-07	2.65959e-07	2.21871e-07	1.95033e-07	1.52409e-07	5.28242e-08	3.63191e-08	5.56258e-08	8.13523e-08	1.66955e-07	1.04863e-07	3.29899e-08	2.58229e-07	5.62484e-07	1.04263e-06	1.38658e-06	2.29e-06
9.73049e-07	8.06507e-07	7.02028e-07	4.59105e-07	3.40039e-07	1.13693e-07	1.42122e-07	1.64778e-07	9.8574e-08	1.848e-07	1.58663e-07	1.80413e-07	1.33822e-07	1.87821e-07	2.74054e-07	3.22275e-07	3.29569e-07	2.50895e-07	2.26777e-07	1.02895e-07	1.83994e-08	6.87547e-08	1.27996e-07	1.28933e-07	1.19835e-07	1.42116e-07	9.97633e-08	1.34822e-07	1.39541e-07	1.34576e-07	1.62473e-07	1.44824e-07	1.53578e-07	1.93782e-07	1.90485e-07	2.52672e-07	1.87921e-07	1.34648e-07	1.52761e-07	1.2876e-07	1.98244e-07	1.12446e-07	1.42027e-07	2.84193e-07	6.89913e-07	1.02634e-06	1.38412e-06	1.87948e-06	2.70411e-06	4.60338e-06
2.25662e-06	1.08756e-06	7.0021e-07	4.0613e-07	2.50812e-07	4.48313e-07	2.44683e-07	2.20653e-07	2.88934e-07	2.24953e-07	3.86052e-07	2.92828e-07	3.33514e-07	2.53513e-07	2.31212e-07	2.07935e-07	1.95527e-07	2.26851e-07	1.99234e-07	1.88774e-07	8.12812e-08	1.24535e-07	7.01212e-08	1.18104e-07	1.72117e-07	1.12076e-07	1.4989e-07	7.17782e-08	9.12984e-08	4.48703e-08	6.29431e-08	2.2231e-08	6.77685e-08	5.61555e-08	9.16329e-08	1.05823e-07	1.78727e-07	1.48255e-07	1.86258e-07	2.21052e-07	1.1415e-07	1.3348e-07	6.4528e-07	7.75534e-07	1.31418e-06	1.63499e-06	2.52877e-06	4.0973e-06	5.90158e-06	9.69207e-06
5.04892e-06	2.62193e-06	2.12174e-06	1.28942e-06	7.30004e-07	6.1893e-07	9.60814e-08	2.73233e-07	2.96836e-07	3.53955e-07	2.23644e-07	4.06129e-07	1.82308e-07	4.51111e-07	2.9136e-07	2.0768e-07	7.4055e-08	2.61701e-07	1.62922e-07	2.70164e-07	1.82562e-07	8.97403e-08	1.55642e-07	1.46159e-07	1.07131e-07	2.36254e-07	6.60665e-08	1.67973e-07	1.38099e-07	4.51072e-08	1.79122e-07	1.03459e-07	7.60839e-08	1.57518e-07	2.06479e-07	2.14071e-08	1.77236e-07	2.90375e-07	1.67611e-07	2.81069e-07	7.12215e-07	7.14958e-07	1.5514e-06	1.51481e-06	3.10448e-06	4.19523e-06	6.77272e-06	1.09348e-05	1.58899e-05	2.61919e-05
6.45783e-05	3.38406e-05	2.6881e-05	1.55065e-05	9.08207e-06	8.67636e-06	1.4188e-06	4.63981e-06	1.57109e-06	2.54507e-06	1.90684e-06	1.7728e-06	1.53422e-06	1.56724e-06	1.54728e-06	1.11232e-06	1.28029e-06	1.28519e-06	1.00413e-06	1.13024e-06	1.13278e-06	8.94356e-07	1.03628e-06	1.08644e-06	8.16041e-07	1.0331e-06	1.07374e-06	9.14491e-07	1.08135e-06	9.80455e-07	1.1934e-06	1.02293e-06	1.2979e-06	1.25308e-06	1.39952e-06	1.7289e-06	9.73472e-07	2.84845e-06	1.9878e-06	3.912e-06	6.49741e-06	6.2003e-06	1.59412e-05	1.69626e-05	3.58965e-05	4.93868e-05	8.08757e-05	0.000128842	0.000188043	0.000309592
0.000135101	7.06312e-05	5.62706e-05	3.23135e-05	1.89713e-05	1.81202e-05	3.02216e-06	9.81825e-06	3.19668e-06	5.29236e-06	4.08936e-06	3.49629e-06	3.48701e-06	3.11427e-06	2.98384e-06	2.59206e-06	2.63569e-06	2.55204e-06	2.16124e-06	2.34458e-06	2.19911e-06	2.04694e-06	2.08101e-06	2.13464e-06	1.87445e-06	2.01926e-06	2.21627e-06	1.90209e-06	2.13288e-06	2.24139e-06	2.24189e-06	2.25931e-06	2.62628e-06	2.60319e-06	2.64784e-06	3.81065e-06	1.85762e-06	5.82391e-06	3.9119e-06	8.00229e-06	1.31281e-05	1.26768e-05	3.27655e-05	3.51093e-05	7.41147e-05	0.000102067	0.000167106	0.000265506	0.000387844	0.000637765
0.000104142	5.43336e-05	4.34942e-05	2.48503e-05	1.45949e-05	1.38634e-05	2.30649e-06	7.55249e-06	2.55494e-06	4.24032e-06	2.99115e-06	2.801e-06	2.71499e-06	2.32732e-06	2.29173e-06	2.08695e-06	1.99348e-06	1.98573e-06	1.64154e-06	1.80403e-06	1.65236e-06	1.66744e-06	1.53423e-06	1.65075e-06	1.41503e-06	1.57006e-06	1.77801e-06	1.27993e-06	1.77766e-06	1.78513e-06	1.55521e-06	1.91569e-06	1.85706e-06	2.03924e-06	1.91897e-06	3.02596e-06	1.29615e-06	4.43966e-06	2.96463e-06	6.05298e-06	1.00083e-05	9.6633e-06	2.48803e-05	2.67214e-05	5.63508e-05	7.76924e-05	0.000127103	0.000201801	0.00029488	0.000484663
2.37631e-05	1.23833e-05	1.01102e-05	5.71043e-06	3.39196e-06	3.09718e-06	5.24862e-07	1.68511e-06	7.45084e-07	1.27753e-06	4.26936e-07	9.83267e-07	5.41308e-07	5.42492e-07	5.48477e-07	5.49377e-07	3.86851e-07	5.53742e-07	3.40969e-07	4.14678e-07	3.20915e-07	4.70872e-07	3.20286e-07	3.79271e-07	2.88824e-07	3.68849e-07	5.33134e-07	1.66635e-07	6.60314e-07	6.16405e-07	3.00836e-07	6.64359e-07	2.43859e-07	5.35758e-07	3.75948e-07	7.50437e-07	2.28438e-07	9.39144e-07	6.811e-07	1.30501e-06	2.28597e-06	2.17538e-06	5.42633e-06	5.85237e-06	1.25325e-05	1.73376e-05	2.8457e-05	4.5095e-05	6.60727e-05	0.000108501
3.97459e-06	2.03567e-06	1.60498e-06	9.08927e-07	5.91349e-07	6.06535e-07	2.23842e-07	3.67908e-07	1.95002e-07	3.4986e-07	4.8165e-07	3.68422e-07	5.24276e-07	1.96059e-07	1.68396e-07	4.06462e-08	2.37607e-07	1.20097e-07	2.12831e-07	9.60956e-08	9.98218e-08	9.21937e-09	9.13582e-08	1.87036e-07	8.93025e-08	1.85588e-07	6.28632e-08	2.84293e-07	2.24092e-07	2.77291e-07	2.31106e-07	1.05069e-07	2.0745e-07	6.0608e-08	1.51899e-07	1.64304e-07	9.33452e-08	2.3772e-07	1.75742e-07	3.59309e-07	2.2299e-07	2.4116e-07	9.05384e-07	9.87567e-07	2.15728e-06	2.85436e-06	4.93707e-06	7.84245e-06	1.17715e-05	1.95818e-05
1.03103e-06	5.29162e-07	5.31976e-07	2.54348e-07	2.20661e-07	1.12869e-07	2.45442e-07	2.42255e-07	2.78722e-07	2.60006e-07	2.5069e-07	2.50513e-07	1.77383e-07	1.45599e-07	7.78499e-08	1.35806e-07	1.84383e-07	2.4905e-07	1.71765e-07	1.19834e-07	7.25797e-08	6.79625e-08	1.25004e-07	2.25396e-07	2.87343e-07	2.56608e-07	2.51912e-07	1.7102e-07	1.72425e-07	1.74453e-07	1.58824e-07	2.00495e-07	1.52366e-07	2.34037e-07	2.34099e-07	2.52443e-07	2.2397e-07	1.42785e-07	1.75039e-07	4.40023e-08	1.21302e-07	3.97154e-08	7.55526e-08	5.55345e-08	3.44615e-07	5.53484e-07	1.25884e-06	2.098e-06	3.56347e-06	6.05981e-06
4.02157e-07	1.68841e-07	1.45367e-07	1.94988e-07	2.17234e-07	2.84171e-07	2.25701e-07	2.23832e-07	1.57611e-07	1.65766e-07	1.28528e-07	6.99396e-08	1.13112e-07	1.74048e-07	1.74755e-07	1.94875e-07	2.08359e-07	2.30486e-07	2.32831e-07	1.62206e-07	9.067e-08	6.52536e-08	1.4208e-07	2.13305e-07	2.73086e-07	2.67036e-07	2.1828e-07	2.00544e-07	2.02766e-07	2.41012e-07	2.68871e-07	2.27542e-07	2.15075e-07	1.59691e-07	1.69138e-07	1.87153e-07	2.51533e-07	2.78715e-07	1.67804e-07	1.73104e-07	2.90403e-07	2.97719e-07	2.50916e-07	2.93299e-07	2.76423e-07	4.22445e-07	6.59845e-07	9.85372e-07	1.79464e-06	2.70274e-06
7.64487e-08	1.13661e-07	1.0182e-07	1.38664e-07	1.36914e-07	1.06262e-07	1.41027e-07	8.21241e-08	5.74934e-08	5.28049e-08	9.61895e-08	1.72997e-07	2.04318e-07	2.43121e-07	2.67717e-07	2.50368e-07	2.57932e-07	2.62182e-07	2.40841e-07	1.8846e-07	1.0942e-07	6.48321e-08	6.77218e-08	1.06894e-07	1.28994e-07	1.36862e-07	1.15726e-07	1.09097e-07	1.77153e-07	2.35107e-07	2.53319e-07	2.47351e-07	1.98452e-07	1.84633e-07	1.42399e-07	1.29364e-07	1.04819e-07	1.0588e-07	2.73075e-07	3.92824e-07	3.98291e-07	1.43989e-07	3.22329e-07	5.62021e-07	5.6725e-07	8.98973e-07	1.29353e-06	1.61804e-06	2.3514e-06	3.25893e-06
1.1891e-07	3.52554e-08	7.25974e-08	1.16086e-07	1.38778e-07	2.06542e-07	1.37758e-07	1.07691e-07	7.56157e-08	5.24313e-08	1.14538e-07	1.0792e-07	1.76514e-07	2.15892e-07	2.6896e-07	3.16613e-07	3.09045e-07	3.33683e-07	2.95284e-07	2.1374e-07	1.46904e-07	7.63869e-08	3.84725e-08	1.85409e-08	8.06707e-08	7.18737e-08	6.30932e-08	9.35679e-08	1.23435e-07	1.58126e-07	1.51145e-07	1.69016e-07	2.13494e-07	1.6865e-07	1.62365e-07	1.518e-07	1.91294e-07	3.09252e-07	2.98226e-07	2.21094e-07	1.61337e-07	3.68652e-07	6.28342e-07	5.89563e-07	7.74997e-07	1.30711e-06	1.41699e-06	1.78222e-06	2.64823e-06	3.75458e-06
2.11864e-07	2.30532e-07	1.04775e-07	8.80209e-08	1.10443e-07	8.79558e-08	2.12879e-07	1.85814e-07	1.11139e-07	1.5127e-07	1.02979e-07	1.80019e-07	1.11727e-07	1.71306e-07	2.18795e-07	2.75193e-07	3.50123e-07	3.01248e-07	3.07095e-07	2.12583e-07	1.13418e-07	8.5434e-08	7.61149e-08	4.06391e-08	6.20124e-08	1.27269e-07	7.61266e-08	1.35515e-07	1.24748e-07	1.22709e-07	9.0499e-08	7.21584e-08	6.87156e-08	9.15613e-08	1.11108e-07	2.19489e-07	2.42338e-07	2.6989e-07	7.61293e-08	2.19788e-07	4.21157e-07	4.16409e-07	6.1722e-07	6.75224e-07	1.07228e-06	1.33679e-06	1.04022e-06	1.27745e-06	1.58701e-06	2.197e-06
4.06581e-07	3.31391e-07	1.2921e-07	3.57736e-07	1.03521e-07	1.48431e-07	8.28834e-08	1.83054e-07	2.50579e-07	1.45374e-07	2.99271e-07	1.75785e-07	3.20774e-07	2.31041e-07	2.13884e-07	2.32504e-07	1.77664e-07	2.24151e-07	1.23452e-07	1.5249e-07	5.8027e-08	7.04346e-08	6.54562e-08	7.67872e-08	1.42354e-07	7.01194e-08	1.73428e-07	6.15624e-08	6.75249e-08	8.54453e-08	2.57445e-07	1.75238e-07	3.1565e-07	2.08865e-07	1.12094e-07	7.4605e-08	1.89163e-07	1.81352e-07	8.67301e-08	4.90885e-07	2.1285e-07	5.36412e-07	9.78484e-07	8.61859e-07	1.74019e-06	1.38948e-06	2.24672e-06	2.29882e-06	3.7884e-06	6.59631e-06
1.03904e-06	1.88338e-06	2.73062e-08	8.51928e-07	5.81085e-07	5.66623e-07	4.08948e-07	3.38143e-07	4.53472e-07	3.12899e-07	3.00112e-07	5.30341e-07	9.11387e-08	5.94721e-07	2.98133e-07	2.97367e-07	2.74015e-07	2.89596e-07	5.51403e-08	3.42676e-07	1.02915e-07	2.75544e-07	2.11432e-07	2.24197e-07	1.85832e-07	3.24092e-07	1.51519e-07	2.41685e-07	3.07901e-07	1.5696e-07	3.91679e-07	4.30982e-07	1.18401e-07	4.85181e-07	5.03683e-07	2.31964e-07	6.71213e-07	4.51603e-07	5.21314e-07	1.03019e-06	1.45825e-07	1.99428e-06	1.76989e-06	2.94642e-06	4.87352e-06	4.91603e-06	1.12433e-05	1.32852e-05	2.62239e-05	4.04941e-05
5.74037e-06	9.52547e-06	1.02446e-06	5.01787e-06	2.57473e-06	2.75761e-06	2.4431e-06	1.74389e-06	2.20929e-06	1.50003e-06	1.68048e-06	1.6124e-06	1.15899e-06	1.54925e-06	1.23744e-06	1.07342e-06	1.23863e-06	1.26335e-06	8.56595e-07	1.25139e-06	9.87434e-07	1.05279e-06	1.0715e-06	1.19991e-06	8.83127e-07	1.26136e-06	1.14328e-06	1.23097e-06	1.17099e-06	1.41765e-06	1.388e-06	1.5112e-06	1.64433e-06	1.5528e-06	2.3579e-06	1.56981e-06	2.68506e-06	2.65695e-06	2.52489e-06	4.97934e-06	7.5722e-07	9.20144e-06	5.47319e-06	1.51573e-05	2.17638e-05	2.71188e-05	6.00261e-05	7.38132e-05	0.000150411	0.000230612
8.53469e-06	1.48781e-05	1.70821e-06	7.9326e-06	4.09397e-06	4.28212e-06	4.09025e-06	2.72735e-06	3.58389e-06	2.39847e-06	2.78321e-06	2.35366e-06	2.13207e-06	2.3467e-06	1.85154e-06	1.91368e-06	1.88227e-06	1.94856e-06	1.48587e-06	1.89672e-06	1.65901e-06	1.67636e-06	1.65901e-06	1.89672e-06	1.48587e-06	1.94856e-06	1.88227e-06	1.91368e-06	1.85154e-06	2.3467e-06	2.13207e-06	2.35366e-06	2.78321e-06	2.39847e-06	3.58389e-06	2.72735e-06	4.09025e-06	4.28212e-06	4.09397e-06	7.9326e-06	1.70821e-06	1.48781e-05	8.53469e-06	2.5414e-05	3.57398e-05	4.6145e-05	9.9575e-05	0.000123849	0.00024882	0.000380354
5.47319e-06	9.20144e-06	7.5722e-07	4.97934e-06	2.52489e-06	2.65695e-06	2.68506e-06	1.56981e-06	2.3579e-06	1.5528e-06	1.64433e-06	1.5112e-06	1.388e-06	1.41765e-06	1.17099e-06	1.23097e-06	1.14328e-06	1.26136e-06	8.83127e-07	1.19991e-06	1.0715e-06	1.05279e-06	9.87434e-07	1.25139e-06	8.56595e-07	1.26335e-06	1.23863e-06	1.07342e-06	1.23744e-06	1.54925e-06	1.15899e-06	1.6124e-06	1.68048e-06	1.50003e-06	2.20929e-06	1.74389e-06	2.4431e-06	2.75761e-06	2.57473e-06	5.01787e-06	1.02446e-06	9.52547e-06	5.74037e-06	1.62408e-05	2.30455e-05	2.94372e-05	6.33752e-05	7.90225e-05	0.000156915	0.000239917
1.76989e-06	1.99428e-06	1.45825e-07	1.03019e-06	5.21314e-07	4.51603e-07	6.71213e-07	2.31964e-07	5.03683e-07	4.85181e-07	1.18401e-07	4.30982e-07	3.91679e-07	1.5696e-07	3.07901e-07	2.41685e-07	1.51519e-07	3.24092e-07	1.85832e-07	2.24197e-07	2.11432e-07	2.75544e-07	1.02915e-07	3.42676e-07	5.51403e-08	2.89596e-07	2.74015e-07	2.97367e-07	2.98133e-07	5.94721e-07	9.11387e-08	5.30341e-07	3.00112e-07	3.12899e-07	4.53472e-07	3.38143e-07	4.08948e-07	5.66623e-07	5.81085e-07	8.51928e-07	2.73062e-08	1.88338e-06	1.03904e-06	2.73622e-06	4.18731e-06	5.07817e-06	1.15222e-05	1.41973e-05	2.82574e-05	4.35407e-05
9.78484e-07	5.36412e-07	2.1285e-07	4.90885e-07	8.67301e-08	1.81352e-07	1.89163e-07	7.4605e-08	1.12094e-07	2.08865e-07	3.1565e-07	1.75238e-07	2.57445e-07	8.54453e-08	6.75249e-08	6.15624e-08	1.73428e-07	7.01194e-08	1.42354e-07	7.67872e-08	6.54562e-08	7.04346e-08	5.8027e-08	1.5249e-07	1.23452e-07	2.24151e-07	1.77664e-07	2.32504e-07	2.13884e-07	2.31041e-07	3.20774e-07	1.75785e-07	2.99271e-07	1.45374e-07	2.50579e-07	1.83054e-07	8.28834e-08	1.48431e-07	1.03521e-07	3.57736e-07	1.2921e-07	3.31391e-07	4.06581e-07	7.61887e-07	1.3169e-06	1.25598e-06	2.84062e-06	3.54536e-06	6.92282e-06	1.09438e-05
6.1722e-07	4.16409e-07	4.21157e-07	2.19788e-07	7.61293e-08	2.6989e-07	2.42338e-07	2.19489e-07	1.11108e-07	9.15613e-08	6.87156e-08	7.21584e-08	9.0499e-08	1.22709e-07	1.24748e-07	1.35515e-07	7.61266e-08	1.27269e-07	6.20124e-08	4.06391e-08	7.61149e-08	8.5434e-08	1.13418e-07	2.12583e-07	3.07095e-07	3.01248e-07	3.50123e-07	2.75193e-07	2.18795e-07	1.71306e-07	1.11727e-07	1.80019e-07	1.02979e-07	1.5127e-07	1.11139e-07	1.85814e-07	2.12879e-07	8.79558e-08	1.10443e-07	8.80209e-08	1.04775e-07	2.30532e-07	2.11864e-07	3.32816e-07	1.492e-07	1.31885e-07	8.6562e-07	1.09953e-06	2.35201e-06	4.20465e-06
6.28342e-07	3.68652e-07	1.61337e-07	2.21094e-07	2.98226e-07	3.09252e-07	1.91294e-07	1.518e-07	1.62365e-07	1.6865e-07	2.13494e-07	1.69016e-07	1.51145e-07	1.58126e-07	1.23435e-07	9.35679e-08	6.30932e-08	7.18737e-08	8.06707e-08	1.85409e-08	3.84725e-08	7.63869e-08	1.46904e-07	2.1374e-07	2.95284e-07	3.33683e-07	3.09045e-07	3.16613e-07	2.6896e-07	2.15892e-07	1.76514e-07	1.0792e-07	1.14538e-07	5.24313e-08	7.56157e-08	1.07691e-07	1.37758e-07	2.06542e-07	1.38778e-07	1.16086e-07	7.25974e-08	3.52554e-08	1.1891e-07	6.2168e-08	2.17286e-07	2.48537e-07	4.5815e-07	5.77323e-07	9.16364e-07	2.07262e-06
3.22329e-07	1.43989e-07	3.98291e-07	3.92824e-07	2.73075e-07	1.0588e-07	1.04819e-07	1.29364e-07	1.42399e-07	1.84633e-07	1.98452e-07	2.47351e-07	2.53319e-07	2.35107e-07	1.77153e-07	1.09097e-07	1.15726e-07	1.36862e-07	1.28994e-07	1.06894e-07	6.77218e-08	6.48321e-08	1.0942e-07	1.8846e-07	2.40841e-07	2.62182e-07	2.57932e-07	2.50368e-07	2.67717e-07	2.43121e-07	2.04318e-07	1.72997e-07	9.61895e-08	5.28049e-08	5.74934e-08	8.21241e-08	1.41027e-07	1.06262e-07	1.36914e-07	1.38664e-07	1.0182e-07	1.13661e-07	7.64487e-08	1.79527e-07	3.61023e-07	2.661e-07	5.14968e-07	1.22492e-06	1.79653e-06	2.86014e-06
2.50916e-07	2.97719e-07	2.90403e-07	1.73104e-07	1.67804e-07	2.78715e-07	2.51533e-07	1.87153e-07	1.69138e-07	1.59691e-07	2.15075e-07	2.27542e-07	2.68871e-07	2.41012e-07	2.02766e-07	2.00544e-07	2.1828e-07	2.67036e-07	2.73086e-07	2.13305e-07	1.4208e-07	6.52536e-08	9.067e-08	1.62206e-07	2.32831e-07	2.30486e-07	2.08359e-07	1.94875e-07	1.74755e-07	1.74048e-07	1.13112e-07	6.99396e-08	1.28528e-07	1.65766e-07	1.57611e-07	2.23832e-07	2.25701e-07	2.84171e-07	2.17234e-07	1.94988e-07	1.45367e-07	1.68841e-07	4.02157e-07	4.50571e-07	6.08217e-07	9.78515e-07	1.85199e-06	2.78911e-06	3.78209e-06	5.90214e-06
7.55526e-08	3.97154e-08	1.21302e-07	4.40023e-08	1.75039e-07	1.42785e-07	2.2397e-07	2.52443e-07	2.34099e-07	2.34037e-07	1.52366e-07	2.00495e-07	1.58824e-07	1.74453e-07	1.72425e-07	1.7102e-07	2.51912e-07	2.56608e-07	2.87343e-07	2.25396e-07	1.25004e-07	6.79625e-08	7.25797e-08	1.19834e-07	1.71765e-07	2.4905e-07	1.84383e-07	1.35806e-07	7.78499e-08	1.45599e-07	1.77383e-07	2.50513e-07	2.5069e-07	2.60006e-07	2.78722e-07	2.42255e-07	2.45442e-07	1.12869e-07	2.20661e-07	2.54348e-07	5.31976e-07	5.29162e-07	1.03103e-06	1.27642e-06	2.40323e-06	3.53965e-06	5.31469e-06	7.88482e-06	1.15805e-05	1.82742e-05
9.05384e-07	2.4116e-07	2.2299e-07	3.59309e-07	1.75742e-07	2.3772e-07	9.33452e-08	1.64304e-07	1.51899e-07	6.0608e-08	2.0745e-07	1.05069e-07	2.31106e-07	2.77291e-07	2.24092e-07	2.84293e-07	6.28632e-08	1.85588e-07	8.93025e-08	1.87036e-07	9.13582e-08	9.21937e-09	9.98218e-08	9.60956e-08	2.12831e-07	1.20097e-07	2.37607e-07	4.06462e-08	1.68396e-07	1.96059e-07	5.24276e-07	3.68422e-07	4.8165e-07	3.4986e-07	1.95002e-07	3.67908e-07	2.23842e-07	6.06535e-07	5.91349e-07	9.08927e-07	1.60498e-06	2.03567e-06	3.97459e-06	5.06326e-06	8.84764e-06	1.25111e-05	1.92342e-05	2.92564e-05	4.19968e-05	6.43079e-05
5.42633e-06	2.17538e-06	2.28597e-06	1.30501e-06	6.811e-07	9.39144e-07	2.28438e-07	7.50437e-07	3.75948e-07	5.35758e-07	2.43859e-07	6.64359e-07	3.00836e-07	6.16405e-07	6.60314e-07	1.66635e-07	5.33134e-07	3.68849e-07	2.88824e-07	3.79271e-07	3.20286e-07	4.70872e-07	3.20915e-07	4.14678e-07	3.40969e-07	5.53742e-07	3.86851e-07	5.49377e-07	5.48477e-07	5.42492e-07	5.41308e-07	9.83267e-07	4.26936e-07	1.27753e-06	7.45084e-07	1.68511e-06	5.24862e-07	3.09718e-06	3.39196e-06	5.71043e-06	1.01102e-05	1.23833e-05	2.37631e-05	3.07054e-05	5.26315e-05	7.48101e-05	0.000114035	0.000172176	0.00024643	0.000377552
2.48803e-05	9.6633e-06	1.00083e-05	6.05298e-06	2.96463e-06	4.43966e-06	1.29615e-06	3.02596e-06	1.91897e-06	2.03924e-06	1.85706e-06	1.91569e-06	1.55521e-06	1.78513e-06	1.77766e-06	1.27993e-06	1.77801e-06	1.57006e-06	1.41503e-06	1.65075e-06	1.53423e-06	1.66744e-06	1.65236e-06	1.80403e-06	1.64154e-06	1.98573e-06	1.99348e-06	2.08695e-06	2.29173e-06	2.32732e-06	2.71499e-06	2.801e-06	2.99115e-06	4.24032e-06	2.55494e-06	7.55249e-06	2.30649e-06	1.38634e-05	1.45949e-05	2.48503e-05	4.34942e-05	5.43336e-05	0.000104142	0.000134772	0.000231333	0.00032885	0.000502182	0.000757204	0.0010853	0.00166013
3.27655e-05	1.26768e-05	1.31281e-05	8.00229e-06	3.9119e-06	5.82391e-06	1.85762e-06	3.81065e-06	2.64784e-06	2.60319e-06	2.62628e-06	2.25931e-06	2.24189e-06	2.24139e-06	2.13288e-06	1.90209e-06	2.21627e-06	2.01926e-06	1.87445e-06	2.13464e-06	2.08101e-06	2.04694e-06	2.19911e-06	2.34458e-06	2.16124e-06	2.55204e-06	2.63569e-06	2.59206e-06	2.98384e-06	3.11427e-06	3.48701e-06	3.49629e-06	4.08936e-06	5.29236e-06	3.19668e-06	9.81825e-06	3.02216e-06	1.81202e-05	1.89713e-05	3.23135e-05	5.62706e-05	7.06312e-05	0.000135101	0.00017498	0.000300263	0.000426734	0.000651909	0.000982429	0.00140875	0.00215369
1.59412e-05	6.2003e-06	6.49741e-06	3.912e-06	1.9878e-06	2.84845e-06	9.73472e-07	1.7289e-06	1.39952e-06	1.25308e-06	1.2979e-06	1.02293e-06	1.1934e-06	9.80455e-07	1.08135e-06	9.14491e-07	1.07374e-06	1.0331e-06	8.16041e-07	1.08644e-06	1.03628e-06	8.94356e-07	1.13278e-06	1.13024e-06	1.00413e-06	1.28519e-06	1.28029e-06	1.11232e-06	1.54728e-06	1.56724e-06	1.53422e-06	1.7728e-06	1.90684e-06	2.54507e-06	1.57109e-06	4.63981e-06	1.4188e-06	8.67636e-06	9.08207e-06	1.55065e-05	2.6881e-05	3.38406e-05	6.45783e-05	8.3767e-05	0.000143802	0.000204266	0.000312319	0.000470609	0.000675525	0.0010323
1.5514e-06	7.14958e-07	7.12215e-07	2.81069e-07	1.67611e-07	2.90375e-07	1.77236e-07	2.14071e-08	2.06479e-07	1.57518e-07	7.60839e-08	1.03459e-07	1.79122e-07	4.51072e-08	1.38099e-07	1.67973e-07	6.60665e-08	2.36254e-07	1.07131e-07	1.46159e-07	1.55642e-07	8.97403e-08	1.82562e-07	2.70164e-07	1.62922e-07	2.61701e-07	7.4055e-08	2.0768e-07	2.9136e-07	4.51111e-07	1.82308e-07	4.06129e-07	2.23644e-07	3.53955e-07	2.96836e-07	2.73233e-07	9.60814e-08	6.1893e-07	7.30004e-07	1.28942e-06	2.12174e-06	2.62193e-06	5.04892e-06	6.73307e-06	1.1587e-05	1.62034e-05	2.49544e-05	3.77069e-05	5.43102e-05	8.2546e-05
6.4528e-07	1.3348e-07	1.1415e-07	2.21052e-07	1.86258e-07	1.48255e-07	1.78727e-07	1.05823e-07	9.16329e-08	5.61555e-08	6.77685e-08	2.2231e-08	6.29431e-08	4.48703e-08	9.12984e-08	7.17782e-08	1.4989e-07	1.12076e-07	1.72117e-07	1.18104e-07	7.01212e-08	1.24535e-07	8.12812e-08	1.88774e-07	1.99234e-07	2.26851e-07	1.95527e-07	2.07935e-07	2.31212e-07	2.53513e-07	3.33514e-07	2.92828e-07	3.86052e-07	2.24953e-07	2.88934e-07	2.20653e-07	2.44683e-07	4.48313e-07	2.50812e-07	4.0613e-07	7.0021e-07	1.08756e-06	2.25662e-06	2.78708e-06	4.47637e-06	6.34085e-06	9.98682e-06	1.49124e-05	2.12835e-05	3.2667e-05
1.42027e-07	1.12446e-07	1.98244e-07	1.2876e-07	1.52761e-07	1.34648e-07	1.87921e-07	2.52672e-07	1.90485e-07	1.93782e-07	1.53578e-07	1.44824e-07	1.62473e-07	1.34576e-07	1.39541e-07	1.34822e-07	9.97633e-08	1.42116e-07	1.19835e-07	1.28933e-07	1.27996e-07	6.87547e-08	1.83994e-08	1.02895e-07	2.26777e-07	2.50895e-07	3.29569e-07	3.22275e-07	2.74054e-07	1.87821e-07	1.33822e-07	1.80413e-07	1.58663e-07	1.848e-07	9.8574e-08	1.64778e-07	1.42122e-07	1.13693e-07	3.40039e-07	4.59105e-07	7.02028e-07	8.06507e-07	9.73049e-07	1.14348e-06	2.29152e-06	3.52471e-06	5.49473e-06	8.13019e-06	1.18844e-05	1.81306e-05
1.66955e-07	8.13523e-08	5.56258e-08	3.63191e-08	5.28242e-08	1.52409e-07	1.95033e-07	2.21871e-07	2.65959e-07	2.58111e-07	2.91169e-07	2.85858e-07	2.48235e-07	1.87599e-07	1.09252e-07	9.80537e-08	1.00898e-07	7.81358e-08	8.67215e-08	6.39767e-08	6.51781e-08	1.07254e-07	1.42059e-07	1.73788e-07	2.23798e-07	2.70824e-07	2.75737e-07	3.24423e-07	2.96874e-07	2.18907e-07	1.52563e-07	8.27413e-08	8.40925e-08	1.22901e-07	5.58362e-08	9.23899e-08	1.03315e-07	2.65947e-07	2.71406e-07	3.10061e-07	1.19793e-07	4.39042e-08	4.94314e-07	7.45651e-07	1.44437e-06	2.03523e-06	3.12651e-06	4.69967e-06	7.15709e-06	1.10438e-05
7.34047e-08	3.26824e-08	8.76726e-08	1.00958e-07	1.38595e-07	1.52318e-07	1.75335e-07	2.02348e-07	2.24038e-07	2.64312e-07	2.58094e-07	2.93616e-07	3.08186e-07	2.66914e-07	1.72673e-07	7.8563e-08	1.24523e-07	1.74741e-07	1.53645e-07	1.13247e-07	5.82926e-08	1.14767e-07	1.82469e-07	2.40011e-07	2.59046e-07	2.45357e-07	2.36769e-07	2.22884e-07	2.50573e-07	2.41929e-07	2.05591e-07	2.06345e-07	2.04457e-07	1.64813e-07	1.45743e-07	1.01069e-07	1.26214e-07	1.04934e-07	1.7212e-07	1.00525e-07	6.1512e-08	1.13406e-07	8.79133e-08	1.31298e-07	5.42337e-07	8.10816e-07	1.55612e-06	2.77838e-06	4.64478e-06	7.15413e-06
4.48513e-08	7.30403e-08	1.10187e-07	1.10743e-07	1.26568e-07	2.14846e-07	2.81082e-07	2.81765e-07	2.83561e-07	2.834e-07	2.66345e-07	2.47777e-07	2.64926e-07	2.22891e-07	1.41337e-07	8.37885e-08	1.58468e-07	2.35424e-07	2.67382e-07	2.21422e-07	1.29855e-07	1.19064e-08	1.02553e-07	1.78412e-07	2.53242e-07	2.87327e-07	2.53407e-07	2.00781e-07	1.42168e-07	1.39916e-07	8.94036e-08	4.05984e-09	1.0926e-07	2.36794e-07	2.61095e-07	2.9966e-07	2.54441e-07	2.09677e-07	1.19685e-07	1.55546e-07	2.67539e-07	2.20377e-07	2.51951e-07	1.87908e-07	2.62405e-07	3.79297e-07	1.02214e-06	1.99943e-06	3.4693e-06	5.4319e-06
7.07221e-08	9.86034e-08	1.58655e-07	1.60903e-07	6.15388e-08	8.64009e-08	1.85903e-07	2.1192e-07	2.12409e-07	2.11138e-07	1.8117e-07	1.45947e-07	7.91254e-08	2.71662e-08	2.31056e-08	6.58412e-08	1.49511e-07	2.09287e-07	2.37329e-07	2.15832e-07	1.41555e-07	8.4994e-08	2.28169e-08	8.38732e-08	1.70039e-07	2.64258e-07	2.63477e-07	1.55206e-07	7.62572e-08	2.06935e-07	3.18822e-07	3.23397e-07	2.99079e-07	2.51249e-07	3.16856e-07	2.76602e-07	2.62465e-07	1.39468e-07	1.90162e-07	2.12779e-07	2.74088e-07	2.02022e-07	3.12887e-07	1.09452e-07	1.28699e-07	5.91315e-07	1.49639e-06	2.22673e-06	4.12369e-06	7.00808e-06
7.36783e-08	1.93352e-07	2.72011e-07	2.84031e-07	2.05502e-07	1.61475e-07	1.88708e-07	1.68172e-07	1.05916e-07	7.65574e-08	3.68032e-08	1.15011e-07	1.88681e-07	2.10083e-07	1.51234e-07	1.34122e-07	7.66033e-08	1.31528e-07	1.14367e-07	1.00686e-07	8.32538e-08	4.31706e-08	8.53408e-08	5.01758e-08	1.3604e-07	1.40496e-07	1.89791e-07	6.8219e-08	1.39422e-07	2.52494e-07	4.79143e-07	4.73884e-07	4.22984e-07	3.3082e-07	1.68567e-07	1.91366e-07	6.46133e-08	2.66251e-07	9.79794e-08	3.19492e-07	1.63799e-07	3.97791e-07	5.12803e-07	7.01216e-07	1.26739e-06	1.79968e-06	4.08719e-06	6.59411e-06	1.25679e-05	2.03228e-05
2.87251e-07	3.43248e-07	1.94667e-07	1.5326e-07	2.44321e-07	2.58741e-07	2.62935e-07	3.32822e-07	2.01881e-07	2.90493e-07	1.38219e-07	3.17181e-07	2.65335e-07	3.54985e-07	2.95701e-07	1.83978e-07	2.09748e-07	6.35514e-08	1.32945e-07	7.51585e-08	1.98031e-07	1.0863e-07	1.55777e-07	2.09836e-07	1.25943e-07	2.32556e-07	1.48393e-07	1.9585e-07	3.03811e-07	2.74421e-07	3.61516e-07	6.23786e-07	2.3552e-08	5.56643e-07	6.31061e-07	2.99813e-07	6.55457e-07	9.25328e-07	7.94104e-07	1.78909e-06	9.88023e-07	3.9652e-06	4.69137e-06	8.40086e-06	1.44103e-05	2.06944e-05	3.80288e-05	5.51186e-05	9.31774e-05	0.000143175
6.22087e-07	6.53666e-07	1.75181e-07	1.67202e-07	2.14611e-07	2.5532e-07	1.18231e-07	3.34286e-07	5.52106e-08	3.2884e-07	7.04528e-08	3.80573e-07	1.68365e-07	3.97302e-07	3.91357e-07	1.15119e-07	3.76017e-07	2.4312e-07	3.0151e-07	2.56805e-07	4.8809e-07	2.84056e-07	3.99958e-07	4.72443e-07	3.84518e-07	5.94656e-07	5.01689e-07	5.71918e-07	6.49281e-07	7.09817e-07	7.55994e-07	9.71347e-07	8.60229e-07	8.49284e-07	1.75462e-06	6.9469e-07	1.92705e-06	2.32148e-06	2.23778e-06	5.47598e-06	3.45267e-06	1.2278e-05	1.44403e-05	2.65228e-05	4.41508e-05	6.38344e-05	0.000115116	0.000166847	0.000280158	0.000428727
6.37778e-07	6.83536e-07	1.84079e-07	2.19912e-07	1.62649e-07	2.71859e-07	1.02054e-07	1.94223e-07	2.14e-07	1.76572e-07	1.47863e-07	2.53573e-07	1.90426e-07	2.17946e-07	3.29563e-07	1.65975e-07	3.0291e-07	3.13973e-07	2.72315e-07	3.09172e-07	5.81949e-07	1.9694e-07	5.06118e-07	5.1162e-07	3.60913e-07	6.44947e-07	5.58041e-07	5.75959e-07	6.41502e-07	8.57897e-07	6.95188e-07	9.26912e-07	1.1241e-06	6.66037e-07	1.8713e-06	6.94463e-07	1.97992e-06	2.40958e-06	2.27589e-06	6.04097e-06	3.99543e-06	1.33117e-05	1.57612e-05	2.85287e-05	4.72709e-05	6.81732e-05	0.000122164	0.000176771	0.000295905	0.000452139
3.47835e-07	3.11062e-07	8.03478e-08	7.12207e-08	1.45382e-07	2.12714e-07	1.67417e-07	1.53547e-07	1.69748e-07	4.29625e-08	8.12838e-08	1.28498e-07	2.13747e-07	5.06477e-08	1.72711e-07	1.20784e-07	8.45788e-08	1.76019e-07	1.7791e-07	1.78975e-07	4.15933e-07	1.65029e-07	3.15903e-07	2.98333e-07	7.93735e-08	2.63909e-07	2.82053e-07	2.22211e-07	3.27457e-07	5.41818e-07	8.19198e-08	4.36341e-07	4.81693e-07	2.26341e-07	7.0158e-07	3.47161e-07	6.65965e-07	1.02247e-06	8.97438e-07	2.38769e-06	1.54699e-06	5.19995e-06	6.10827e-06	1.08764e-05	1.81414e-05	2.6073e-05	4.65514e-05	6.72837e-05	0.000113147	0.000173061
1.74037e-07	1.7348e-07	1.96898e-07	1.77223e-07	1.35108e-07	1.38167e-07	1.56361e-07	1.52924e-07	1.26926e-07	3.84435e-08	1.13757e-07	1.45447e-07	1.62043e-07	1.1925e-07	6.04823e-08	5.49429e-08	3.74406e-08	8.09485e-08	1.8877e-07	2.10364e-07	2.11577e-07	2.07874e-07	1.53783e-07	1.81263e-07	1.03582e-07	8.3582e-08	2.74533e-08	1.90342e-07	2.27791e-07	3.5965e-07	2.94821e-07	2.17005e-07	1.75105e-07	1.86568e-07	2.63947e-07	1.9864e-07	2.86002e-07	7.44867e-08	1.29713e-07	3.13328e-07	2.81146e-07	7.53127e-07	6.83952e-07	1.39186e-06	2.58086e-06	3.42411e-06	6.16144e-06	9.11313e-06	1.53314e-05	2.30353e-05
1.8975e-07	2.12087e-07	2.05436e-07	1.64254e-07	1.12245e-07	1.14551e-07	1.74417e-07	2.07308e-07	1.82174e-07	1.20466e-07	9.06454e-08	1.10953e-07	1.02178e-07	8.01931e-08	4.25159e-08	2.6338e-08	6.1232e-08	1.09898e-07	1.51937e-07	1.79049e-07	1.52377e-07	1.28159e-07	1.34271e-07	1.59339e-07	1.61422e-07	9.96529e-08	9.31721e-08	1.06979e-07	1.76233e-07	1.83194e-07	2.07028e-07	1.85183e-07	2.7334e-07	2.99032e-07	3.65936e-07	3.37424e-07	2.44912e-07	2.04371e-07	1.17259e-07	1.5162e-07	1.16992e-07	1.63852e-07	5.5015e-07	7.982e-07	8.94501e-07	9.53868e-07	1.94201e-06	2.72422e-06	4.28804e-06	6.52873e-06
2.17185e-07	2.219e-07	1.95753e-07	1.51233e-07	1.05341e-07	8.67507e-08	1.45828e-07	2.28079e-07	2.69702e-07	2.63697e-07	2.38675e-07	2.15067e-07	1.86782e-07	1.34073e-07	7.76091e-08	3.45679e-08	3.11779e-08	5.65091e-08	7.75945e-08	9.84029e-08	1.14984e-07	1.08462e-07	1.30969e-07	1.55856e-07	1.56422e-07	1.24313e-07	1.39187e-07	2.00104e-07	2.1094e-07	1.60224e-07	3.51799e-08	1.12484e-07	2.04343e-07	2.37726e-07	2.03298e-07	1.80301e-07	1.31639e-07	1.07288e-07	1.41732e-07	1.74274e-07	3.14466e-07	4.7982e-07	4.45624e-07	3.29859e-07	1.09298e-07	4.9433e-07	1.02353e-06	1.27551e-06	1.99445e-06	3.15093e-06
1.66234e-07	1.18509e-07	6.63593e-08	2.69449e-08	2.25036e-08	6.18477e-08	1.38004e-07	2.35961e-07	3.18752e-07	3.51211e-07	3.63224e-07	3.68133e-07	3.27878e-07	2.31564e-07	1.14381e-07	6.60453e-08	8.08418e-08	6.1522e-08	5.04361e-08	9.11622e-08	1.09089e-07	1.12531e-07	1.58654e-07	2.15952e-07	2.28616e-07	2.09369e-07	1.95772e-07	2.46182e-07	2.78913e-07	2.46433e-07	2.00529e-07	1.99152e-07	2.0522e-07	1.77765e-07	9.7808e-08	4.76716e-08	3.98801e-08	6.60429e-08	9.32564e-08	1.92668e-07	2.10845e-07	1.61519e-07	9.56003e-08	1.45651e-07	3.31892e-07	4.70897e-07	5.47644e-07	4.87848e-07	1.20093e-06	2.06289e-06
[truncated: 197 more columns]

## Sheet: Fig. 4c
6.76522e-05	0.000130818	0.000179905	0.000172594	0.000121092	7.21155e-05	4.35983e-05	4.65524e-05	9.02189e-05	8.23262e-05	3.62708e-05	5.90446e-05	0.000167416	0.000188605	9.85685e-05	7.21665e-05	0.00012379	0.000129359	0.000104686	7.84626e-05	9.20026e-05	0.000131438	0.000157525	0.000136122	0.000116952	9.12581e-05	1.46849e-05	2.28093e-05	1.23688e-05	6.47056e-05	8.16331e-05	6.26415e-05	6.7469e-05	2.96619e-05	9.80943e-05	0.000110437	6.11468e-05	3.94108e-05	5.66958e-05	7.466e-05	7.33123e-05	6.50229e-05	4.15586e-05	0.000160219	0.000208234	0.000109346	0.000117342	0.000177972	0.000112553	3.21055e-05
7.85466e-05	0.000158044	0.000207149	0.000188268	0.000109704	4.7211e-05	8.39345e-05	0.00011004	7.62546e-05	5.08968e-05	1.6e-05	4.41099e-05	7.42973e-05	9.34173e-05	5.74641e-05	4.47357e-05	9.47511e-05	0.000105249	0.000109149	0.000126976	0.00010856	3.20601e-05	6.23081e-05	9.49056e-05	7.18521e-05	7.92858e-05	0.000101834	0.000142569	0.000109406	4.51783e-05	3.93046e-05	2.30473e-05	8.46167e-05	7.23534e-05	9.30514e-05	9.87971e-05	4.86389e-05	3.11119e-05	5.49955e-05	6.22728e-05	4.06515e-05	4.75277e-06	2.22697e-05	0.000111161	0.000159812	0.000122991	0.000142834	0.000154381	8.47295e-05	6.83137e-05
8.42186e-05	0.000178539	0.000176106	8.97657e-05	9.30009e-05	6.57711e-05	9.93567e-05	0.000183963	0.000180844	9.69198e-05	5.63096e-05	0.000125513	3.93934e-05	8.97274e-05	0.000109149	0.000134326	0.000143496	0.000129413	0.000194356	0.000160877	6.00032e-05	0.000143826	0.000200135	0.000118065	9.76661e-06	5.91734e-05	0.00015947	0.000174372	0.000104582	5.11471e-05	2.97907e-05	1.91199e-05	4.55998e-05	4.59269e-05	5.91303e-05	7.37801e-05	5.08568e-05	2.59948e-05	1.86209e-05	7.22898e-05	7.33398e-05	1.91692e-05	7.5069e-05	9.30203e-05	0.000180702	0.000212029	0.000146529	9.16426e-05	0.000100742	0.000100965
6.77081e-05	0.00016732	0.000140558	7.35133e-05	0.000133438	0.000112189	7.01561e-05	0.000138604	0.000141021	9.00579e-05	9.73926e-05	7.92343e-05	4.72923e-05	0.000142043	0.00010957	0.00013507	0.000180069	0.000243126	0.000201985	6.92438e-05	0.000104329	7.12772e-05	0.000132878	0.000294646	0.000335194	0.000372912	0.000380661	0.000286417	0.000155266	0.000109702	0.000111934	4.67334e-05	2.81901e-05	4.06748e-05	7.55594e-06	3.32996e-05	6.55143e-05	7.68789e-05	6.28959e-05	3.06699e-05	2.14757e-05	8.37724e-05	0.000122817	0.000121836	0.000153998	0.000152285	8.28851e-05	0.000118718	0.000173689	0.000159813
8.32664e-05	0.000159964	0.000106464	7.00241e-05	0.000170783	0.000203788	0.000139112	0.000151509	0.000203751	0.000195623	0.000140814	0.000217839	0.000331169	0.000311581	0.000294163	0.000258647	0.00025436	0.000328506	0.000434843	0.000452667	0.000489882	0.000623883	0.000720128	0.000689118	0.000626348	0.000755165	0.000870584	0.000808336	0.000639499	0.000431297	0.000189262	4.48815e-05	7.20402e-05	5.36706e-05	4.96788e-05	7.64063e-05	0.000179397	0.000168689	0.000116107	7.19946e-05	6.87599e-05	7.55593e-05	5.44455e-05	4.7206e-05	0.000100442	0.00011371	0.00010141	0.000159032	0.000234699	0.000202987
8.01627e-05	9.5564e-05	7.82231e-05	0.000176358	0.000246127	0.00017656	9.26428e-05	0.000141079	0.000229301	0.000316035	0.0004461	0.000535051	0.000528232	0.000662694	0.000870963	0.00103001	0.00111732	0.00114672	0.00114127	0.00127781	0.00139526	0.0014005	0.00145798	0.00161938	0.00198815	0.00237188	0.00271909	0.00265861	0.00188487	0.000915857	0.000438992	0.000225495	0.000113965	0.000193142	0.000114865	0.000110347	0.00024444	0.000184638	6.02401e-05	8.10594e-06	2.27823e-05	2.30977e-05	4.9033e-05	2.54405e-05	2.3727e-05	2.09609e-05	3.68669e-05	0.000124869	0.000196062	0.000172517
0.000125491	0.00023472	0.000281053	0.000301501	0.000293325	0.000486484	0.000757336	0.000988667	0.0012516	0.00153176	0.00186637	0.00229368	0.00273649	0.00315485	0.00357704	0.00404349	0.00446272	0.00486829	0.0053533	0.00571989	0.00600981	0.00631906	0.0066287	0.00723249	0.00804831	0.00954557	0.0112148	0.0106478	0.00751818	0.00412916	0.00211367	0.00117782	0.000718845	0.000338278	0.000123152	0.000202825	0.000151463	2.47425e-05	8.74031e-05	3.88574e-05	7.84434e-05	0.00013274	9.18912e-05	6.30715e-05	0.000152039	0.000137804	5.20124e-05	0.000120031	0.000197094	0.000197836
0.000470306	0.000790721	0.00111469	0.00164409	0.00223392	0.00301261	0.00412015	0.00535468	0.0068316	0.00856099	0.0105791	0.0128182	0.0152037	0.0177064	0.0203785	0.0230733	0.025498	0.0278589	0.0301844	0.0322066	0.0340639	0.035904	0.0381107	0.0413179	0.0462754	0.0550729	0.0640084	0.0606452	0.0429313	0.0233803	0.011707	0.0061729	0.00339247	0.00184967	0.00103255	0.000688117	0.000436854	0.000334216	0.000311448	0.000148883	0.000131087	0.00021043	0.000132568	1.94327e-05	0.000106839	0.000111444	0.000146719	0.000268625	0.000455386	0.000500605
0.000578131	0.00101431	0.00163083	0.00248144	0.0033759	0.00448313	0.00610475	0.00798533	0.0101809	0.0127805	0.0156829	0.0189766	0.0226045	0.0263761	0.0303355	0.0343123	0.0380131	0.0415903	0.0449514	0.047953	0.0507096	0.0534745	0.0568227	0.0614139	0.0687421	0.0817667	0.0949266	0.0899545	0.0637492	0.0348008	0.0174582	0.009179	0.00512253	0.00296777	0.00166908	0.000943878	0.00060497	0.000451919	0.000344899	0.000221157	9.54158e-05	0.00011615	0.000171384	0.000115276	9.16633e-05	0.000176538	0.000256106	0.000333668	0.000523973	0.000667021
0.000214547	0.00047188	0.000979449	0.00145188	0.00189486	0.00250238	0.00345068	0.00455846	0.005738	0.00710232	0.00858907	0.0104559	0.0125242	0.014627	0.0168237	0.0190348	0.0211796	0.0232121	0.0249707	0.0266734	0.0282021	0.0296311	0.0314733	0.0340008	0.0380224	0.0452147	0.0526292	0.0500361	0.0355921	0.0195593	0.0098657	0.00520153	0.00299107	0.00179259	0.000945481	0.000381689	0.000205061	0.000127884	8.06912e-05	0.000107649	0.000157134	0.00021069	0.000181346	0.000143806	0.000188463	0.000158587	0.000199172	0.00017153	0.00016813	0.000324718
0.00013431	0.000184894	0.000301552	0.000289005	0.000239034	0.000316641	0.000498899	0.000642276	0.000610228	0.000628617	0.000814269	0.00113535	0.00136242	0.00164863	0.00194566	0.00218965	0.00254923	0.00276269	0.00288783	0.00317493	0.00327104	0.00326178	0.00352769	0.00388256	0.00420255	0.00499924	0.00604761	0.00591365	0.00433025	0.00247099	0.00122233	0.00064711	0.000397013	0.000178405	0.00011233	0.000137086	8.53851e-05	8.89747e-05	5.52967e-05	9.0585e-05	0.000250772	0.000272144	0.000139518	0.000145734	0.000163895	6.93727e-05	7.03386e-05	0.000142574	0.000187759	0.000149302
0.000153945	0.000186047	0.000186414	8.85552e-05	4.17235e-05	6.22331e-05	0.00017665	0.000120869	0.000234454	0.000421875	0.000468211	0.000446872	0.000555953	0.000612203	0.000588677	0.000765221	0.000818663	0.000844441	0.000897928	0.000887858	0.000906526	0.00105605	0.00110676	0.0010552	0.00128793	0.00171825	0.00197183	0.00187488	0.00140521	0.000791419	0.000411297	0.000222153	0.000210636	0.000273362	0.000135725	4.48525e-05	0.000141639	0.000110258	4.24862e-05	0.000154624	0.000165962	0.000135399	0.000140874	9.15609e-05	9.19217e-05	0.000117962	6.35529e-05	0.000174568	0.000214122	0.000114383
0.000143698	0.000145307	0.000147271	0.000136561	0.000137368	0.000112194	4.31763e-05	0.000149346	0.000140593	6.88058e-05	0.000113761	0.000230792	0.000253693	0.000299016	0.000374716	0.000327494	0.000362712	0.000396225	0.000492492	0.000528943	0.000506412	0.000540933	0.000539408	0.000542479	0.000585737	0.00056917	0.000726442	0.000901547	0.000785652	0.000472867	0.000342016	0.000300497	0.000297717	0.000147881	0.000106589	0.000242967	0.000218827	0.000127576	0.00010612	0.0001785	0.00013473	3.62908e-05	9.12416e-05	5.00705e-05	6.99383e-05	0.00011467	7.66226e-05	0.000127823	9.54866e-05	2.28709e-05
0.000116498	5.38017e-05	0.000133595	0.000145714	9.01094e-05	5.92043e-05	5.44071e-05	9.24354e-05	7.12518e-05	7.40966e-05	0.000123459	0.000200936	0.000122076	0.000129231	0.000175397	0.000228657	0.000210654	0.000182069	0.000123095	0.000162526	0.000229221	0.000154798	0.000255894	0.000325389	0.000293686	0.000345107	0.00036792	0.00023497	0.000135049	0.00017228	0.000156379	0.000103395	9.86905e-05	5.38755e-05	8.91213e-05	5.50536e-05	5.88411e-05	6.9403e-05	2.71099e-05	6.16605e-05	0.00013732	0.000117882	2.35287e-05	5.28915e-05	5.14142e-05	1.22259e-05	1.18355e-05	3.30342e-05	3.97221e-05	4.13943e-05
6.2306e-05	6.14964e-05	0.000113726	0.000118635	8.95451e-05	4.9035e-05	4.01044e-05	5.36852e-05	7.44203e-05	8.58859e-05	0.000105652	9.03587e-05	5.21896e-05	0.000102175	0.00010533	7.87621e-05	2.87218e-05	8.85928e-05	0.00022484	0.000254255	0.000193064	0.000325696	0.000297169	0.00019539	0.000169759	0.000203581	0.000195855	0.000165425	0.000111752	7.43124e-05	7.88079e-05	0.000142003	0.000138672	2.30299e-05	0.000105397	0.000149098	0.000161424	5.92193e-05	7.60539e-05	0.000152063	0.000184589	0.000114388	3.18538e-05	5.65292e-05	4.22908e-05	6.39103e-05	0.000127035	9.2054e-05	5.12593e-05	8.21964e-05
3.72293e-05	5.36741e-05	7.52958e-05	6.47042e-05	3.27201e-05	1.81984e-05	1.23752e-05	6.14291e-05	0.000166467	0.000216362	0.000178781	0.000102631	7.45691e-05	6.89239e-05	1.88772e-05	7.36248e-05	0.000160207	0.000239769	0.000235312	0.000121236	7.01734e-05	9.86439e-05	7.88965e-05	9.77334e-05	0.000147204	9.65346e-05	4.57198e-05	6.4823e-05	4.76139e-05	6.32867e-05	8.09144e-05	0.000106111	0.00010382	9.41633e-05	6.42719e-05	2.26907e-05	7.99502e-05	0.000112449	0.000106618	0.000116136	0.000205567	0.000217802	0.000143342	4.18516e-05	3.39103e-05	6.63151e-05	0.000194793	0.000165784	9.44573e-05	9.29631e-05
0.000114324	8.28659e-05	2.50781e-05	6.14536e-05	9.58427e-05	8.67134e-05	5.05213e-05	9.15817e-05	0.000227648	0.000241672	0.000188466	0.000135459	4.20003e-05	8.89887e-05	0.000129207	0.000139959	0.000151836	0.000138673	8.78028e-05	5.7205e-05	7.80844e-05	7.64793e-05	2.24712e-05	0.000157103	0.00018789	0.000105596	0.000118308	8.87328e-05	4.5911e-05	3.49697e-05	5.96893e-05	9.188e-05	0.000117038	0.000121185	9.91157e-05	2.87794e-05	8.59491e-05	0.000111095	0.000110009	8.57964e-05	0.000160294	0.00018429	0.000127006	2.1642e-05	2.43971e-05	6.94386e-05	0.000150216	9.22589e-05	0.000107766	0.000127936
0.000197197	0.000181306	0.000110498	9.87688e-05	0.000121272	0.000108373	9.54623e-05	0.000105579	0.000188217	0.000172907	0.000130216	0.000139412	6.48981e-05	8.62468e-05	0.000178794	0.000185499	0.000136657	8.90177e-05	7.29091e-05	7.20557e-05	7.29752e-05	0.000101818	0.000199116	0.000219533	0.000127826	5.41291e-05	0.000116107	0.000189345	0.000176518	0.000114243	7.42883e-05	0.000108857	0.000124806	0.000155556	0.00011568	7.34996e-05	8.61822e-05	4.42406e-05	5.42859e-05	0.000152191	0.000213488	0.000171571	6.64832e-05	2.23147e-05	1.91379e-05	5.42782e-05	5.79574e-05	6.67967e-05	0.000101605	0.00013728
0.000144618	0.000153338	0.000103001	0.000128821	0.000169696	0.000141428	0.000101555	9.50813e-05	0.000139045	0.000120222	0.000108683	8.4431e-05	2.71018e-05	2.8789e-05	5.56397e-05	8.9388e-05	0.000119395	0.000114959	0.000111144	7.83474e-05	7.4706e-05	0.000181379	0.000176275	6.93118e-05	5.91032e-05	0.000127398	0.000219139	0.000248605	0.000219458	0.000152958	6.00632e-05	6.06464e-05	0.000123569	0.000197507	0.000141152	3.56241e-05	4.49854e-05	2.92513e-05	1.29589e-05	0.000112193	0.000200183	0.000144063	3.7915e-05	7.9227e-05	4.18518e-05	2.7391e-05	7.00564e-05	0.000109546	0.000147382	0.000146855
0.000126552	0.00013869	6.72367e-05	8.00826e-05	0.000154096	0.00014644	7.2302e-05	6.54923e-05	0.000121685	0.000112652	4.21154e-05	1.24285e-05	3.51246e-05	8.31264e-05	5.17177e-05	3.9043e-05	5.31221e-05	2.26848e-05	3.58814e-05	8.35619e-05	6.69917e-05	3.30023e-05	3.15292e-05	3.07971e-05	4.0339e-05	8.39409e-05	0.000201378	0.000348747	0.000331972	0.000191741	8.50412e-05	6.21322e-05	7.10853e-05	0.000152748	0.000158667	6.74074e-05	1.80859e-05	6.90827e-05	0.000101575	6.87196e-05	0.000128541	0.000158656	0.000143832	0.000118829	6.46807e-05	7.24158e-05	0.00015122	0.00015348	0.000122232	8.54535e-05
0.000155764	0.000137751	8.69582e-05	9.16316e-05	0.000141106	0.000141746	5.47e-05	5.90675e-05	0.000134514	0.000151847	0.000142019	8.34288e-05	2.33957e-05	5.51261e-05	8.54648e-05	6.81258e-05	0.00012509	0.000133074	4.52552e-05	7.19992e-05	8.57425e-05	6.82182e-05	8.40921e-05	0.000123948	0.000130848	0.000103612	0.000501523	0.000719938	0.000445979	0.000105722	0.000136854	0.000164466	0.000118673	0.000130933	0.000110758	0.000119069	0.000117983	0.000123946	7.28494e-05	6.92197e-05	5.78362e-05	0.00011007	0.000146186	9.72736e-05	2.33317e-05	0.000117589	0.00017768	0.000118138	3.71802e-05	2.59196e-05
0.000216228	0.000279689	0.000286907	0.000194164	0.000196749	0.000187976	0.000110284	2.55911e-05	9.98316e-05	0.000203776	0.000215564	8.76366e-05	4.35728e-05	7.93511e-05	5.3871e-05	6.76345e-05	0.000137621	0.000135335	4.02553e-05	5.61874e-05	3.62685e-05	0.000156357	0.000167316	4.03856e-05	0.000163652	0.000417753	0.00169221	0.00251685	0.00177262	0.000521065	0.000407464	0.000141741	0.000194033	0.000175933	0.000235105	0.000266038	0.000192964	7.41679e-05	7.76898e-05	0.000155068	0.000159125	0.000113045	8.85498e-05	5.36814e-05	5.92138e-05	0.000156461	0.000110926	5.29606e-05	0.000131604	0.000114767
0.000336365	0.000313542	0.000262427	0.000213072	0.000249768	0.000247682	0.000195991	9.62518e-05	0.000155064	4.25384e-05	0.000155129	0.000133554	8.82318e-05	0.000231519	0.000234968	0.00023061	0.000284353	0.000326956	0.000293553	0.000444054	0.000523156	0.00062264	0.000795826	0.000743052	0.00144189	0.00321159	0.0135141	0.019809	0.0135329	0.00314611	0.00177514	0.000999712	0.00107007	0.000922201	0.00084547	0.000701606	0.000511668	0.000431293	0.000361745	0.000447678	0.000457891	0.00031793	0.000251527	0.000245382	0.000230653	0.000386479	0.000347351	0.000211702	0.000260979	0.000295814
0.000395405	0.000254565	5.51456e-05	0.000156513	0.00031954	0.000371356	0.000282546	0.000233954	0.000384239	0.0003717	0.00029253	0.000276854	0.000283821	0.00043244	0.000494545	0.000515515	0.000538249	0.00059551	0.000641094	0.000900582	0.00114587	0.00126641	0.00149051	0.00147467	0.00256294	0.0051546	0.0221553	0.0324756	0.0221553	0.0051546	0.00256294	0.00147467	0.00149051	0.00126641	0.00114587	0.000900582	0.000641094	0.00059551	0.000538249	0.000515515	0.000494545	0.00043244	0.000283821	0.000276854	0.00029253	0.0003717	0.000384239	0.000233954	0.000282546	0.000371356
0.000277618	0.000212367	2.36438e-05	0.000141847	0.00023983	0.000295814	0.000260979	0.000211702	0.000347351	0.000386479	0.000230653	0.000245382	0.000251527	0.00031793	0.000457891	0.000447678	0.000361745	0.000431293	0.000511668	0.000701606	0.00084547	0.000922201	0.00107007	0.000999712	0.00177514	0.00314611	0.0135329	0.019809	0.0135141	0.00321159	0.00144189	0.000743052	0.000795826	0.00062264	0.000523156	0.000444054	0.000293553	0.000326956	0.000284353	0.00023061	0.000234968	0.000231519	8.82318e-05	0.000133554	0.000155129	4.25384e-05	0.000155064	9.62518e-05	0.000195991	0.000247682
7.28266e-05	0.000106988	0.0001144	0.000122196	0.000111617	0.000114767	0.000131604	5.29606e-05	0.000110926	0.000156461	5.92138e-05	5.36814e-05	8.85498e-05	0.000113045	0.000159125	0.000155068	7.76898e-05	7.41679e-05	0.000192964	0.000266038	0.000235105	0.000175933	0.000194033	0.000141741	0.000407464	0.000521065	0.00177262	0.00251685	0.00169221	0.000417753	0.000163652	4.03856e-05	0.000167316	0.000156357	3.62685e-05	5.61874e-05	4.02553e-05	0.000135335	0.000137621	6.76345e-05	5.3871e-05	7.93511e-05	4.35728e-05	8.76366e-05	0.000215564	0.000203776	9.98316e-05	2.55911e-05	0.000110284	0.000187976
6.02786e-05	8.57641e-05	0.000163659	0.000128829	5.50598e-05	2.59196e-05	3.71802e-05	0.000118138	0.00017768	0.000117589	2.33317e-05	9.72736e-05	0.000146186	0.00011007	5.78362e-05	6.92197e-05	7.28494e-05	0.000123946	0.000117983	0.000119069	0.000110758	0.000130933	0.000118673	0.000164466	0.000136854	0.000105722	0.000445979	0.000719938	0.000501523	0.000103612	0.000130848	0.000123948	8.40921e-05	6.82182e-05	8.57425e-05	7.19992e-05	4.52552e-05	0.000133074	0.00012509	6.81258e-05	8.54648e-05	5.51261e-05	2.33957e-05	8.34288e-05	0.000142019	0.000151847	0.000134514	5.90675e-05	5.47e-05	0.000141746
2.21167e-05	3.83227e-05	4.67592e-05	5.82732e-05	4.94865e-05	8.54535e-05	0.000122232	0.00015348	0.00015122	7.24158e-05	6.46807e-05	0.000118829	0.000143832	0.000158656	0.000128541	6.87196e-05	0.000101575	6.90827e-05	1.80859e-05	6.74074e-05	0.000158667	0.000152748	7.10853e-05	6.21322e-05	8.50412e-05	0.000191741	0.000331972	0.000348747	0.000201378	8.39409e-05	4.0339e-05	3.07971e-05	3.15292e-05	3.30023e-05	6.69917e-05	8.35619e-05	3.58814e-05	2.26848e-05	5.31221e-05	3.9043e-05	5.17177e-05	8.31264e-05	3.51246e-05	1.24285e-05	4.21154e-05	0.000112652	0.000121685	6.54923e-05	7.2302e-05	0.00014644
6.09405e-05	5.63596e-05	8.53091e-05	2.22585e-05	0.000101147	0.000146855	0.000147382	0.000109546	7.00564e-05	2.7391e-05	4.18518e-05	7.9227e-05	3.7915e-05	0.000144063	0.000200183	0.000112193	1.29589e-05	2.92513e-05	4.49854e-05	3.56241e-05	0.000141152	0.000197507	0.000123569	6.06464e-05	6.00632e-05	0.000152958	0.000219458	0.000248605	0.000219139	0.000127398	5.91032e-05	6.93118e-05	0.000176275	0.000181379	7.4706e-05	7.83474e-05	0.000111144	0.000114959	0.000119395	8.9388e-05	5.56397e-05	2.8789e-05	2.71018e-05	8.4431e-05	0.000108683	0.000120222	0.000139045	9.50813e-05	0.000101555	0.000141428
0.000108873	1.57864e-05	7.68621e-05	0.000119426	0.000152037	0.00013728	0.000101605	6.67967e-05	5.79574e-05	5.42782e-05	1.91379e-05	2.23147e-05	6.64832e-05	0.000171571	0.000213488	0.000152191	5.42859e-05	4.42406e-05	8.61822e-05	7.34996e-05	0.00011568	0.000155556	0.000124806	0.000108857	7.42883e-05	0.000114243	0.000176518	0.000189345	0.000116107	5.41291e-05	0.000127826	0.000219533	0.000199116	0.000101818	7.29752e-05	7.20557e-05	7.29091e-05	8.90177e-05	0.000136657	0.000185499	0.000178794	8.62468e-05	6.48981e-05	0.000139412	0.000130216	0.000172907	0.000188217	0.000105579	9.54623e-05	0.000108373
0.000154354	9.8679e-05	9.01472e-05	0.00010306	0.000100194	0.000127936	0.000107766	9.22589e-05	0.000150216	6.94386e-05	2.43971e-05	2.1642e-05	0.000127006	0.00018429	0.000160294	8.57964e-05	0.000110009	0.000111095	8.59491e-05	2.87794e-05	9.91157e-05	0.000121185	0.000117038	9.188e-05	5.96893e-05	3.49697e-05	4.5911e-05	8.87328e-05	0.000118308	0.000105596	0.00018789	0.000157103	2.24712e-05	7.64793e-05	7.80844e-05	5.7205e-05	8.78028e-05	0.000138673	0.000151836	0.000139959	0.000129207	8.89887e-05	4.20003e-05	0.000135459	0.000188466	0.000241672	0.000227648	9.15817e-05	5.05213e-05	8.67134e-05
0.000120808	9.80879e-05	6.21432e-05	3.33368e-05	5.8277e-05	9.29631e-05	9.44573e-05	0.000165784	0.000194793	6.63151e-05	3.39103e-05	4.18516e-05	0.000143342	0.000217802	0.000205567	0.000116136	0.000106618	0.000112449	7.99502e-05	2.26907e-05	6.42719e-05	9.41633e-05	0.00010382	0.000106111	8.09144e-05	6.32867e-05	4.76139e-05	6.4823e-05	4.57198e-05	9.65346e-05	0.000147204	9.77334e-05	7.88965e-05	9.86439e-05	7.01734e-05	0.000121236	0.000235312	0.000239769	0.000160207	7.36248e-05	1.88772e-05	6.89239e-05	7.45691e-05	0.000102631	0.000178781	0.000216362	0.000166467	6.14291e-05	1.23752e-05	1.81984e-05
8.0164e-05	5.20145e-05	3.33076e-05	7.23947e-05	0.000115301	8.21964e-05	5.12593e-05	9.2054e-05	0.000127035	6.39103e-05	4.22908e-05	5.65292e-05	3.18538e-05	0.000114388	0.000184589	0.000152063	7.60539e-05	5.92193e-05	0.000161424	0.000149098	0.000105397	2.30299e-05	0.000138672	0.000142003	7.88079e-05	7.43124e-05	0.000111752	0.000165425	0.000195855	0.000203581	0.000169759	0.00019539	0.000297169	0.000325696	0.000193064	0.000254255	0.00022484	8.85928e-05	2.87218e-05	7.87621e-05	0.00010533	0.000102175	5.21896e-05	9.03587e-05	0.000105652	8.58859e-05	7.44203e-05	5.36852e-05	4.01044e-05	4.9035e-05
0.000132775	7.24604e-05	2.63319e-05	0.000103925	0.00011785	4.13943e-05	3.97221e-05	3.30342e-05	1.18355e-05	1.22259e-05	5.14142e-05	5.28915e-05	2.35287e-05	0.000117882	0.00013732	6.16605e-05	2.71099e-05	6.9403e-05	5.88411e-05	5.50536e-05	8.91213e-05	5.38755e-05	9.86905e-05	0.000103395	0.000156379	0.00017228	0.000135049	0.00023497	0.00036792	0.000345107	0.000293686	0.000325389	0.000255894	0.000154798	0.000229221	0.000162526	0.000123095	0.000182069	0.000210654	0.000228657	0.000175397	0.000129231	0.000122076	0.000200936	0.000123459	7.40966e-05	7.12518e-05	9.24354e-05	5.44071e-05	5.92043e-05
0.000122367	4.51699e-05	3.10948e-05	3.89178e-05	5.91769e-05	2.28709e-05	9.54866e-05	0.000127823	7.66226e-05	0.00011467	6.99383e-05	5.00705e-05	9.12416e-05	3.62908e-05	0.00013473	0.0001785	0.00010612	0.000127576	0.000218827	0.000242967	0.000106589	0.000147881	0.000297717	0.000300497	0.000342016	0.000472867	0.000785652	0.000901547	0.000726442	0.00056917	0.000585737	0.000542479	0.000539408	0.000540933	0.000506412	0.000528943	0.000492492	0.000396225	0.000362712	0.000327494	0.000374716	0.000299016	0.000253693	0.000230792	0.000113761	6.88058e-05	0.000140593	0.000149346	4.31763e-05	0.000112194
9.74603e-05	7.11418e-05	3.35969e-05	6.64731e-05	5.26919e-05	0.000114383	0.000214122	0.000174568	6.35529e-05	0.000117962	9.19217e-05	9.15609e-05	0.000140874	0.000135399	0.000165962	0.000154624	4.24862e-05	0.000110258	0.000141639	4.48525e-05	0.000135725	0.000273362	0.000210636	0.000222153	0.000411297	0.000791419	0.00140521	0.00187488	0.00197183	0.00171825	0.00128793	0.0010552	0.00110676	0.00105605	0.000906526	0.000887858	0.000897928	0.000844441	0.000818663	0.000765221	0.000588677	0.000612203	0.000555953	0.000446872	0.000468211	0.000421875	0.000234454	0.000120869	0.00017665	6.22331e-05
2.42422e-05	0.000190206	0.000189672	0.000100112	4.21086e-05	0.000149302	0.000187759	0.000142574	7.03386e-05	6.93727e-05	0.000163895	0.000145734	0.000139518	0.000272144	0.000250772	9.0585e-05	5.52967e-05	8.89747e-05	8.53851e-05	0.000137086	0.00011233	0.000178405	0.000397013	0.00064711	0.00122233	0.00247099	0.00433025	0.00591365	0.00604761	0.00499924	0.00420255	0.00388256	0.00352769	0.00326178	0.00327104	0.00317493	0.00288783	0.00276269	0.00254923	0.00218965	0.00194566	0.00164863	0.00136242	0.00113535	0.000814269	0.000628617	0.000610228	0.000642276	0.000498899	0.000316641
0.00097673	0.000929445	0.000755373	0.000488282	0.000435205	0.000324718	0.00016813	0.00017153	0.000199172	0.000158587	0.000188463	0.000143806	0.000181346	0.00021069	0.000157134	0.000107649	8.06912e-05	0.000127884	0.000205061	0.000381689	0.000945481	0.00179259	0.00299107	0.00520153	0.0098657	0.0195593	0.0355921	0.0500361	0.0526292	0.0452147	0.0380224	0.0340008	0.0314733	0.0296311	0.0282021	0.0266734	0.0249707	0.0232121	0.0211796	0.0190348	0.0168237	0.014627	0.0125242	0.0104559	0.00858907	0.00710232	0.005738	0.00455846	0.00345068	0.00250238
0.00185023	0.00152789	0.00127396	0.00100681	0.000845171	0.000667021	0.000523973	0.000333668	0.000256106	0.000176538	9.16633e-05	0.000115276	0.000171384	0.00011615	9.54158e-05	0.000221157	0.000344899	0.000451919	0.00060497	0.000943878	0.00166908	0.00296777	0.00512253	0.009179	0.0174582	0.0348008	0.0637492	0.0899545	0.0949266	0.0817667	0.0687421	0.0614139	0.0568227	0.0534745	0.0507096	0.047953	0.0449514	0.0415903	0.0380131	0.0343123	0.0303355	0.0263761	0.0226045	0.0189766	0.0156829	0.0127805	0.0101809	0.00798533	0.00610475	0.00448313
0.0011846	0.000952147	0.000913017	0.000730567	0.000552105	0.000500605	0.000455386	0.000268625	0.000146719	0.000111444	0.000106839	1.94327e-05	0.000132568	0.00021043	0.000131087	0.000148883	0.000311448	0.000334216	0.000436854	0.000688117	0.00103255	0.00184967	0.00339247	0.0061729	0.011707	0.0233803	0.0429313	0.0606452	0.0640084	0.0550729	0.0462754	0.0413179	0.0381107	0.035904	0.0340639	0.0322066	0.0301844	0.0278589	0.025498	0.0230733	0.0203785	0.0177064	0.0152037	0.0128182	0.0105791	0.00856099	0.0068316	0.00535468	0.00412015	0.00301261
0.000172005	0.000269148	0.000300947	0.000156173	0.00010174	0.000197836	0.000197094	0.000120031	5.20124e-05	0.000137804	0.000152039	6.30715e-05	9.18912e-05	0.00013274	7.84434e-05	3.88574e-05	8.74031e-05	2.47425e-05	0.000151463	0.000202825	0.000123152	0.000338278	0.000718845	0.00117782	0.00211367	0.00412916	0.00751818	0.0106478	0.0112148	0.00954557	0.00804831	0.00723249	0.0066287	0.00631906	0.00600981	0.00571989	0.0053533	0.00486829	0.00446272	0.00404349	0.00357704	0.00315485	0.00273649	0.00229368	0.00186637	0.00153176	0.0012516	0.000988667	0.000757336	0.000486484
0.000219206	0.000175782	7.54317e-05	6.94222e-05	0.0001444	0.000172517	0.000196062	0.000124869	3.68669e-05	2.09609e-05	2.3727e-05	2.54405e-05	4.9033e-05	2.30977e-05	2.27823e-05	8.10594e-06	6.02401e-05	0.000184638	0.00024444	0.000110347	0.000114865	0.000193142	0.000113965	0.000225495	0.000438992	0.000915857	0.00188487	0.00265861	0.00271909	0.00237188	0.00198815	0.00161938	0.00145798	0.0014005	0.00139526	0.00127781	0.00114127	0.00114672	0.00111732	0.00103001	0.000870963	0.000662694	0.000528232	0.000535051	0.0004461	0.000316035	0.000229301	0.000141079	9.26428e-05	0.00017656
0.000162223	0.00011432	5.21007e-05	0.000144479	0.000152982	0.000202987	0.000234699	0.000159032	0.00010141	0.00011371	0.000100442	4.7206e-05	5.44455e-05	7.55593e-05	6.87599e-05	7.19946e-05	0.000116107	0.000168689	0.000179397	7.64063e-05	4.96788e-05	5.36706e-05	7.20402e-05	4.48815e-05	0.000189262	0.000431297	0.000639499	0.000808336	0.000870584	0.000755165	0.000626348	0.000689118	0.000720128	0.000623883	0.000489882	0.000452667	0.000434843	0.000328506	0.00025436	0.000258647	0.000294163	0.000311581	0.000331169	0.000217839	0.000140814	0.000195623	0.000203751	0.000151509	0.000139112	0.000203788
7.16228e-05	4.41304e-05	6.62183e-05	0.00010511	8.85678e-05	0.000159813	0.000173689	0.000118718	8.28851e-05	0.000152285	0.000153998	0.000121836	0.000122817	8.37724e-05	2.14757e-05	3.06699e-05	6.28959e-05	7.68789e-05	6.55143e-05	3.32996e-05	7.55594e-06	4.06748e-05	2.81901e-05	4.67334e-05	0.000111934	0.000109702	0.000155266	0.000286417	0.000380661	0.000372912	0.000335194	0.000294646	0.000132878	7.12772e-05	0.000104329	6.92438e-05	0.000201985	0.000243126	0.000180069	0.00013507	0.00010957	0.000142043	4.72923e-05	7.92343e-05	9.73926e-05	9.00579e-05	0.000141021	0.000138604	7.01561e-05	0.000112189
0.000136783	7.35526e-05	7.12499e-05	9.0673e-05	9.27298e-05	0.000100965	0.000100742	9.16426e-05	0.000146529	0.000212029	0.000180702	9.30203e-05	7.5069e-05	1.91692e-05	7.33398e-05	7.22898e-05	1.86209e-05	2.59948e-05	5.08568e-05	7.37801e-05	5.91303e-05	4.59269e-05	4.55998e-05	1.91199e-05	2.97907e-05	5.11471e-05	0.000104582	0.000174372	0.00015947	5.91734e-05	9.76661e-06	0.000118065	0.000200135	0.000143826	6.00032e-05	0.000160877	0.000194356	0.000129413	0.000143496	0.000134326	0.000109149	8.97274e-05	3.93934e-05	0.000125513	5.63096e-05	9.69198e-05	0.000180844	0.000183963	9.93567e-05	6.57711e-05
0.000100577	5.26877e-05	9.33814e-05	0.000143165	0.000128452	6.83137e-05	8.47295e-05	0.000154381	0.000142834	0.000122991	0.000159812	0.000111161	2.22697e-05	4.75277e-06	4.06515e-05	6.22728e-05	5.49955e-05	3.11119e-05	4.86389e-05	9.87971e-05	9.30514e-05	7.23534e-05	8.46167e-05	2.30473e-05	3.93046e-05	4.51783e-05	0.000109406	0.000142569	0.000101834	7.92858e-05	7.18521e-05	9.49056e-05	6.23081e-05	3.20601e-05	0.00010856	0.000126976	0.000109149	0.000105249	9.47511e-05	4.47357e-05	5.74641e-05	9.34173e-05	7.42973e-05	4.41099e-05	1.6e-05	5.08968e-05	7.62546e-05	0.00011004	8.39345e-05	4.7211e-05
3.72801e-05	5.47814e-05	5.66858e-05	6.54128e-05	3.98911e-05	3.21055e-05	0.000112553	0.000177972	0.000117342	0.000109346	0.000208234	0.000160219	4.15586e-05	6.50229e-05	7.33123e-05	7.466e-05	5.66958e-05	3.94108e-05	6.11468e-05	0.000110437	9.80943e-05	2.96619e-05	6.7469e-05	6.26415e-05	8.16331e-05	6.47056e-05	1.23688e-05	2.28093e-05	1.46849e-05	9.12581e-05	0.000116952	0.000136122	0.000157525	0.000131438	9.20026e-05	7.84626e-05	0.000104686	0.000129359	0.00012379	7.21665e-05	9.85685e-05	0.000188605	0.000167416	5.90446e-05	3.62708e-05	8.23262e-05	9.02189e-05	4.65524e-05	4.35983e-05	7.21155e-05
7.90753e-05	0.000129981	0.000113051	6.17934e-05	4.25862e-05	4.96083e-05	7.35493e-05	0.000134156	0.000128104	0.000152919	0.000185314	0.000109599	4.8353e-05	5.83357e-05	5.41605e-05	6.07998e-05	4.67589e-05	5.71375e-05	3.79085e-05	0.000127754	0.000157903	8.33167e-05	3.83338e-05	0.00010417	0.000185184	0.000207403	0.000170239	0.000128491	0.000103564	6.38305e-05	3.02898e-05	9.77379e-05	9.51805e-05	5.338e-05	8.24126e-05	0.000144223	0.000136107	0.000109606	0.000102268	7.99166e-05	0.000130828	0.000173493	0.000131761	5.70122e-05	9.04997e-05	0.000146578	0.000127398	5.01001e-05	7.78717e-05	0.000129225
3.34065e-05	0.000115376	0.000164886	9.15326e-05	3.77781e-05	7.06924e-05	2.41452e-05	0.000108534	9.90332e-05	8.51154e-05	0.00012587	0.000103215	3.60819e-05	5.44785e-05	2.16679e-05	4.21645e-05	3.21424e-05	5.50933e-05	2.83893e-05	0.000141466	0.000199931	0.000146175	0.00010089	0.000108617	0.00014727	0.000185479	0.000135209	2.54948e-05	8.86784e-05	0.000140321	4.11109e-05	0.000121881	0.000151683	9.58212e-05	3.1326e-05	7.1246e-05	0.000108448	0.000110708	0.000175218	0.000155212	7.70452e-05	5.29836e-05	7.62093e-05	9.60682e-05	0.000129186	0.000143862	0.000119615	7.4831e-05	4.27372e-05	8.24137e-05
5.70468e-05	3.23536e-05	8.17712e-05	3.41722e-05	0.000156685	0.000168535	5.64819e-05	8.38017e-05	6.73157e-05	6.60106e-05	7.14452e-05	8.10518e-05	2.95452e-05	0.000131404	0.00012605	5.43282e-05	4.15176e-05	4.63853e-05	4.40153e-05	9.5683e-05	0.000130831	0.000114611	7.65269e-05	6.35562e-05	8.12471e-05	0.000170804	0.000211311	0.000158838	3.92015e-05	0.000122228	0.000186608	0.000157892	9.55953e-05	2.79358e-05	4.81663e-05	9.80552e-05	8.99111e-05	0.00013555	0.000155118	9.01181e-05	4.14267e-05	8.58727e-05	0.00013513	0.000121844	6.1555e-05	2.05341e-05	4.00281e-05	7.88059e-05	8.73717e-05	4.75912e-05
0.000140509	0.000117277	8.83564e-05	0.000109984	0.00017651	0.000182927	0.00011921	7.34968e-05	7.82201e-05	8.21997e-05	6.56845e-05	5.79546e-05	0.000113904	0.000185064	0.000195103	0.00017399	0.000127896	5.37685e-05	2.00146e-05	7.62593e-05	0.000150737	0.000208711	0.000210831	0.000219686	0.000166028	8.09797e-05	8.13692e-05	2.3417e-05	0.000105065	0.000215112	0.000195337	0.000138049	0.000121704	9.4591e-05	5.84911e-05	5.06898e-05	0.000100195	0.000131135	0.000116629	8.67208e-05	6.4515e-05	0.000104871	0.000145569	0.000155504	0.000134522	9.85081e-05	6.46925e-05	2.73769e-05	7.00223e-06	1.36552e-05
0.000171041	0.000156086	0.000119577	8.91227e-05	9.15221e-05	0.000132206	0.000168673	0.000155127	8.05923e-05	3.60525e-05	2.34792e-05	8.59932e-05	0.000140441	0.000145395	0.000140085	0.000162284	0.000156539	8.35823e-05	3.77102e-05	9.59747e-05	0.000166261	0.000204416	0.000204449	0.000211796	0.000177232	0.000121278	9.98223e-05	9.93171e-05	0.00013639	0.00015227	0.000175351	0.000228168	0.000200637	0.000153279	0.000118293	0.000116157	0.000136286	0.000138645	0.000136207	0.000129083	9.53979e-05	5.1369e-05	6.94347e-05	0.000146475	0.000182722	0.000141058	0.000111893	0.000115273	0.000124772	0.000118966
5.60191e-05	0.000153853	0.000152928	4.82736e-05	7.54986e-05	0.000105662	7.42555e-05	0.000114942	6.2633e-05	2.05756e-05	4.92208e-05	0.000100376	8.2203e-05	4.79054e-05	0.000126413	0.000130179	0.000109383	7.22212e-05	1.44528e-05	5.02602e-05	0.000130751	0.000138956	7.58598e-05	0.000117907	0.000161275	0.00020264	0.000229993	0.000200023	0.000147181	8.26329e-05	0.00010174	0.000206709	0.000221891	0.000166547	0.000113838	8.11935e-05	9.28916e-05	0.000112234	0.000142149	0.000196985	0.000167253	5.46625e-05	4.93705e-05	0.000104104	0.000132461	0.000106453	8.03473e-05	0.000122345	0.00017751	0.000171536
0.000116248	0.000268219	0.000251451	9.0133e-05	0.000154891	0.000168792	9.06876e-05	0.000120614	9.92654e-05	3.64494e-05	5.68657e-05	0.000112666	9.11424e-05	8.74467e-05	0.000172699	0.000156469	8.20757e-05	5.00256e-05	8.72139e-05	2.31027e-05	0.000125193	0.000174476	5.76911e-05	0.000115186	0.000225792	0.000268226	0.000242925	0.000194257	0.000138253	4.63935e-05	2.70516e-05	0.000101851	0.000154673	0.000108453	7.49189e-05	4.0816e-05	5.89725e-05	0.000120748	0.000123668	0.000140515	0.000147713	8.51411e-05	5.98805e-05	0.000104384	6.99257e-05	8.72101e-06	6.7532e-05	0.000131834	0.000196257	0.00016746
0.000163676	0.000209021	0.000144684	6.07622e-05	0.00014299	0.00015942	0.000146862	0.000103152	7.19927e-05	8.35265e-06	3.56913e-05	9.5294e-05	2.96856e-05	0.000128105	0.000162674	4.79427e-05	5.36465e-05	3.67556e-05	0.000114238	8.61256e-05	3.90781e-05	0.000103293	1.73819e-05	0.00016591	0.000273611	0.00024987	0.000167631	0.000120827	6.79073e-05	2.91929e-05	3.31615e-05	6.46012e-05	6.93655e-05	2.46385e-05	5.39764e-05	3.84992e-05	5.80191e-05	0.000171615	0.000206492	0.00013018	4.06167e-05	4.54307e-05	4.83609e-05	7.68856e-05	7.46519e-05	6.24056e-05	2.85399e-05	0.000127736	0.000193747	0.000155172
0.000194745	0.000135867	4.1252e-05	9.06523e-05	7.58895e-05	6.74745e-05	0.000114923	0.000104161	3.16014e-05	5.7691e-05	1.12989e-05	0.00010363	4.73708e-05	0.000145606	0.000155448	8.12355e-05	0.000150149	9.81537e-05	2.51013e-05	8.94251e-05	5.30095e-05	5.86771e-05	6.96357e-05	0.000135264	0.000156077	6.16785e-05	8.00923e-05	9.65684e-05	4.63546e-05	2.31652e-05	3.50217e-05	5.29341e-05	5.40007e-05	3.60313e-05	2.64819e-05	3.03803e-05	6.15646e-05	0.000143578	0.000176053	0.000151371	9.48566e-05	5.9757e-05	2.29854e-05	1.85881e-05	1.26796e-05	2.01476e-05	0.000109163	0.000200092	0.000224247	0.000195872
0.000132129	0.000128439	8.15177e-05	3.96563e-05	1.49773e-05	6.41412e-05	0.000128218	0.000119017	8.16414e-05	3.62496e-05	7.98952e-05	0.000139482	3.42808e-05	0.000129607	0.000139149	0.000103777	0.000112317	8.18082e-05	4.60045e-05	7.1507e-05	2.9232e-05	6.43845e-05	0.000145295	0.000143987	6.59162e-05	0.000128943	0.000129354	3.20233e-05	4.35193e-05	1.05364e-05	3.35054e-05	5.07893e-05	9.23222e-05	9.89393e-05	5.63605e-05	1.66134e-05	4.38386e-05	7.36716e-05	0.000100446	0.000158414	0.000150606	9.31008e-05	7.14216e-05	8.34193e-06	7.31905e-05	9.80153e-05	0.000140633	0.000160286	0.000152602	0.000151678
4.82031e-05	5.96001e-05	3.75266e-05	2.52378e-05	2.62085e-05	7.6491e-05	0.00010609	0.000125173	0.000129522	7.20875e-05	0.000131599	0.0001776	6.31497e-05	7.29778e-05	6.43867e-05	4.7852e-05	4.66698e-05	4.25575e-05	4.04477e-05	2.86032e-05	7.26141e-05	8.84086e-05	0.000141371	0.000186993	0.000145858	0.000118047	0.000105552	9.54259e-05	6.60374e-05	4.53134e-05	6.63219e-05	2.86054e-05	0.000109249	0.000127497	9.17882e-05	3.35592e-05	2.50638e-05	7.14691e-05	0.000109182	0.000145885	0.000133369	4.97812e-05	9.72284e-05	9.32232e-05	2.52752e-05	6.91827e-05	6.98807e-05	4.08568e-05	8.01631e-05	7.86871e-05
2.8334e-05	4.69554e-05	5.32868e-05	3.02758e-05	6.87077e-05	0.000114773	7.26357e-05	0.000131212	0.00015086	9.99925e-05	8.47495e-05	0.000160218	0.000124106	5.15571e-05	3.76263e-05	5.2087e-05	2.81521e-05	2.19598e-05	1.09304e-05	4.01373e-05	0.00011353	0.000122503	8.11235e-05	7.29007e-05	7.2998e-05	5.03612e-05	2.17898e-05	2.19774e-05	8.78439e-05	0.000134131	6.826e-05	6.935e-05	0.000102881	6.19566e-05	4.91912e-05	8.16225e-05	4.22353e-05	0.000100883	0.00017196	0.000146542	8.18127e-05	2.19235e-05	0.000103953	0.00015725	0.000139906	0.000132689	0.000123359	0.000134231	0.00015486	0.000160808
6.54457e-05	7.75167e-05	8.58423e-05	2.45684e-05	0.000116107	0.000161283	5.82626e-05	0.000108272	0.000130082	8.0236e-05	5.97136e-05	0.000114327	0.00015228	0.000120115	8.21029e-05	6.92611e-05	4.97485e-05	8.56898e-06	2.65357e-05	6.17079e-05	0.000113827	0.000125285	0.000105498	7.76239e-05	5.12299e-05	0.000107854	0.000122186	0.000141797	0.000175865	0.000150729	6.10148e-05	2.90612e-05	3.52447e-05	5.04983e-05	4.81794e-05	0.000110078	0.000144647	0.000113423	0.000158286	0.00012446	5.52224e-05	2.4493e-05	6.99475e-05	0.000121179	0.000173524	0.000202974	0.000147128	0.000116571	0.000166845	0.000221624
6.03774e-05	6.13076e-05	8.8419e-05	2.89701e-05	0.000130327	0.000180301	8.69059e-05	6.55052e-05	0.000112497	4.01551e-05	3.66448e-05	9.26365e-05	0.000133576	9.39646e-05	7.6257e-05	0.000115575	7.97094e-05	2.90591e-05	4.37248e-05	9.70312e-05	0.000147612	0.00016731	0.000171002	0.000114498	8.17251e-05	0.000132798	0.00013958	0.000137008	0.000115949	0.000110648	0.00011602	9.00821e-05	0.000114813	0.000168815	0.000114192	9.03299e-05	0.000195241	0.00017309	0.00012802	8.66603e-05	3.75819e-05	1.9042e-05	3.4462e-05	3.60031e-05	0.000139011	0.000199059	0.000145665	6.15713e-05	0.000102364	0.000164938
8.36704e-05	9.12577e-05	9.84148e-05	3.82448e-05	8.33758e-05	0.000149522	0.000119286	2.49511e-05	9.52877e-05	8.26587e-05	2.7864e-05	2.3006e-05	3.97387e-05	5.87283e-05	0.000186564	0.000211676	0.000125113	4.80349e-05	6.29655e-05	0.000160354	0.000216424	0.000191116	0.000150601	6.91609e-05	4.65072e-05	8.49979e-05	0.000103147	8.91512e-05	4.01376e-05	4.89279e-05	0.00012413	0.000176484	0.000214639	0.000256352	0.000183518	3.00922e-05	0.00012639	0.000152532	0.000115728	8.325e-05	8.07531e-05	8.51198e-05	6.18947e-05	3.59033e-06	7.99059e-05	0.000132714	0.000136077	8.35052e-05	3.46387e-05	4.00635e-05
[truncated: 268 more columns]

## Sheet: Fig. 4a-4c_axes
Fig. 4a			Fig. 4b			Fig. 4c
wt/wAF	wtau/wAF		wt/wAF	wtau/wAF		wt/wAF	wtau/wAF
-0.511034	-1.57748		-0.512821	-1.57333		-0.51088	-1.54855
-0.487805	-1.49658		-0.4884	-1.48829		-0.491958	-1.48265
-0.464576	-1.41569		-0.46398	-1.40324		-0.473037	-1.41676
-0.441347	-1.33479		-0.43956	-1.3182		-0.454115	-1.35086
-0.418118	-1.25389		-0.41514	-1.23315		-0.435194	-1.28497
-0.39489	-1.173		-0.39072	-1.14811		-0.416272	-1.21907
-0.371661	-1.0921		-0.3663	-1.06306		-0.397351	-1.15317
-0.348432	-1.0112		-0.34188	-0.978016		-0.37843	-1.08728
-0.325203	-0.930308		-0.31746	-0.892971		-0.359508	-1.02138
-0.301974	-0.849411		-0.29304	-0.807926		-0.340587	-0.955487
-0.278746	-0.768515		-0.26862	-0.722881		-0.321665	-0.889592
-0.255517	-0.687619		-0.2442	-0.637836		-0.302744	-0.823696
-0.232288	-0.606722		-0.21978	-0.552792		-0.283822	-0.7578
-0.209059	-0.525826		-0.19536	-0.467747		-0.264901	-0.691905
-0.18583	-0.44493		-0.17094	-0.382702		-0.245979	-0.626009
-0.162602	-0.364033		-0.14652	-0.297657		-0.227058	-0.560113
-0.139373	-0.283137		-0.1221	-0.212612		-0.208136	-0.494218
-0.116144	-0.202241		-0.0976801	-0.127567		-0.189215	-0.428322
-0.0929152	-0.121344		-0.0732601	-0.0425224		-0.170293	-0.362426
-0.0696864	-0.0404482		-0.04884	0.0425224		-0.151372	-0.296531
-0.0464576	0.0404482		-0.02442	0.127567		-0.13245	-0.230635
-0.0232288	0.121344		0	0.212612		-0.113529	-0.164739
0	0.202241		0.02442	0.297657		-0.0946074	-0.0988435
0.0232288	0.283137		0.04884	0.382702		-0.0756859	-0.0329478
0.0464576	0.364033		0.0732601	0.467747		-0.0567644	0.0329478
0.0696864	0.44493		0.0976801	0.552792		-0.037843	0.0988435
0.0929152	0.525826		0.1221	0.637836		-0.0189215	0.164739
0.116144	0.606722		0.14652	0.722881		0	0.230635
0.139373	0.687619		0.17094	0.807926		0.0189215	0.296531
0.162602	0.768515		0.19536	0.892971		0.037843	0.362426
0.18583	0.849411		0.21978	0.978016		0.0567644	0.428322
0.209059	0.930308		0.2442	1.06306		0.0756859	0.494218
0.232288	1.0112		0.26862	1.14811		0.0946074	0.560113
0.255517	1.0921		0.29304	1.23315		0.113529	0.626009
0.278746	1.173		0.31746	1.3182		0.13245	0.691905
0.301974	1.25389		0.34188	1.40324		0.151372	0.7578
0.325203	1.33479		0.3663	1.48829		0.170293	0.823696
0.348432	1.41569		0.39072	1.57333		0.189215	0.889592
0.371661	1.49658		0.41514	1.65837		0.208136	0.955487
0.39489	1.57748		0.43956	1.74342		0.227058	1.02138
0.418118	1.65837		0.46398	1.82846		0.245979	1.08728
0.441347	1.73927		0.4884	1.91351		0.264901	1.15317
0.464576	1.82017		0.512821	1.99855		0.283822	1.21907
0.487805	1.90106		0.537241	2.0836		0.302744	1.28497
0.511034	1.98196		0.561661	2.16864		0.321665	1.35086
0.534262	2.06286		0.586081	2.25369		0.340587	1.41676
0.557491	2.14375		0.610501	2.33873		0.359508	1.48265
0.58072	2.22465		0.634921	2.42378		0.37843	1.54855
0.603949	2.30555		0.659341			0.397351	1.61444
0.627178	2.38644		0.683761			0.416272	1.68034
0.650406	2.46734		0.708181			0.435194	1.74624
0.673635			0.732601			0.454115	1.81213
0.696864			0.757021			0.473037	1.87803
0.720093			0.781441			0.491958	1.94392
0.743322			0.805861			0.51088	2.00982
0.766551			0.830281			0.529801	2.07571
0.789779			0.854701			0.548723	2.14161
0.813008			0.879121			0.567644	2.20751
0.836237			0.903541			0.586566	2.2734
0.859466			0.927961			0.605487	2.3393
0.882695			0.952381			0.624409	2.40519
0.905923			0.976801			0.64333	2.47109
0.929152			1.00122			0.662252
0.952381			1.02564			0.681173
0.97561			1.05006			0.700095
0.998839			1.07448			0.719016
1.02207			1.0989			0.737938
1.0453			1.12332			0.756859
1.06852			1.14774			0.775781
1.09175			1.17216			0.794702
1.11498			1.19658			0.813623
1.13821			1.221			0.832545
1.16144			1.24542			0.851466
1.18467			1.26984			0.870388
1.2079			1.29426			0.889309
1.23113			1.31868			0.908231
1.25436			1.3431			0.927152
1.27758			1.36752			0.946074
1.30081			1.39194			0.964995
1.32404			1.41636			0.983917
1.34727			1.44078			1.00284
1.3705			1.4652			1.02176
1.39373			1.48962			1.04068
1.41696			1.51404			1.0596
1.44019			1.53846			1.07852
1.46341			1.56288			1.09745
1.48664			1.5873			1.11637
1.50987			1.61172			1.13529
1.5331			1.63614			1.15421
1.55633			1.66056			1.17313
1.57956			1.68498			1.19205
1.60279			1.7094			1.21097
1.62602			1.73382			1.2299
1.64925			1.75824			1.24882
1.67247			1.78266			1.26774
1.6957			1.80708			1.28666
1.71893			1.8315			1.30558
1.74216			1.85592			1.3245
1.76539			1.88034			1.34342
1.78862			1.90476			1.36235
1.81185			1.92918			1.38127
1.83508			1.9536			1.40019
1.8583			1.97802			1.41911
1.88153			2.00244			1.43803
1.90476			2.02686			1.45695
1.92799			2.05128			1.47588
1.95122			2.0757			1.4948
1.97445			2.10012			1.51372
1.99768			2.12454			1.53264
2.02091			2.14896			1.55156
2.04413			2.17338			1.57048
2.06736			2.1978			1.5894
2.09059			2.22222			1.60833
2.11382			2.24664			1.62725
2.13705			2.27106			1.64617
2.16028			2.29548			1.66509
2.18351			2.3199			1.68401
2.20674			2.34432			1.70293
2.22997			2.36874			1.72185
2.25319			2.39316			1.74078
2.27642			2.41758			1.7597
2.29965			2.442			1.77862
2.32288			2.46642			1.79754
2.34611			2.49084			1.81646
2.36934			2.51526			1.83538
2.39257			2.53968			1.8543
2.4158			2.5641			1.87323
2.43902			2.58852			1.89215
2.46225			2.61294			1.91107
2.48548			2.63736			1.92999
2.50871			2.66178			1.94891
2.53194			2.6862			1.96783
2.55517			2.71062			1.98676
2.5784			2.73504			2.00568
2.60163			2.75946			2.0246
2.62485			2.78388			2.04352
2.64808			2.8083			2.06244
2.67131			2.83272			2.08136
2.69454			2.85714			2.10028
2.71777			2.88156			2.11921
2.741			2.90598			2.13813
2.76423			2.9304			2.15705
2.78746			2.95482			2.17597
2.81069			2.97924			2.19489
2.83391			3.00366			2.21381
2.85714			3.02808			2.23273
2.88037			3.0525			2.25166
2.9036			3.07692			2.27058
2.92683			3.10134			2.2895
2.95006			3.12576			2.30842
2.97329			3.15018			2.32734
2.99652			3.1746			2.34626
3.01974			3.19902			2.36518
3.04297			3.22344			2.38411
3.0662			3.24786			2.40303
3.08943			3.27228			2.42195
3.11266			3.2967			2.44087
3.13589			3.32112			2.45979
3.15912			3.34554			2.47871
3.18235			3.36996			2.49763
3.20557			3.39438			2.51656
3.2288			3.4188			2.53548
3.25203			3.44322			2.5544
3.27526			3.46764			2.57332
3.29849			3.49206			2.59224
3.32172			3.51648			2.61116
3.34495			3.5409			2.63009
3.36818			3.56532			2.64901
3.39141			3.58974			2.66793
3.41463			3.61416			2.68685
3.43786			3.63858			2.70577
3.46109			3.663			2.72469
3.48432			3.68742			2.74361
3.50755			3.71184			2.76254
3.53078			3.73626			2.78146
3.55401			3.76068			2.80038
3.57724			3.7851			2.8193
3.60046			3.80952			2.83822
3.62369			3.83394			2.85714
3.64692			3.85836			2.87606
3.67015			3.88278			2.89499
3.69338			3.9072			2.91391
3.71661			3.93162			2.93283
3.73984			3.95604			2.95175
3.76307			3.98046			2.97067
3.78629			4.00488			2.98959
3.80952			4.0293			3.00851
3.83275			4.05372			3.02744
3.85598			4.07814			3.04636
3.87921			4.10256			3.06528
3.90244			4.12698			3.0842
3.92567			4.1514			3.10312
3.9489			4.17582			3.12204
3.97213			4.20024			3.14097
3.99535			4.22466			3.15989
4.01858			4.24908			3.17881
4.04181			4.2735			3.19773
4.06504			4.29792			3.21665
4.08827			4.32234			3.23557
4.1115			4.34676			3.25449
4.13473			4.37118			3.27342
4.15796			4.3956			3.29234
4.18118			4.42002			3.31126
4.20441			4.44444			3.33018
4.22764			4.46886			3.3491
4.25087			4.49328			3.36802
4.2741			4.5177			3.38694
4.29733			4.54212			3.40587
4.32056			4.56654			3.42479
4.34379			4.59096			3.44371
4.36702			4.61538			3.46263
4.39024			4.6398			3.48155
4.41347			4.66422			3.50047
4.4367			4.68864			3.51939
4.45993			4.71306			3.53832
4.48316			4.73748			3.55724
4.50639			4.7619			3.57616
4.52962			4.78632			3.59508
4.55285			4.81074			3.614
4.57607			4.83516			3.63292
4.5993			4.85958			3.65184
4.62253			4.884			3.67077
4.64576			4.90842			3.68969
4.66899			4.93284			3.70861
4.69222			4.95726			3.72753
4.71545			4.98168			3.74645
4.73868			5.0061			3.76537
4.7619			5.03052			3.7843
4.78513			5.05495			3.80322
4.80836			5.07937			3.82214
4.83159			5.10379			3.84106
4.85482			5.12821			3.85998
4.87805			5.15263			3.8789
4.90128			5.17705			3.89782
4.92451			5.20147			3.91675
4.94774			5.22589			3.93567
4.97096			5.25031			3.95459
4.99419			5.27473			3.97351
5.01742			5.29915			3.99243
5.04065			5.32357			4.01135
5.06388			5.34799			4.03027
5.08711			5.37241			4.0492
5.11034			5.39683			4.06812
5.13357			5.42125			4.08704
5.15679			5.44567			4.10596
5.18002			5.47009			4.12488
5.20325			5.49451			4.1438
5.22648						4.16272
5.24971						4.18165
5.27294						4.20057
5.29617						4.21949
5.3194						4.23841
5.34262						4.25733
5.36585						4.27625
5.38908						4.29518
5.41231						4.3141
5.43554						4.33302
5.45877						4.35194
5.482						4.37086
						4.38978
						4.4087
						4.42763
						4.44655
						4.46547
						4.48439
						4.50331
						4.52223
						4.54115
						4.56008
						4.579
						4.59792
						4.61684
						4.63576
						4.65468
						4.6736
						4.69253
						4.71145
						4.73037
						4.74929
						4.76821
						4.78713
						4.80605
						4.82498
						4.8439
						4.86282
						4.88174
						4.90066
						4.91958
						4.93851
						4.95743
						4.97635
						4.99527
						5.01419
						5.03311
						5.05203
						5.07096
						5.08988
						5.1088
						5.12772
						5.14664
						5.16556
						5.18448
						5.20341
						5.22233
						5.24125
						5.26017
						5.27909
						5.29801
						5.31693
						5.33586
						5.35478
						5.3737
						5.39262
						5.41154
						5.43046
						5.44939
						5.46831
						5.48723

## Sheet: Fig. 4d
wt/wAF	MNL(Full)		wt/wAF	MNL(D=0)		wt/wAF	MNL(K4=0)
-0.511034	0.0109965		-0.512821	3.27655e-05		-0.51088	0.00185023
-0.487805	0.0107688		-0.4884	1.26768e-05		-0.491958	0.00152789
-0.464576	0.0106363		-0.46398	1.31281e-05		-0.473037	0.00127396
-0.441347	0.0104643		-0.43956	8.00229e-06		-0.454115	0.00100681
-0.418118	0.0102319		-0.41514	3.9119e-06		-0.435194	0.000845171
-0.39489	0.00999648		-0.39072	5.82391e-06		-0.416272	0.000667021
-0.371661	0.0101207		-0.3663	1.85762e-06		-0.397351	0.000523973
-0.348432	0.0110367		-0.34188	3.81065e-06		-0.37843	0.000333668
-0.325203	0.0123249		-0.31746	2.64784e-06		-0.359508	0.000256106
-0.301974	0.0134765		-0.29304	2.60319e-06		-0.340587	0.000176538
-0.278746	0.0144152		-0.26862	2.62628e-06		-0.321665	9.16633e-05
-0.255517	0.0143992		-0.2442	2.25931e-06		-0.302744	0.000115276
-0.232288	0.0125902		-0.21978	2.24189e-06		-0.283822	0.000171384
-0.209059	0.00992061		-0.19536	2.24139e-06		-0.264901	0.00011615
-0.18583	0.00760125		-0.17094	2.13288e-06		-0.245979	9.54158e-05
-0.162602	0.00549915		-0.14652	1.90209e-06		-0.227058	0.000221157
-0.139373	0.00412084		-0.1221	2.21627e-06		-0.208136	0.000344899
-0.116144	0.0164905		-0.0976801	2.01926e-06		-0.189215	0.000451919
-0.0929152	0.0590962		-0.0732601	1.87445e-06		-0.170293	0.00060497
-0.0696864	0.132024		-0.04884	2.13464e-06		-0.151372	0.000943878
-0.0464576	0.219476		-0.02442	2.08101e-06		-0.13245	0.00166908
-0.0232288	0.292059		0	2.04694e-06		-0.113529	0.00296777
0	0.325082		0.02442	2.19911e-06		-0.0946074	0.00512253
0.0232288	0.308189		0.04884	2.34458e-06		-0.0756859	0.009179
0.0464576	0.245093		0.0732601	2.16124e-06		-0.0567644	0.0174582
0.0696864	0.15862		0.0976801	2.55204e-06		-0.037843	0.0348008
0.0929152	0.0832906		0.1221	2.63569e-06		-0.0189215	0.0637492
0.116144	0.0442364		0.14652	2.59206e-06		0	0.0899545
0.139373	0.0331426		0.17094	2.98384e-06		0.0189215	0.0949266
0.162602	0.0234825		0.19536	3.11427e-06		0.037843	0.0817667
0.18583	0.0132471		0.21978	3.48701e-06		0.0567644	0.0687421
0.209059	0.0072585		0.2442	3.49629e-06		0.0756859	0.0614139
0.232288	0.00589095		0.26862	4.08936e-06		0.0946074	0.0568227
0.255517	0.00689272		0.29304	5.29236e-06		0.113529	0.0534745
0.278746	0.00826398		0.31746	3.19668e-06		0.13245	0.0507096
0.301974	0.0096761		0.34188	9.81825e-06		0.151372	0.047953
0.325203	0.0111781		0.3663	3.02216e-06		0.170293	0.0449514
0.348432	0.0123773		0.39072	1.81202e-05		0.189215	0.0415903
0.371661	0.0130463		0.41514	1.89713e-05		0.208136	0.0380131
0.39489	0.0131834		0.43956	3.23135e-05		0.227058	0.0343123
0.418118	0.0126595		0.46398	5.62706e-05		0.245979	0.0303355
0.441347	0.0116655		0.4884	7.06312e-05		0.264901	0.0263761
0.464576	0.0105703		0.512821	0.000135101		0.283822	0.0226045
0.487805	0.00972302		0.537241	0.00017498		0.302744	0.0189766
0.511034	0.00931439		0.561661	0.000300263		0.321665	0.0156829
0.534262	0.00925167		0.586081	0.000426734		0.340587	0.0127805
0.557491	0.00949653		0.610501	0.000651909		0.359508	0.0101809
0.58072	0.00966157		0.634921	0.000982429		0.37843	0.00798533
0.603949	0.00960597		0.659341	0.00140875		0.397351	0.00610475
0.627178	0.00959227		0.683761	0.00215369		0.416272	0.00448313
0.650406	0.00982577		0.708181	0.00303839		0.435194	0.0033759
0.673635	0.0104122		0.732601	0.00459415		0.454115	0.00248144
0.696864	0.0110465		0.757021	0.00656899		0.473037	0.00163083
0.720093	0.0129486		0.781441	0.00979074		0.491958	0.00101431
0.743322	0.0159901		0.805861	0.0144947		0.51088	0.000578131
0.766551	0.0202654		0.830281	0.0216977		0.529801	0.000249383
0.789779	0.0266507		0.854701	0.0342066		0.548723	0.000154407
0.813008	0.0372024		0.879121	0.054009		0.567644	0.000313973
0.836237	0.0503151		0.903541	0.0967048		0.586566	0.000615148
0.859466	0.0610643		0.927961	0.181574		0.605487	0.000833014
0.882695	0.103506		0.952381	0.43075		0.624409	0.00104778
0.905923	0.226512		0.976801	0.805729		0.64333	0.0014411
0.929152	0.546666		1.00122	1		0.662252	0.00203463
0.952381	0.925443		1.02564	0.828877		0.681173	0.00292955
0.97561	1		1.05006	0.460753		0.700095	0.00407024
0.998839	0.671259		1.07448	0.206005		0.719016	0.0054111
1.02207	0.241469		1.0989	0.113346		0.737938	0.00712969
1.0453	0.073748		1.12332	0.0654599		0.756859	0.00971798
1.06852	0.0733266		1.14774	0.0423137		0.775781	0.0127793
1.09175	0.048302		1.17216	0.0275704		0.794702	0.0166734
1.11498	0.0244553		1.19658	0.0188643		0.813623	0.021549
1.13821	0.0210043		1.221	0.0130411		0.832545	0.0279216
1.16144	0.0208889		1.24542	0.00902609		0.851466	0.0365753
1.18467	0.0186113		1.26984	0.00643333		0.870388	0.0481142
1.2079	0.0159606		1.29426	0.00442153		0.889309	0.066637
1.23113	0.0148686		1.31868	0.0031856		0.908231	0.094697
1.25436	0.0136773		1.3431	0.00217116		0.927152	0.151499
1.27758	0.0122415		1.36752	0.00154696		0.946074	0.278289
1.30081	0.0112224		1.39194	0.00105947		0.964995	0.611996
1.32404	0.0105739		1.41636	0.000725357		0.983917	0.969436
1.34727	0.0102924		1.44078	0.00051086		1.00284	1
1.3705	0.0101744		1.4652	0.000326264		1.02176	0.672057
1.39373	0.0101869		1.48962	0.000240436		1.04068	0.316462
1.41696	0.00997676		1.51404	0.000143246		1.0596	0.168949
1.44019	0.00969895		1.53846	0.000107421		1.07852	0.107067
1.46341	0.00967485		1.56288	6.5322e-05		1.09745	0.0761896
1.48664	0.00996585		1.5873	4.31088e-05		1.11637	0.0558802
1.50987	0.0106984		1.61172	3.27958e-05		1.13529	0.0431467
1.5331	0.0117313		1.63614	1.39262e-05		1.15421	0.0334546
1.55633	0.0127147		1.66056	1.6486e-05		1.17313	0.0263201
1.57956	0.0131662		1.68498	3.78279e-06		1.19205	0.020733
1.60279	0.0129		1.7094	7.69252e-06		1.21097	0.0162403
1.62602	0.0121446		1.73382	4.32062e-06		1.2299	0.0126942
1.64925	0.0107957		1.75824	3.28604e-06		1.24882	0.00953826
1.67247	0.00862082		1.78266	3.81912e-06		1.26774	0.00730403
1.6957	0.00613605		1.80708	2.11332e-06		1.28666	0.0055903
1.71893	0.00412349		1.8315	2.72922e-06		1.30558	0.00415922
1.74216	0.00291401		1.85592	2.11336e-06		1.3245	0.00309326
1.76539	0.00507311		1.88034	2.14507e-06		1.34342	0.00239925
1.78862	0.0110799		1.90476	1.89366e-06		1.36235	0.00171963
1.81185	0.0228133		1.92918	1.71106e-06		1.38127	0.00108658
1.83508	0.0352825		1.9536	1.60667e-06		1.40019	0.000734125
1.8583	0.0346589		1.97802	1.52214e-06		1.41911	0.000368137
1.88153	0.0287724		2.00244	1.37101e-06		1.43803	0.000134673
1.90476	0.0954957		2.02686	1.28405e-06		1.45695	0.000322572
1.92799	0.204149		2.05128	1.26886e-06		1.47588	0.000873116
1.95122	0.312275		2.0757	9.72461e-07		1.4948	0.00149194
1.97445	0.374673		2.10012	1.20984e-06		1.51372	0.002389
1.99768	0.366912		2.12454	9.8324e-07		1.53264	0.00336058
2.02091	0.299041		2.14896	7.86219e-07		1.55156	0.00447872
2.04413	0.202497		2.17338	8.36048e-07		1.57048	0.00599209
2.06736	0.112661		2.1978	1.14511e-06		1.5894	0.00801054
2.09059	0.0547261		2.22222	2.97861e-07		1.60833	0.0104163
2.11382	0.0317652		2.24664	1.12873e-06		1.62725	0.0133911
2.13705	0.0225634		2.27106	3.88744e-07		1.64617	0.0167187
2.16028	0.0155934		2.29548	7.01909e-07		1.66509	0.0204881
2.18351	0.0123451		2.3199	1.31556e-06		1.68401	0.0248161
2.20674	0.0124169		2.34432	1.06576e-06		1.70293	0.0293691
2.22997	0.0134003		2.36874	2.40383e-06		1.72185	0.0340091
2.25319	0.0134411		2.39316	2.06522e-06		1.74078	0.0386924
2.27642	0.0124421		2.41758	4.04543e-06		1.7597	0.0431825
2.29965	0.0111837		2.442	5.28077e-06		1.77862	0.0473353
2.32288	0.0100208		2.46642	7.92165e-06		1.79754	0.0509066
2.34611	0.00920756		2.49084	1.1891e-05		1.81646	0.0539987
2.36934	0.00902372		2.51526	1.67455e-05		1.83538	0.0566458
2.39257	0.00922099		2.53968	2.51182e-05		1.8543	0.0587036
2.4158	0.00950881		2.5641	3.53171e-05		1.87323	0.0607595
2.43902	0.00983928		2.58852	5.10313e-05		1.89215	0.0630672
2.46225	0.0101148		2.61294	7.15236e-05		1.91107	0.0663177
2.48548	0.0103372		2.63736	0.0001001		1.92999	0.0721692
2.50871	0.0107404		2.66178	0.000139057		1.94891	0.0833614
2.53194	0.0114633		2.6862	0.000191088		1.96783	0.0956689
2.55517	0.012286		2.71062	0.000261356		1.98676	0.0913791
2.5784	0.0128626		2.73504	0.000353018		2.00568	0.0654981
2.60163	0.0131162		2.75946	0.000474413		2.0246	0.0354782
2.62485	0.0132084		2.78388	0.0006323		2.04352	0.0170679
2.64808	0.0130642		2.8083	0.0008397		2.06244	0.0086621
2.67131	0.012364		2.83272	0.00111285		2.08136	0.00451225
2.69454	0.0113043		2.85714	0.00147858		2.10028	0.00225243
2.71777	0.0106207		2.88156	0.00198236		2.11921	0.00102754
2.741	0.0104926		2.90598	0.00270476		2.13813	0.000528856
2.76423	0.0115596		2.9304	0.0037947		2.15705	0.000328464
2.78746	0.0162483		2.95482	0.00542752		2.17597	0.000217716
2.81069	0.0232068		2.97924	0.00736601		2.19489	0.000208688
2.83391	0.0262959		3.00366	0.0086001		2.21381	0.000215275
2.85714	0.0188912		3.02808	0.00831329		2.23273	0.000172834
2.88037	0.0106146		3.0525	0.00687636		2.25166	0.000236355
2.9036	0.0449527		3.07692	0.00528293		2.27058	0.00023547
2.92683	0.0876756		3.10134	0.00403149		2.2895	0.000236112
2.95006	0.123218		3.12576	0.00311879		2.30842	0.000197076
2.97329	0.140192		3.15018	0.0024446		2.32734	0.000286496
2.99652	0.134547		3.1746	0.00193226		2.34626	0.000409979
3.01974	0.11047		3.19902	0.00153261		2.36518	0.00039692
3.04297	0.0774383		3.22344	0.00121544		2.38411	0.000333922
3.0662	0.0458322		3.24786	0.000960878		2.40303	0.00052657
3.08943	0.0239261		3.27228	0.000755444		2.42195	0.00067928
3.11266	0.0162225		3.2967	0.00059017		2.44087	0.000765057
3.13589	0.0157045		3.32112	0.000457077		2.45979	0.000904431
3.15912	0.0143769		3.34554	0.000351227		2.47871	0.001204
3.18235	0.0127154		3.36996	0.000267176		2.49763	0.0014136
3.20557	0.0120112		3.39438	0.000201421		2.51656	0.00154728
3.2288	0.0113404		3.4188	0.000150414		2.53548	0.001735
3.25203	0.0101558		3.44322	0.00011113		2.5544	0.00186702
3.27526	0.00912304		3.46764	8.12178e-05		2.57332	0.00210676
3.29849	0.00854943		3.49206	5.85281e-05		2.59224	0.00250262
3.32172	0.00822754		3.51648	4.21626e-05		2.61116	0.00277347
3.34495	0.00829596		3.5409	2.98477e-05		2.63009	0.00277789
3.36818	0.00880422		3.56532	2.09444e-05		2.64901	0.00294107
3.39141	0.00943412		3.58974	1.47703e-05		2.66793	0.0032188
3.41463	0.00994887		3.61416	1.05643e-05		2.68685	0.00340215
3.43786	0.010202		3.63858	7.43534e-06		2.70577	0.00357672
3.46109	0.0100717		3.663	4.7664e-06		2.72469	0.00366775
3.48432	0.00967522		3.68742	3.09231e-06		2.74361	0.00378428
3.50755	0.00940156		3.71184	1.96091e-06		2.76254	0.00391268
3.53078	0.00955304		3.73626	1.54281e-06		2.78146	0.00393202
3.55401	0.0100337		3.76068	1.04838e-06		2.80038	0.0039229
3.57724	0.0105605		3.7851	5.90347e-07		2.8193	0.00396499
3.60046	0.0110914		3.80952	3.49866e-07		2.83822	0.00400203
3.62369	0.0117003		3.83394	7.04436e-08		2.85714	0.00399639
3.64692	0.01197		3.85836	9.38769e-08		2.87606	0.00396349
3.67015	0.0112369		3.88278	1.96343e-07		2.89499	0.00392366
3.69338	0.00952655		3.9072	1.70321e-07		2.91391	0.004007
3.71661	0.00746539		3.93162	6.62647e-08		2.93283	0.004072
3.73984	0.00564374		3.95604	5.99725e-08		2.95175	0.00413302
3.76307	0.00709829		3.98046	1.69998e-07		2.97067	0.00402108
3.78629	0.0126252		4.00488	8.17385e-08		2.98959	0.0034015
3.80952	0.0180121		4.0293	1.19764e-07		3.00851	0.00237411
3.83275	0.0209819		4.05372	4.86856e-08		3.02744	0.001431
3.85598	0.0220515		4.07814	1.76129e-07		3.04636	0.000935152
3.87921	0.0218836		4.10256	1.09458e-07		3.06528	0.000634098
3.90244	0.0179656		4.12698	1.18569e-07		3.0842	0.00023984
3.92567	0.00991491		4.1514	1.77029e-07		3.10312	0.0001091
3.9489	0.0190843		4.17582	1.93011e-07		3.12204	0.000110893
3.97213	0.0388256		4.20024	2.443e-07		3.14097	0.000100714
3.99535	0.0533311		4.22466	2.97868e-07		3.15989	0.000145172
4.01858	0.0562376		4.24908	2.06217e-07		3.17881	0.000114859
4.04181	0.0470657		4.2735	2.12204e-07		3.19773	4.82377e-05
4.06504	0.03077		4.29792	1.37955e-07		3.21665	7.98622e-05
4.08827	0.0150825		4.32234	1.57929e-07		3.23557	6.69632e-05
4.1115	0.00760996		4.34676	3.39027e-07		3.25449	0.000154091
4.13473	0.00719247		4.37118	3.96919e-07		3.27342	8.87793e-05
4.15796	0.00642658		4.3956	4.2235e-07		3.29234	6.86807e-05
4.18118	0.00675447		4.42002	4.03198e-07		3.31126	8.32859e-05
4.20441	0.00787645		4.44444	3.30643e-07		3.33018	5.55867e-05
4.22764	0.00838694		4.46886	2.84317e-07		3.3491	0.000110957
4.25087	0.00877992		4.49328	1.30944e-07		3.36802	0.000137156
4.2741	0.0092971		4.5177	1.90154e-07		3.38694	0.000134288
4.29733	0.00950577		4.54212	2.80184e-07		3.40587	3.61127e-05
4.32056	0.00944191		4.56654	3.44869e-07		3.42479	6.17515e-05
4.34379	0.00941908		4.59096	3.51797e-07		3.44371	5.14082e-05
4.36702	0.00942218		4.61538	5.29824e-07		3.46263	7.39525e-05
4.39024	0.00932218		4.6398	7.65848e-07		3.48155	4.07101e-05
4.41347	0.0091031		4.66422	1.13338e-06		3.50047	2.70452e-05
4.4367	0.00867896		4.68864	1.38456e-06		3.51939	3.8262e-05
4.45993	0.00789322		4.71306	1.6538e-06		3.53832	8.08968e-05
4.48316	0.00673667		4.73748	1.85383e-06		3.55724	4.76114e-05
4.50639	0.00539119		4.7619	2.33769e-06		3.57616	0.000101676
4.52962	0.00408742		4.78632	2.96105e-06		3.59508	0.000114314
4.55285	0.00295282		4.81074	3.94255e-06		3.614	9.2746e-05
4.57607	0.00207417		4.83516	5.26124e-06		3.63292	0.000122816
4.5993	0.00211452		4.85958	6.56245e-06		3.65184	0.00014435
4.62253	0.00328384		4.884	8.0823e-06		3.67077	6.91902e-05
4.64576	0.00446955		4.90842	1.02214e-05		3.68969	0.000155103
4.66899	0.00502833		4.93284	1.32458e-05		3.70861	0.000255182
4.69222	0.00495702		4.95726	1.66093e-05		3.72753	0.000261535
4.71545	0.00452684		4.98168	1.98449e-05		3.74645	0.000182982
4.73868	0.00371824		5.0061	2.2044e-05		3.76537	3.40262e-05
4.7619	0.00282581		5.03052	2.26528e-05		3.7843	6.91434e-05
4.78513	0.00537055		5.05495	2.14598e-05		3.80322	0.00015045
4.80836	0.0117272		5.07937	1.92153e-05		3.82214	0.000269193
4.83159	0.0196776		5.10379	1.65189e-05		3.84106	0.000200183
4.85482	0.0268919		5.12821	1.39869e-05		3.85998	7.20059e-05
4.87805	0.031317		5.15263	1.18122e-05		3.8789	6.44498e-05
4.90128	0.0330315		5.17705	1.00955e-05		3.89782	0.000148675
4.92451	0.0349173		5.20147	8.46149e-06		3.91675	0.000138775
4.94774	0.0388556		5.22589	7.11339e-06		3.93567	7.91965e-05
4.97096	0.0419758		5.25031	6.05565e-06		3.95459	0.000177211
4.99419	0.0402731		5.27473	5.16041e-06		3.97351	0.000222011
5.01742	0.0328053		5.29915	4.29562e-06		3.99243	0.000103814
5.04065	0.0221007		5.32357	3.40192e-06		4.01135	9.89444e-05
5.06388	0.0122926		5.34799	2.78132e-06		4.03027	0.000137761
5.08711	0.0065656		5.37241	2.30547e-06		4.0492	9.71871e-05
5.11034	0.00468369		5.39683	2.07839e-06		4.06812	5.78862e-05
5.13357	0.00486101		5.42125	1.80218e-06		4.08704	9.60649e-05
5.15679	0.00625448		5.44567	1.31991e-06		4.10596	5.53414e-05
5.18002	0.00725419		5.47009	8.86896e-07		4.12488	0.000122314
5.20325	0.00744851		5.49451	7.35203e-07		4.1438	9.73152e-05
5.22648	0.00744004					4.16272	0.000122738
5.24971	0.00742623					4.18165	0.000207771
5.27294	0.00707479					4.20057	4.29463e-05
5.29617	0.00635683					4.21949	0.000165841
5.3194	0.00559816					4.23841	0.000172775
5.34262	0.00501906					4.25733	6.66515e-05
5.36585	0.00464497					4.27625	0.000128618
5.38908	0.00452662					4.29518	0.00016016
5.41231	0.00470113					4.3141	0.000145087
5.43554	0.00505519					4.33302	0.000139783
5.45877	0.00542787					4.35194	3.04773e-05
5.482	0.00573916					4.37086	0.000146477
						4.38978	9.51193e-05
						4.4087	9.01763e-06
						4.42763	1.83646e-05
						4.44655	7.17287e-05
						4.46547	0.000120395
						4.48439	4.08685e-05
						4.50331	8.20877e-05
						4.52223	0.000133425
						4.54115	0.000106599
						4.56008	0.000111314
						4.579	3.93543e-05
						4.59792	7.93899e-05
						4.61684	1.6169e-05
						4.63576	9.34758e-05
						4.65468	8.25513e-05
						4.6736	6.21417e-05
						4.69253	7.13568e-05
						4.71145	8.38849e-05
						4.73037	7.3467e-05
						4.74929	6.6917e-05
						4.76821	7.51502e-05
						4.78713	0.000105229
						4.80605	0.000198592
						4.82498	0.00021908
						4.8439	0.000148056
						4.86282	0.000172283
						4.88174	0.000241574
						4.90066	0.000168635
						4.91958	5.57882e-05
						4.93851	8.34512e-06
						4.95743	3.24641e-05
						4.97635	2.48569e-05
						4.99527	7.26874e-05
						5.01419	0.000127348
						5.03311	6.67905e-05
						5.05203	9.08345e-05
						5.07096	0.000105238
						5.08988	8.58299e-05
						5.1088	0.000134932
						5.12772	0.000109317
						5.14664	1.81605e-05
						5.16556	0.000131004
						5.18448	0.000201729
						5.20341	0.000123542
						5.22233	2.96656e-05
						5.24125	3.38644e-05
						5.26017	4.35629e-05
						5.27909	7.61692e-05
						5.29801	0.000131987
						5.31693	8.9671e-05
						5.33586	8.56645e-05
						5.35478	0.000195653
						5.3737	8.91927e-05
						5.39262	0.000106124
						5.41154	0.000129975
						5.43046	3.18513e-05
						5.44939	0.000123583
						5.46831	0.000203962
						5.48723	0.000147438

## Sheet: Fig. 4e
wt/wAF	MNL(Classical)		wt/wAF	MNL(Quantum)
-8.33333	0.00233681		-32.2894	3.14528e-08
-8.30952	0.00230836		-32.2249	4.63945e-08
-8.28571	0.00222846		-32.1604	3.22301e-08
-8.2619	0.00211256		-32.0959	3.58723e-08
-8.2381	0.00198354		-32.0314	5.51848e-08
-8.21429	0.00186827		-31.9669	4.07871e-08
-8.19048	0.00179379		-31.9023	4.06983e-08
-8.16667	0.00178312		-31.8378	6.89337e-08
-8.14286	0.00185092		-31.7733	5.8097e-08
-8.11905	0.00200002		-31.7088	4.33235e-08
-8.09524	0.00221996		-31.6443	8.15319e-08
-8.07143	0.00248805		-31.5798	8.27903e-08
-8.04762	0.00277196		-31.5153	4.97697e-08
-8.02381	0.00303332		-31.4507	8.67794e-08
-8	0.00323208		-31.3862	1.09607e-07
-7.97619	0.00333169		-31.3217	7.15005e-08
-7.95238	0.0033046		-31.2572	8.18291e-08
-7.92857	0.00313723		-31.1927	1.30729e-07
-7.90476	0.00283425		-31.1282	1.07653e-07
-7.88095	0.00242299		-31.0636	7.39889e-08
-7.85714	0.00196155		-30.9991	1.38502e-07
-7.83333	0.00155636		-30.9346	1.47495e-07
-7.80952	0.00136917		-30.8701	8.67017e-08
-7.78571	0.00148873		-30.8056	1.29043e-07
-7.7619	0.00178691		-30.7411	1.79087e-07
-7.7381	0.00209276		-30.6766	1.2888e-07
-7.71429	0.00230841		-30.612	1.0865e-07
-7.69048	0.00239114		-30.5475	1.92177e-07
-7.66667	0.00233244		-30.483	1.81486e-07
-7.64286	0.00214853		-30.4185	1.05497e-07
-7.61905	0.00187532		-30.354	1.81241e-07
-7.59524	0.00156466		-30.2895	2.2542e-07
-7.57143	0.00128046		-30.225	1.46893e-07
-7.54762	0.0010872		-30.1605	1.51098e-07
-7.52381	0.00101611		-30.0959	2.46605e-07
-7.5	0.00103632		-30.0314	2.11146e-07
-7.47619	0.00109473		-29.9669	1.29911e-07
-7.45238	0.00117199		-29.9024	2.37197e-07
-7.42857	0.00129014		-29.8379	2.68968e-07
-7.40476	0.0014846		-29.7734	1.62829e-07
-7.38095	0.0017686		-29.7088	2.00159e-07
-7.35714	0.00212148		-29.6443	3.00937e-07
-7.33333	0.00250245		-29.5798	2.36337e-07
-7.30952	0.00286649		-29.5153	1.61436e-07
-7.28571	0.00317341		-29.4508	2.96108e-07
-7.2619	0.0033919		-29.3863	3.09109e-07
-7.2381	0.0035015		-29.3218	1.78468e-07
-7.21429	0.00349379		-29.2572	2.55138e-07
-7.19048	0.00337413		-29.1927	3.54407e-07
-7.16667	0.00316499		-29.1282	2.57191e-07
-7.14286	0.00291092		-29.0637	2.00848e-07
-7.11905	0.00268282		-28.9992	3.57258e-07
-7.09524	0.0025697		-28.9347	3.45324e-07
-7.07143	0.00263919		-28.8702	1.96161e-07
-7.04762	0.00288594		-28.8056	3.1547e-07
-7.02381	0.00323545		-28.7411	4.0628e-07
-7	0.00359392		-28.6766	2.74171e-07
-6.97619	0.00388182		-28.6121	2.48358e-07
-6.95238	0.0040433		-28.5476	4.19937e-07
-6.92857	0.00404714		-28.4831	3.77196e-07
-6.90476	0.00388632		-28.4186	2.18581e-07
-6.88095	0.00357723		-28.354	3.80607e-07
-6.85714	0.00315838		-28.2895	4.55848e-07
-6.83333	0.00268832		-28.225	2.88165e-07
-6.80952	0.00224081		-28.1605	3.03851e-07
-6.78571	0.00189089		-28.096	4.83418e-07
-6.7619	0.00168098		-28.0315	4.04442e-07
-6.7381	0.0015834		-27.967	2.48263e-07
-6.71429	0.00151736		-27.9024	4.49974e-07
-6.69048	0.00140925		-27.8379	5.02427e-07
-6.66667	0.0012266		-27.7734	3.00614e-07
-6.64286	0.000982837		-27.7089	3.67033e-07
-6.61905	0.000744751		-27.6444	5.46955e-07
-6.59524	0.00065053		-27.5799	4.26959e-07
-6.57143	0.000784038		-27.5154	2.87156e-07
-6.54762	0.00102315		-27.4508	5.22958e-07
-6.52381	0.00124641		-27.3863	5.45372e-07
-6.5	0.0013994		-27.3218	3.13611e-07
-6.47619	0.00146486		-27.2573	4.37516e-07
-6.45238	0.00145244		-27.1928	6.09784e-07
-6.42857	0.0014029		-27.1283	4.44888e-07
-6.40476	0.0013977		-27.0638	3.36415e-07
-6.38095	0.00154154		-26.9992	5.98903e-07
-6.35714	0.00188738		-26.9347	5.84098e-07
-6.33333	0.00239872		-26.8702	3.29917e-07
-6.30952	0.00299767		-26.8057	5.14847e-07
-6.28571	0.003602		-26.7412	6.71125e-07
-6.2619	0.00413311		-26.6767	4.58716e-07
-6.2381	0.00451849		-26.6122	3.96491e-07
-6.21429	0.00469615		-26.5476	6.77103e-07
-6.19048	0.00462016		-26.4831	6.18105e-07
-6.16667	0.00426644		-26.4186	3.52767e-07
-6.14286	0.00363774		-26.3541	5.98525e-07
-6.11905	0.0027682		-26.2896	7.30191e-07
-6.09524	0.0017351		-26.2251	4.69393e-07
-6.07143	0.000792899		-26.1606	4.67365e-07
-6.04762	0.00112812		-26.096	7.5681e-07
-6.02381	0.00220416		-26.0315	6.47016e-07
-6	0.00323895		-25.967	3.85423e-07
-5.97619	0.00409266		-25.9025	6.87993e-07
-5.95238	0.0047042		-25.838	7.86201e-07
-5.92857	0.00504726		-25.7735	4.78495e-07
-5.90476	0.00512465		-25.709	5.48764e-07
-5.88095	0.00496415		-25.6444	8.3723e-07
-5.85714	0.00461255		-25.5799	6.70635e-07
-5.83333	0.00412825		-25.5154	4.3062e-07
-5.80952	0.00357267		-25.4509	7.82648e-07
-5.78571	0.00300093		-25.3864	8.38394e-07
-5.7619	0.00245274		-25.3219	4.8838e-07
-5.7381	0.00194621		-25.2574	6.40291e-07
-5.71429	0.00147828		-25.1928	9.1753e-07
-5.69048	0.00103357		-25.1283	6.89018e-07
-5.66667	0.000598174		-25.0638	4.90174e-07
-5.64286	0.000176011		-24.9993	8.81827e-07
-5.61905	0.000257434		-24.9348	8.86047e-07
-5.59524	0.000622799		-24.8703	5.02283e-07
-5.57143	0.000922162		-24.8058	7.41486e-07
-5.54762	0.00112969		-24.7412	9.96838e-07
-5.52381	0.00123393		-24.6767	7.02589e-07
-5.5	0.00123947		-24.6122	5.64967e-07
-5.47619	0.00116665		-24.5477	9.84812e-07
-5.45238	0.00104567		-24.4832	9.28511e-07
-5.42857	0.000905216		-24.4187	5.24224e-07
-5.40476	0.000768058		-24.3542	8.51857e-07
-5.38095	0.000687672		-24.2896	1.07426e-06
-5.35714	0.000817105		-24.2251	7.12282e-07
-5.33333	0.00126694		-24.1606	6.5519e-07
-5.30952	0.00198303		-24.0961	1.09083e-06
-5.28571	0.00288332		-24.0316	9.65246e-07
-5.2619	0.00388255		-23.9671	5.58609e-07
-5.2381	0.00488246		-23.9026	9.70871e-07
-5.21429	0.00577635		-23.838	1.14886e-06
-5.19048	0.00646104		-23.7735	7.19738e-07
-5.16667	0.00685082		-23.709	7.60644e-07
-5.14286	0.0068917		-23.6445	1.19903e-06
-5.11905	0.00657577		-23.58	9.95886e-07
-5.09524	0.00595662		-23.5155	6.09554e-07
-5.07143	0.00516932		-23.451	1.09796e-06
-5.04762	0.00445548		-23.3864	1.21974e-06
-5.02381	0.00414048		-23.3219	7.27532e-07
-5	0.00441163		-23.2574	8.80964e-07
-4.97619	0.00509676		-23.1929	1.30852e-06
-4.95238	0.00587242		-23.1284	1.02032e-06
-4.92857	0.00649712		-23.0639	6.80235e-07
-4.90476	0.00683801		-22.9994	1.2325e-06
-4.88095	0.00684264		-22.9348	1.28597e-06
-4.85714	0.00651614		-22.8703	7.39376e-07
-4.83333	0.0059049		-22.8058	1.01573e-06
-4.80952	0.00508307		-22.7413	1.41834e-06
-4.78571	0.00414		-22.6768	1.03883e-06
-4.7619	0.00316766		-22.6123	7.72593e-07
-4.7381	0.00224866		-22.5478	1.37382e-06
-4.71429	0.00144662		-22.4832	1.34669e-06
-4.69048	0.000800475		-22.4187	7.60188e-07
-4.66667	0.000325149		-22.3542	1.16454e-06
-4.64286	9.46145e-05		-22.2897	1.52747e-06
-4.61905	0.000258334		-22.2252	1.05224e-06
-4.59524	0.00039896		-22.1607	8.87494e-07
-4.57143	0.000499421		-22.0962	1.52117e-06
-4.54762	0.000565127		-22.0316	1.40114e-06
-4.52381	0.000597558		-21.9671	7.95847e-07
-4.5	0.000618788		-21.9026	1.32698e-06
-4.47619	0.000683286		-21.8381	1.63484e-06
-4.45238	0.000832853		-21.7736	1.06216e-06
-4.42857	0.00103709		-21.7091	1.02513e-06
-4.40476	0.00121716		-21.6446	1.67374e-06
-4.38095	0.00129849		-21.58	1.44868e-06
-4.35714	0.0012655		-21.5155	8.52519e-07
-4.33333	0.00128018		-21.451	1.50263e-06
-4.30952	0.00174089		-21.3865	1.73935e-06
-4.28571	0.00280794		-21.322	1.0713e-06
-4.2619	0.00433241		-21.2575	1.1854e-06
-4.2381	0.00614957		-21.193	1.83064e-06
-4.21429	0.00810012		-21.1284	1.48896e-06
-4.19048	0.0100195		-21.0639	9.35719e-07
-4.16667	0.0117472		-20.9994	1.69107e-06
-4.14286	0.0131417		-20.9349	1.83987e-06
-4.11905	0.0140974		-20.8704	1.08381e-06
-4.09524	0.0145585		-20.8059	1.36813e-06
-4.07143	0.01453		-20.7414	1.99088e-06
-4.04762	0.0140796		-20.6768	1.522e-06
-4.02381	0.0133271		-20.6123	1.04957e-06
-4	0.0124196		-20.5478	1.89185e-06
-3.97619	0.0114966		-20.4833	1.93528e-06
-3.95238	0.0106511		-20.4188	1.10552e-06
-3.92857	0.00990386		-20.3543	1.5732e-06
-3.90476	0.00920849		-20.2898	2.1534e-06
-3.88095	0.00848591		-20.2252	1.5484e-06
-3.85714	0.00766691		-20.1607	1.19665e-06
-3.83333	0.00671916		-20.0962	2.10445e-06
-3.80952	0.00565394		-20.0317	2.02451e-06
-3.78571	0.00451927		-19.9672	1.14402e-06
-3.7619	0.00338582		-19.9027	1.80062e-06
-3.7381	0.00233075		-19.8382	2.31707e-06
-3.71429	0.00142474		-19.7736	1.56965e-06
-3.69048	0.000732924		-19.7091	1.37834e-06
-3.66667	0.000365448		-19.6446	2.32832e-06
-3.64286	0.000383064		-19.5801	2.10663e-06
-3.61905	0.000421086		-19.5156	1.20818e-06
-3.59524	0.000329454		-19.4511	2.05045e-06
-3.57143	0.0001532		-19.3866	2.48066e-06
-3.54762	0.000252514		-19.322	1.58847e-06
-3.52381	0.000545549		-19.2575	1.59543e-06
-3.5	0.000816871		-19.193	2.56282e-06
-3.47619	0.00101722		-19.1285	2.18093e-06
-3.45238	0.00113316		-19.064	1.30709e-06
-3.42857	0.00118609		-18.9995	2.32286e-06
-3.40476	0.00122204		-18.935	2.6429e-06
-3.38095	0.00126838		-18.8704	1.60936e-06
-3.35714	0.00129557		-18.8059	1.84856e-06
-3.33333	0.0012769		-18.7414	2.80722e-06
-3.30952	0.00140454		-18.6769	2.24706e-06
-3.28571	0.00217901		-18.6124	1.44882e-06
-3.2619	0.00380804		-18.5479	2.61808e-06
-3.2381	0.00620994		-18.4834	2.80245e-06
-3.21429	0.00926675		-18.4188	1.63909e-06
-3.19048	0.0128132		-18.3543	2.13851e-06
-3.16667	0.0166308		-18.2898	3.06072e-06
-3.14286	0.0204652		-18.2253	2.30532e-06
-3.11905	0.0240409		-18.1608	1.63962e-06
-3.09524	0.02707		-18.0963	2.93638e-06
-3.07143	0.0292708		-18.0318	2.95802e-06
-3.04762	0.0304063		-17.9672	1.68713e-06
-3.02381	0.0303336		-17.9027	2.46633e-06
-3	0.0290394		-17.8382	3.32243e-06
-2.97619	0.0266456		-17.7737	2.35693e-06
-2.95238	0.0233872		-17.7092	1.88389e-06
-2.92857	0.0195757		-17.6447	3.27806e-06
-2.90476	0.0155577		-17.5802	3.10836e-06
-2.88095	0.0116755		-17.5156	1.76567e-06
-2.85714	0.00824088		-17.4511	2.83341e-06
-2.83333	0.00553754		-17.3866	3.59133e-06
-2.80952	0.0038292		-17.3221	2.40457e-06
-2.78571	0.00316009		-17.2576	2.18489e-06
-2.7619	0.00302312		-17.1931	3.64342e-06
-2.7381	0.00284493		-17.1286	3.25241e-06
-2.71429	0.00243124		-17.064	1.88884e-06
-2.69048	0.00182661		-16.9995	3.24143e-06
-2.66667	0.00115187		-16.935	3.86631e-06
-2.64286	0.000532491		-16.8705	2.45305e-06
-2.61905	7.99263e-05		-16.806	2.54546e-06
-2.59524	0.000146889		-16.7415	4.03273e-06
-2.57143	0.000119629		-16.677	3.3895e-06
-2.54762	0.000211949		-16.6124	2.07116e-06
-2.52381	0.000564867		-16.5479	3.6924e-06
-2.5	0.000892248		-16.4834	4.14629e-06
-2.47619	0.00106459		-16.4189	2.51017e-06
-2.45238	0.000995616		-16.3544	2.96858e-06
-2.42857	0.000633054		-16.2899	4.44685e-06
-2.40476	3.02909e-05		-16.2254	3.52054e-06
-2.38095	0.000892353		-16.1608	2.32503e-06
-2.35714	0.00177828		-16.0963	4.19186e-06
-2.33333	0.00245369		-16.0318	4.4434e-06
-2.30952	0.00278477		-15.9673	2.60124e-06
-2.28571	0.00299598		-15.9028	3.41633e-06
-2.2619	0.00400769		-15.8383	4.82557e-06
-2.2381	0.00668564		-15.7738	3.61134e-06
-2.21429	0.0109892		-15.7092	2.73756e-06
-2.19048	0.0165449		-15.6447	4.78326e-06
-2.16667	0.0229115		-15.5802	4.71998e-06
-2.14286	0.0297265		-15.5157	2.6508e-06
-2.11905	0.036803		-15.4512	3.97301e-06
-2.09524	0.043957		-15.3867	5.31654e-06
-2.07143	0.0506554		-15.3222	3.7728e-06
-2.04762	0.0558962		-15.2576	3.10664e-06
-2.02381	0.0585318		-15.1931	5.23561e-06
-2	0.0577879		-15.1286	4.89679e-06
-1.97619	0.0536076		-15.0641	2.95483e-06
-1.95238	0.0466513		-14.9996	4.44555e-06
-1.92857	0.0380326		-14.9351	5.05322e-06
-1.90476	0.028973		-14.8706	3.79289e-06
-1.88095	0.0205114		-14.806	7.11502e-06
-1.85714	0.0133005		-14.7415	1.08094e-05
-1.83333	0.00753108		-14.677	1.03769e-05
-1.80952	0.00308611		-14.6125	5.92097e-06
-1.78571	0.00073062		-14.548	1.68614e-06
-1.7619	0.00260275		-14.4835	4.03761e-06
-1.7381	0.00357625		-14.419	5.49758e-06
-1.71429	0.00356014		-14.3544	7.35529e-06
-1.69048	0.00301677		-14.2899	8.32015e-06
-1.66667	0.00244958		-14.2254	6.05584e-06
-1.64286	0.00195617		-14.1609	3.45872e-06
-1.61905	0.00137181		-14.0964	6.36439e-06
-1.59524	0.00108881		-14.0319	7.03576e-06
-1.57143	0.00156367		-13.9674	4.1945e-06
-1.54762	0.00184096		-13.9028	5.07664e-06
-1.52381	0.00140814		-13.8383	7.53937e-06
-1.5	0.00101195		-13.7738	5.91718e-06
-1.47619	0.00185437		-13.7093	3.98129e-06
-1.45238	0.00228189		-13.6448	7.15078e-06
-1.42857	0.0018673		-13.5803	7.50388e-06
-1.40476	0.0022605		-13.5158	4.39503e-06
-1.38095	0.00308793		-13.4512	5.96162e-06
-1.35714	0.00203886		-13.3867	8.3377e-06
-1.33333	0.00236958		-13.3222	6.19286e-06
-1.30952	0.00690521		-13.2577	4.63501e-06
-1.28571	0.00911111		-13.1932	8.12668e-06
-1.2619	0.00818565		-13.1287	8.01817e-06
-1.2381	0.0151537		-13.0642	4.65959e-06
-1.21429	0.0279121		-12.9996	6.84857e-06
-1.19048	0.0356906		-12.9351	8.59846e-06
-1.16667	0.0558693		-12.8706	5.40503e-06
-1.14286	0.13473		-12.8061	6.90214e-06
-1.11905	0.276424		-12.7416	1.24025e-05
-1.09524	0.465111		-12.6771	1.24209e-05
-1.07143	0.670997		-12.6126	7.17957e-06
-1.04762	0.853726		-12.548	5.23595e-06
-1.02381	0.97282		-12.4835	7.06767e-06
-1	1		-12.419	5.29378e-06
-0.97619	0.92835		-12.3545	7.71748e-06
-0.952381	0.774611		-12.29	1.15716e-05
-0.928571	0.573662		-12.2255	9.73207e-06
-0.904762	0.367374		-12.161	5.59082e-06
-0.880952	0.192158		-12.0964	9.82236e-06
-0.857143	0.0700883		-12.0319	1.15757e-05
-0.833333	0.0147614		-11.9674	7.32789e-06
-0.809524	0.0250961		-11.9029	7.83582e-06
-0.785714	0.020609		-11.8384	1.2255e-05
-0.761905	0.00972979		-11.7739	1.02529e-05
-0.738095	0.00727985		-11.7094	6.4404e-06
-0.714286	0.00759416		-11.6448	1.14282e-05
-0.690476	0.00413481		-11.5803	1.27654e-05
-0.666667	0.00147795		-11.5158	7.78284e-06
-0.642857	0.00358117		-11.4513	9.33414e-06
-0.619048	0.00343648		-11.3868	1.39252e-05
-0.595238	0.00172455		-11.3223	1.10601e-05
-0.571429	0.00096456		-11.2578	7.29168e-06
-0.547619	0.00139733		-11.1932	1.32155e-05
-0.52381	0.000954916		-11.1287	1.41606e-05
-0.5	0.000302857		-11.0642	8.08746e-06
-0.47619	0.000689086		-10.9997	1.02576e-05
-0.452381	0.000657604		-10.9352	1.55024e-05
-0.428571	0.000246032		-10.8707	1.20297e-05
-0.404762	0.000858197		-10.8062	1.21216e-06
-0.380952	0.0017028		-10.7416	1.24304e-05
-0.357143	0.00238153		-10.6771	2.81521e-05
-0.333333	0.00280126		-10.6126	4.70303e-05
-0.309524	0.00306511		-10.5481	6.30874e-05
-0.285714	0.0032932		-10.4836	6.67839e-05
-0.261905	0.00353705		-10.4191	5.48292e-05
-0.238095	0.00464594		-10.3545	3.55879e-05
-0.214286	0.0079782		-10.29	2.54407e-05
-0.190476	0.013492		-10.2255	2.46468e-05
-0.166667	0.0205151		-10.161	2.2654e-05
-0.142857	0.0283285		-10.0965	2.30462e-05
-0.119048	0.0360763		-10.032	2.1489e-05
-0.0952381	0.0427034		-9.96746	1.35038e-05
-0.0714286	0.0472267		-9.90295	1.69132e-05
-0.047619	0.0493046		-9.83844	2.3456e-05
-0.0238095	0.0496266		-9.77392	1.37232e-05
0	0.0495031		-9.70941	2.061e-05
0.0238095	0.0496266		-9.64489	5.65565e-05
0.047619	0.0493046		-9.58038	8.50949e-05
0.0714286	0.0472267		-9.51586	9.62096e-05
0.0952381	0.0427034		-9.45135	9.17465e-05
0.119048	0.0360763		-9.38684	8.25644e-05
0.142857	0.0283285		-9.32232	8.12269e-05
0.166667	0.0205151		-9.25781	8.85111e-05
0.190476	0.013492		-9.19329	9.01855e-05
0.214286	0.0079782		-9.12878	7.38102e-05
0.238095	0.00464594		-9.06426	4.19199e-05
0.261905	0.00353705		-8.99975	2.20412e-05
0.285714	0.0032932		-8.93523	3.17102e-05
0.309524	0.00306511		-8.87072	2.81009e-05
0.333333	0.00280126		-8.80621	2.0942e-05
0.357143	0.00238153		-8.74169	3.23123e-05
0.380952	0.0017028		-8.67718	3.39011e-05
0.404762	0.000858197		-8.61266	2.4114e-05
0.428571	0.000246032		-8.54815	3.19419e-05
0.452381	0.000657604		-8.48363	3.97472e-05
0.47619	0.000689086		-8.41912	3.1613e-05
0.5	0.000302857		-8.35461	3.38065e-05
0.52381	0.000954916		-8.29009	4.60152e-05
0.547619	0.00139733		-8.22558	4.10843e-05
0.571429	0.00096456		-8.16106	4.23979e-05
0.595238	0.00172455		-8.09655	6.12059e-05
0.619048	0.00343648		-8.03203	5.56709e-05
0.642857	0.00358117		-7.96752	6.11793e-05
0.666667	0.00147795		-7.90301	0.000117669
0.690476	0.00413481		-7.83849	0.000120217
0.714286	0.00759416		-7.77398	0.000109791
0.738095	0.00727985		-7.70946	0.000469115
0.761905	0.00972979		-7.64495	0.00106887
0.785714	0.020609		-7.58043	0.00181465
0.809524	0.0250961		-7.51592	0.00257993
0.833333	0.0147614		-7.45141	0.00321848
0.857143	0.0700883		-7.38689	0.00359811
0.880952	0.192158		-7.32238	0.00363377
0.904762	0.367374		-7.25786	0.00331199
0.928571	0.573662		-7.19335	0.00269732
0.952381	0.774611		-7.12883	0.0019161
0.97619	0.92835		-7.06432	0.00112245
1	1		-6.9998	0.000458382
1.02381	0.97282		-6.93529	3.10069e-05
1.04762	0.853726		-6.87078	0.00017283
1.07143	0.670997		-6.80626	0.000138944
1.09524	0.465111		-6.74175	8.09304e-05
1.11905	0.276424		-6.67723	0.000506891
1.14286	0.13473		-6.61272	0.00119264
1.16667	0.0558693		-6.5482	0.00211872
1.19048	0.0356906		-6.48369	0.00313322
1.21429	0.0279121		-6.41918	0.00398915
1.2381	0.0151537		-6.35466	0.00444571
1.2619	0.00818565		-6.29015	0.00437489
1.28571	0.00911111		-6.22563	0.00381687
1.30952	0.00690521		-6.16112	0.00295808
1.33333	0.00236958		-6.0966	0.00205151
1.35714	0.00203886		-6.03209	0.00131909
1.38095	0.00308793		-5.96758	0.000819984
1.40476	0.0022605		-5.90306	0.000347599
1.42857	0.0018673		-5.83855	0.000326099
1.45238	0.00228189		-5.77403	0.00108953
1.47619	0.00185437		-5.70952	0.00148792
1.5	0.00101195		-5.645	0.000817869
1.52381	0.00140814		-5.58049	0.0016827
1.54762	0.00184096		-5.51598	0.00633512
1.57143	0.00156367		-5.45146	0.0129908
1.59524	0.00108881		-5.38695	0.0207534
1.61905	0.00137181		-5.32243	0.0281673
1.64286	0.00195617		-5.25792	0.0335866
1.66667	0.00244958		-5.1934	0.0356803
1.69048	0.00301677		-5.12889	0.0338858
1.71429	0.00356014		-5.06438	0.028624
1.7381	0.00357625		-4.99986	0.0211682
1.7619	0.00260275		-4.93535	0.013204
1.78571	0.00073062		-4.87083	0.00627972
1.80952	0.00308611		-4.80632	0.00156191
1.83333	0.00753108		-4.7418	0.00168802
1.85714	0.0133005		-4.67729	0.00175891
1.88095	0.0205114		-4.61277	0.000704785
1.90476	0.028973		-4.54826	0.00598935
1.92857	0.0380326		-4.48375	0.0141296
1.95238	0.0466513		-4.41923	0.0244611
1.97619	0.0536076		-4.35472	0.0355186
2	0.0577879		-4.2902	0.0452097
2.02381	0.0585318		-4.22569	0.0513177
2.04762	0.0558962		-4.16117	0.0521921
2.07143	0.0506554		-4.09666	0.0473757
2.09524	0.043957		-4.03215	0.0378884
2.11905	0.036803		-3.96763	0.0259967
2.14286	0.0297265		-3.90312	0.0145211
2.16667	0.0229115		-3.8386	0.00600748
2.19048	0.0165449		-3.77409	0.00247738
2.21429	0.0109892		-3.70957	0.00237309
2.2381	0.00668564		-3.64506	0.00293351
2.2619	0.00400769		-3.58055	0.00727247
2.28571	0.00299598		-3.51603	0.016502
2.30952	0.00278477		-3.45152	0.0314675
2.33333	0.00245369		-3.387	0.0516177
2.35714	0.00177828		-3.32249	0.0742821
2.38095	0.000892353		-3.25797	0.0951415
2.40476	3.02909e-05		-3.19346	0.109369
2.42857	0.000633054		-3.12894	0.113099
2.45238	0.000995616		-3.06443	0.104802
2.47619	0.00106459		-2.99992	0.0860701
2.5	0.000892248		-2.9354	0.061403
2.52381	0.000564867		-2.87089	0.0368231
2.54762	0.000211949		-2.80637	0.0174899
2.57143	0.000119629		-2.74186	0.00537066
2.59524	0.000146889		-2.67734	0.0060485
2.61905	7.99263e-05		-2.61283	0.0112823
2.64286	0.000532491		-2.54832	0.00999399
2.66667	0.00115187		-2.4838	0.0198675
2.69048	0.00182661		-2.41929	0.0636792
2.71429	0.00243124		-2.35477	0.132944
2.7381	0.00284493		-2.29026	0.21914
2.7619	0.00302312		-2.22574	0.307535
2.78571	0.00316009		-2.16123	0.379469
2.80952	0.0038292		-2.09672	0.417296
2.83333	0.00553754		-2.0322	0.410027
2.85714	0.00824088		-1.96769	0.35773
2.88095	0.0116755		-1.90317	0.272734
2.90476	0.0155577		-1.83866	0.176494
2.92857	0.0195757		-1.77414	0.0925341
2.95238	0.0233872		-1.70963	0.0379301
2.97619	0.0266456		-1.64512	0.0185617
3	0.0290394		-1.5806	0.0206001
3.02381	0.0303336		-1.51609	0.0134816
3.04762	0.0304063		-1.45157	0.0300112
3.07143	0.0292708		-1.38706	0.129706
3.09524	0.02707		-1.32254	0.289345
3.11905	0.0240409		-1.25803	0.49217
3.14286	0.0204652		-1.19352	0.704382
3.16667	0.0166308		-1.129	0.883841
3.19048	0.0128132		-1.06449	0.991165
3.21429	0.00926675		-0.999972	1
3.2381	0.00620994		-0.935458	0.904144
3.2619	0.00380804		-0.870943	0.720291
3.28571	0.00217901		-0.806429	0.48588
3.30952	0.00140454		-0.741915	0.252127
3.33333	0.0012769		-0.6774	0.0742909
3.35714	0.00129557		-0.612886	0.0398763
3.38095	0.00126838		-0.548372	0.0854262
3.40476	0.00122204		-0.483857	0.222143
3.42857	0.00118609		-0.419343	0.436716
3.45238	0.00113316		-0.354829	0.656411
3.47619	0.00101722		-0.290314	0.806634
3.5	0.000816871		-0.2258	0.829363
3.52381	0.000545549		-0.161286	0.703268
3.54762	0.000252514		-0.0967715	0.465145
3.57143	0.0001532		-0.0322572	0.293352
3.59524	0.000329454		0.0322572	0.465145
3.61905	0.000421086		0.0967715	0.703268
3.64286	0.000383064		0.161286	0.829363
3.66667	0.000365448		0.2258	0.806634
3.69048	0.000732924		0.290314	0.656411
3.71429	0.00142474		0.354829	0.436716
3.7381	0.00233075		0.419343	0.222143
3.7619	0.00338582		0.483857	0.0854262
3.78571	0.00451927		0.548372	0.0398763
3.80952	0.00565394		0.612886	0.0742909
3.83333	0.00671916		0.6774	0.252127
3.85714	0.00766691		0.741915	0.48588
3.88095	0.00848591		0.806429	0.720291
3.90476	0.00920849		0.870943	0.904144
3.92857	0.00990386		0.935458	1
3.95238	0.0106511		0.999972	0.991165
3.97619	0.0114966		1.06449	0.883841
4	0.0124196		1.129	0.704382
4.02381	0.0133271		1.19352	0.49217
4.04762	0.0140796		1.25803	0.289345
4.07143	0.01453		1.32254	0.129706
4.09524	0.0145585		1.38706	0.0300112
4.11905	0.0140974		1.45157	0.0134816
4.14286	0.0131417		1.51609	0.0206001
4.16667	0.0117472		1.5806	0.0185617
4.19048	0.0100195		1.64512	0.0379301
4.21429	0.00810012		1.70963	0.0925341
4.2381	0.00614957		1.77414	0.176494
4.2619	0.00433241		1.83866	0.272734
4.28571	0.00280794		1.90317	0.35773
4.30952	0.00174089		1.96769	0.410027
4.33333	0.00128018		2.0322	0.417296
4.35714	0.0012655		2.09672	0.379469
4.38095	0.00129849		2.16123	0.307535
4.40476	0.00121716		2.22574	0.21914
4.42857	0.00103709		2.29026	0.132944
4.45238	0.000832853		2.35477	0.0636792
4.47619	0.000683286		2.41929	0.0198675
4.5	0.000618788		2.4838	0.00999399
4.52381	0.000597558		2.54832	0.0112823
4.54762	0.000565127		2.61283	0.0060485
4.57143	0.000499421		2.67734	0.00537066
4.59524	0.00039896		2.74186	0.0174899
4.61905	0.000258334		2.80637	0.0368231
4.64286	9.46145e-05		2.87089	0.061403
4.66667	0.000325149		2.9354	0.0860701
4.69048	0.000800475		2.99992	0.104802
4.71429	0.00144662		3.06443	0.113099
4.7381	0.00224866		3.12894	0.109369
4.7619	0.00316766		3.19346	0.0951415
4.78571	0.00414		3.25797	0.0742821
4.80952	0.00508307		3.32249	0.0516177
4.83333	0.0059049		3.387	0.0314675
4.85714	0.00651614		3.45152	0.016502
4.88095	0.00684264		3.51603	0.00727247
4.90476	0.00683801		3.58055	0.00293351
4.92857	0.00649712		3.64506	0.00237309
4.95238	0.00587242		3.70957	0.00247738
4.97619	0.00509676		3.77409	0.00600748
5	0.00441163		3.8386	0.0145211
5.02381	0.00414048		3.90312	0.0259967
5.04762	0.00445548		3.96763	0.0378884
5.07143	0.00516932		4.03215	0.0473757
5.09524	0.00595662		4.09666	0.0521921
5.11905	0.00657577		4.16117	0.0513177
5.14286	0.0068917		4.22569	0.0452097
5.16667	0.00685082		4.2902	0.0355186
5.19048	0.00646104		4.35472	0.0244611
5.21429	0.00577635		4.41923	0.0141296
5.2381	0.00488246		4.48375	0.00598935
5.2619	0.00388255		4.54826	0.000704785
5.28571	0.00288332		4.61277	0.00175891
5.30952	0.00198303		4.67729	0.00168802
5.33333	0.00126694		4.7418	0.00156191
5.35714	0.000817105		4.80632	0.00627972
5.38095	0.000687672		4.87083	0.013204
5.40476	0.000768058		4.93535	0.0211682
5.42857	0.000905216		4.99986	0.028624
5.45238	0.00104567		5.06438	0.0338858
5.47619	0.00116665		5.12889	0.0356803
5.5	0.00123947		5.1934	0.0335866
5.52381	0.00123393		5.25792	0.0281673
5.54762	0.00112969		5.32243	0.0207534
5.57143	0.000922162		5.38695	0.0129908
5.59524	0.000622799		5.45146	0.00633512
5.61905	0.000257434		5.51598	0.0016827
5.64286	0.000176011		5.58049	0.000817869
5.66667	0.000598174		5.645	0.00148792
5.69048	0.00103357		5.70952	0.00108953
5.71429	0.00147828		5.77403	0.000326099
5.7381	0.00194621		5.83855	0.000347599
5.7619	0.00245274		5.90306	0.000819984
5.78571	0.00300093		5.96758	0.00131909
5.80952	0.00357267		6.03209	0.00205151
5.83333	0.00412825		6.0966	0.00295808
5.85714	0.00461255		6.16112	0.00381687
5.88095	0.00496415		6.22563	0.00437489
5.90476	0.00512465		6.29015	0.00444571
5.92857	0.00504726		6.35466	0.00398915
5.95238	0.0047042		6.41918	0.00313322
5.97619	0.00409266		6.48369	0.00211872
6	0.00323895		6.5482	0.00119264
6.02381	0.00220416		6.61272	0.000506891
6.04762	0.00112812		6.67723	8.09304e-05
6.07143	0.000792899		6.74175	0.000138944
6.09524	0.0017351		6.80626	0.00017283
6.11905	0.0027682		6.87078	3.10069e-05
6.14286	0.00363774		6.93529	0.000458382
6.16667	0.00426644		6.9998	0.00112245
6.19048	0.00462016		7.06432	0.0019161
6.21429	0.00469615		7.12883	0.00269732
6.2381	0.00451849		7.19335	0.00331199
6.2619	0.00413311		7.25786	0.00363377
6.28571	0.003602		7.32238	0.00359811
6.30952	0.00299767		7.38689	0.00321848
6.33333	0.00239872		7.45141	0.00257993
6.35714	0.00188738		7.51592	0.00181465
6.38095	0.00154154		7.58043	0.00106887
6.40476	0.0013977		7.64495	0.000469115
6.42857	0.0014029		7.70946	0.000109791
6.45238	0.00145244		7.77398	0.000120217
6.47619	0.00146486		7.83849	0.000117669
6.5	0.0013994		7.90301	6.11793e-05
6.52381	0.00124641		7.96752	5.56709e-05
6.54762	0.00102315		8.03203	6.12059e-05
6.57143	0.000784038		8.09655	4.23979e-05
6.59524	0.00065053		8.16106	4.10843e-05
6.61905	0.000744751		8.22558	4.60152e-05
6.64286	0.000982837		8.29009	3.38065e-05
6.66667	0.0012266		8.35461	3.1613e-05
6.69048	0.00140925		8.41912	3.97472e-05
6.71429	0.00151736		8.48363	3.19419e-05
6.7381	0.0015834		8.54815	2.4114e-05
6.7619	0.00168098		8.61266	3.39011e-05
6.78571	0.00189089		8.67718	3.23123e-05
6.80952	0.00224081		8.74169	2.0942e-05
6.83333	0.00268832		8.80621	2.81009e-05
6.85714	0.00315838		8.87072	3.17102e-05
6.88095	0.00357723		8.93523	2.20412e-05
6.90476	0.00388632		8.99975	4.19199e-05
6.92857	0.00404714		9.06426	7.38102e-05
6.95238	0.0040433		9.12878	9.01855e-05
6.97619	0.00388182		9.19329	8.85111e-05
7	0.00359392		9.25781	8.12269e-05
7.02381	0.00323545		9.32232	8.25644e-05
7.04762	0.00288594		9.38684	9.17465e-05
7.07143	0.00263919		9.45135	9.62096e-05
7.09524	0.0025697		9.51586	8.50949e-05
7.11905	0.00268282		9.58038	5.65565e-05
7.14286	0.00291092		9.64489	2.061e-05
7.16667	0.00316499		9.70941	1.37232e-05
7.19048	0.00337413		9.77392	2.3456e-05
7.21429	0.00349379		9.83844	1.69132e-05
7.2381	0.0035015		9.90295	1.35038e-05
7.2619	0.0033919		9.96746	2.1489e-05
7.28571	0.00317341		10.032	2.30462e-05
7.30952	0.00286649		10.0965	2.2654e-05
7.33333	0.00250245		10.161	2.46468e-05
7.35714	0.00212148		10.2255	2.54407e-05
7.38095	0.0017686		10.29	3.55879e-05
7.40476	0.0014846		10.3545	5.48292e-05
7.42857	0.00129014		10.4191	6.67839e-05
7.45238	0.00117199		10.4836	6.30874e-05
7.47619	0.00109473		10.5481	4.70303e-05
7.5	0.00103632		10.6126	2.81521e-05
7.52381	0.00101611		10.6771	1.24304e-05
7.54762	0.0010872		10.7416	1.21216e-06
7.57143	0.00128046		10.8062	1.20297e-05
7.59524	0.00156466		10.8707	1.55024e-05
7.61905	0.00187532		10.9352	1.02576e-05
7.64286	0.00214853		10.9997	8.08746e-06
7.66667	0.00233244		11.0642	1.41606e-05
7.69048	0.00239114		11.1287	1.32155e-05
7.71429	0.00230841		11.1932	7.29168e-06
7.7381	0.00209276		11.2578	1.10601e-05
7.7619	0.00178691		11.3223	1.39252e-05
7.78571	0.00148873		11.3868	9.33414e-06
7.80952	0.00136917		11.4513	7.78284e-06
7.83333	0.00155636		11.5158	1.27654e-05
7.85714	0.00196155		11.5803	1.14282e-05
7.88095	0.00242299		11.6448	6.4404e-06
7.90476	0.00283425		11.7094	1.02529e-05
7.92857	0.00313723		11.7739	1.2255e-05
7.95238	0.0033046		11.8384	7.83582e-06
7.97619	0.00333169		11.9029	7.32789e-06
8	0.00323208		11.9674	1.15757e-05
8.02381	0.00303332		12.0319	9.82236e-06
8.04762	0.00277196		12.0964	5.59082e-06
8.07143	0.00248805		12.161	9.73207e-06
8.09524	0.00221996		12.2255	1.15716e-05
8.11905	0.00200002		12.29	7.71748e-06
8.14286	0.00185092		12.3545	5.29378e-06
8.16667	0.00178312		12.419	7.06767e-06
8.19048	0.00179379		12.4835	5.23595e-06
8.21429	0.00186827		12.548	7.17957e-06
8.2381	0.00198354		12.6126	1.24209e-05
8.2619	0.00211256		12.6771	1.24025e-05
8.28571	0.00222846		12.7416	6.90214e-06
8.30952	0.00230836		12.8061	5.40503e-06
			12.8706	8.59846e-06
			12.9351	6.84857e-06
			12.9996	4.65959e-06
			13.0642	8.01817e-06
			13.1287	8.12668e-06
			13.1932	4.63501e-06
			13.2577	6.19286e-06
			13.3222	8.3377e-06
			13.3867	5.96162e-06
			13.4512	4.39503e-06
			13.5158	7.50388e-06
			13.5803	7.15078e-06
			13.6448	3.98129e-06
			13.7093	5.91718e-06
			13.7738	7.53937e-06
			13.8383	5.07664e-06
			13.9028	4.1945e-06
			13.9674	7.03576e-06
			14.0319	6.36439e-06
			14.0964	3.45872e-06
			14.1609	6.05584e-06
			14.2254	8.32015e-06
			14.2899	7.35529e-06
			14.3544	5.49758e-06
			14.419	4.03761e-06
			14.4835	1.68614e-06
			14.548	5.92097e-06
			14.6125	1.03769e-05
			14.677	1.08094e-05
			14.7415	7.11502e-06
			14.806	3.79289e-06
			14.8706	5.05322e-06
			14.9351	4.44555e-06
			14.9996	2.95483e-06
			15.0641	4.89679e-06
			15.1286	5.23561e-06
			15.1931	3.10664e-06
			15.2576	3.7728e-06
			15.3222	5.31654e-06
			15.3867	3.97301e-06
			15.4512	2.6508e-06
			15.5157	4.71998e-06
			15.5802	4.78326e-06
			15.6447	2.73756e-06
			15.7092	3.61134e-06
			15.7738	4.82557e-06
			15.8383	3.41633e-06
			15.9028	2.60124e-06
			15.9673	4.4434e-06
			16.0318	4.19186e-06
			16.0963	2.32503e-06
			16.1608	3.52054e-06
			16.2254	4.44685e-06
			16.2899	2.96858e-06
			16.3544	2.51017e-06
			16.4189	4.14629e-06
			16.4834	3.6924e-06
			16.5479	2.07116e-06
			16.6124	3.3895e-06
			16.677	4.03273e-06
			16.7415	2.54546e-06
			16.806	2.45305e-06
			16.8705	3.86631e-06
			16.935	3.24143e-06
			16.9995	1.88884e-06
			17.064	3.25241e-06
			17.1286	3.64342e-06
			17.1931	2.18489e-06
			17.2576	2.40457e-06
			17.3221	3.59133e-06
			17.3866	2.83341e-06
			17.4511	1.76567e-06
			17.5156	3.10836e-06
			17.5802	3.27806e-06
			17.6447	1.88389e-06
			17.7092	2.35693e-06
			17.7737	3.32243e-06
			17.8382	2.46633e-06
			17.9027	1.68713e-06
			17.9672	2.95802e-06
			18.0318	2.93638e-06
			18.0963	1.63962e-06
			18.1608	2.30532e-06
			18.2253	3.06072e-06
			18.2898	2.13851e-06
			18.3543	1.63909e-06
			18.4188	2.80245e-06
			18.4834	2.61808e-06
			18.5479	1.44882e-06
			18.6124	2.24706e-06
			18.6769	2.80722e-06
			18.7414	1.84856e-06
			18.8059	1.60936e-06
			18.8704	2.6429e-06
			18.935	2.32286e-06
			18.9995	1.30709e-06
			19.064	2.18093e-06
			19.1285	2.56282e-06
			19.193	1.59543e-06
			19.2575	1.58847e-06
			19.322	2.48066e-06
			19.3866	2.05045e-06
			19.4511	1.20818e-06
			19.5156	2.10663e-06
			19.5801	2.32832e-06
			19.6446	1.37834e-06
			19.7091	1.56965e-06
			19.7736	2.31707e-06
			19.8382	1.80062e-06
			19.9027	1.14402e-06
			19.9672	2.02451e-06
			20.0317	2.10445e-06
			20.0962	1.19665e-06
			20.1607	1.5484e-06
			20.2252	2.1534e-06
			20.2898	1.5732e-06
			20.3543	1.10552e-06
			20.4188	1.93528e-06
			20.4833	1.89185e-06
			20.5478	1.04957e-06
			20.6123	1.522e-06
			20.6768	1.99088e-06
			20.7414	1.36813e-06
			20.8059	1.08381e-06
			20.8704	1.83987e-06
			20.9349	1.69107e-06
			20.9994	9.35719e-07
			21.0639	1.48896e-06
			21.1284	1.83064e-06
			21.193	1.1854e-06
			21.2575	1.0713e-06
			21.322	1.73935e-06
			21.3865	1.50263e-06
			21.451	8.52519e-07
			21.5155	1.44868e-06
			21.58	1.67374e-06
			21.6446	1.02513e-06
			21.7091	1.06216e-06
			21.7736	1.63484e-06
			21.8381	1.32698e-06
			21.9026	7.95847e-07
			21.9671	1.40114e-06
			22.0316	1.52117e-06
			22.0962	8.87494e-07
			22.1607	1.05224e-06
			22.2252	1.52747e-06
			22.2897	1.16454e-06
			22.3542	7.60188e-07
			22.4187	1.34669e-06
			22.4832	1.37382e-06
			22.5478	7.72593e-07
			22.6123	1.03883e-06
			22.6768	1.41834e-06
			22.7413	1.01573e-06
			22.8058	7.39376e-07
			22.8703	1.28597e-06
			22.9348	1.2325e-06
			22.9994	6.80235e-07
			23.0639	1.02032e-06
			23.1284	1.30852e-06
			23.1929	8.80964e-07
			23.2574	7.27532e-07
			23.3219	1.21974e-06
			23.3864	1.09796e-06
			23.451	6.09554e-07
			23.5155	9.95886e-07
			23.58	1.19903e-06
			23.6445	7.60644e-07
			23.709	7.19738e-07
			23.7735	1.14886e-06
			23.838	9.70871e-07
			23.9026	5.58609e-07
			23.9671	9.65246e-07
			24.0316	1.09083e-06
			24.0961	6.5519e-07
			24.1606	7.12282e-07
			24.2251	1.07426e-06
			24.2896	8.51857e-07
			24.3542	5.24224e-07
			24.4187	9.28511e-07
			24.4832	9.84812e-07
			24.5477	5.64967e-07
			24.6122	7.02589e-07
			24.6767	9.96838e-07
			24.7412	7.41486e-07
			24.8058	5.02283e-07
			24.8703	8.86047e-07
			24.9348	8.81827e-07
			24.9993	4.90174e-07
			25.0638	6.89018e-07
			25.1283	9.1753e-07
			25.1928	6.40291e-07
			25.2574	4.8838e-07
			25.3219	8.38394e-07
			25.3864	7.82648e-07
			25.4509	4.3062e-07
			25.5154	6.70635e-07
			25.5799	8.3723e-07
			25.6444	5.48764e-07
			25.709	4.78495e-07
			25.7735	7.86201e-07
			25.838	6.87993e-07
			25.9025	3.85423e-07
			25.967	6.47016e-07
			26.0315	7.5681e-07
			26.096	4.67365e-07
			26.1606	4.69393e-07
			26.2251	7.30191e-07
			26.2896	5.98525e-07
			26.3541	3.52767e-07
			26.4186	6.18105e-07
			26.4831	6.77103e-07
			26.5476	3.96491e-07
			26.6122	4.58716e-07
			26.6767	6.71125e-07
			26.7412	5.14847e-07
			26.8057	3.29917e-07
			26.8702	5.84098e-07
			26.9347	5.98903e-07
			26.9992	3.36415e-07
			27.0638	4.44888e-07
			27.1283	6.09784e-07
			27.1928	4.37516e-07
			27.2573	3.13611e-07
			27.3218	5.45372e-07
			27.3863	5.22958e-07
			27.4508	2.87156e-07
			27.5154	4.26959e-07
			27.5799	5.46955e-07
			27.6444	3.67033e-07
			27.7089	3.00614e-07
			27.7734	5.02427e-07
			27.8379	4.49974e-07
			27.9024	2.48263e-07
			27.967	4.04442e-07
			28.0315	4.83418e-07
			28.096	3.03851e-07
			28.1605	2.88165e-07
			28.225	4.55848e-07
			28.2895	3.80607e-07
			28.354	2.18581e-07
			28.4186	3.77196e-07
			28.4831	4.19937e-07
			28.5476	2.48358e-07
			28.6121	2.74171e-07
			28.6766	4.0628e-07
			28.7411	3.1547e-07
			28.8056	1.96161e-07
			28.8702	3.45324e-07
			28.9347	3.57258e-07
			28.9992	2.00848e-07
			29.0637	2.57191e-07
			29.1282	3.54407e-07
			29.1927	2.55138e-07
			29.2572	1.78468e-07
			29.3218	3.09109e-07
			29.3863	2.96108e-07
			29.4508	1.61436e-07
			29.5153	2.36337e-07
			29.5798	3.00937e-07
			29.6443	2.00159e-07
			29.7088	1.62829e-07
			29.7734	2.68968e-07
			29.8379	2.37197e-07
			29.9024	1.29911e-07
			29.9669	2.11146e-07
			30.0314	2.46605e-07
			30.0959	1.51098e-07
			30.1605	1.46893e-07
			30.225	2.2542e-07
			30.2895	1.81241e-07
			30.354	1.05497e-07
			30.4185	1.81486e-07
			30.483	1.92177e-07
			30.5475	1.0865e-07
			30.612	1.2888e-07
			30.6766	1.79087e-07
			30.7411	1.29043e-07
			30.8056	8.67017e-08
			30.8701	1.47495e-07
			30.9346	1.38502e-07
			30.9991	7.39889e-08
			31.0636	1.07653e-07
			31.1282	1.30729e-07
			31.1927	8.18291e-08
			31.2572	7.15005e-08
			31.3217	1.09607e-07
			31.3862	8.67794e-08
			31.4507	4.97697e-08
			31.5153	8.27903e-08
			31.5798	8.15319e-08
			31.6443	4.33235e-08
			31.7088	5.8097e-08
			31.7733	6.89337e-08
			31.8378	4.06983e-08
			31.9023	4.07871e-08
			31.9669	5.51848e-08
			32.0314	3.58723e-08
			32.0959	3.22301e-08
			32.1604	4.63945e-08
			32.2249	3.14528e-08

## Sheet: Fig. 4f
n	Experiment	Classical	Quantum
0	0.763525	0.0496266	0.829363
1	1	1	1
2	0.350095	0.0585318	0.417296
3	0.225853	0.0303336	0.113099
4	0.0664389	0.0133271	0.0521921
5	0.0469477	0.00587242	0.0356803
